# Supplementary material for: Clinical impact of statin intensity according to age in patients with acute myocardial infarction
Source: PLoS One. 2022 Jun 15;17(6):e0269301. doi: 10.1371/journal.pone.0269301 (PMC9200343; doi:10.1371/journal.pone.0269301)
Supplement: S1 Data — (XLSX) [file pone.0269301.s001.xlsx]

## Sheet: data_210812
Name	Age	Sex	DIS_statin_name	DISstatin_dose	statin_low1moderate2high3	low_to_moderate_VS_high_at_DISCHARGE	maintain	1yr_maintain	base_LDLChol	1yr_LDLChol	1yr_de-escalation	1yr_escalation	X1yr_statin_name	X1yr_statin_dose	1yr_inten	X2yr_statin_name	X2yr_statin_dose	2yr_intensity	X3yr.statin.name	X3yr.statin.dose	3yr_inten	HEIGHT	WEIGHT	AF_ini	CPR_B_TREAT	CAR_ARREST_ARR_YN	SBP	DBP	HR	FINAL_DX	END_TYPE	END_CON_TYPE	NEW_CAUSE_DEATH_TYPE	CAUSE_DEATH_sub	HYPERTENSION	DIABETES	Hyperlipidemia	FH_CAD	SMOKING	Current.smoke	PRE_MI	PRE_PCI	PRE_CABG	HF	PRE_STROKE	ARTERY_DISEASE	RENAL_DISEASE	AF	CANCER
KIW	43	1	Rosuvastatin (Crestor)	20	3	1	1	1	132	82			Rosuvastatin (Crestor)	20	1	Rosuvastatin (Crestor)	20		Rosuvastatin (Crestor)	20		170	72.2	0	None	0	140	80	84	1	Last FU	Chart review	0		0	0	1	0	0	0	0	0	0	0	0	0	0	0	0
KMG	38	1	Rosuvastatin (Crestor)	20	3	1	1	1	172	65			Rosuvastatin (Crestor)	20	1	Rosuvastatin (Crestor)	20		Rosuvastatin (Crestor)	20		169	72	0	None	0	123	69	74	1	Last FU	Chart review	0		0	0	1	0	1	1	0	0	0	0	0	0	0	0	0
LSG	74	1	Atorvastatin (Lipitor)	20	2	0	0	0	69	ND			Atorvastatin (Lipitor)	20	0	Atorvastatin (Lipitor)	20		Atorvastatin (Lipitor)	20		164	59	0	None	0	112	64	73	1	Last FU	Chart review	0		1	1	0	0	0	0	0	1	0	0	0	0	0	0	0
KDS	80	1	Rosuvastatin (Crestor)	20	3	1	1-->0		99	57	1		Rosuvastatin (Crestor)	10		Rosuvastatin (Crestor)	10		Rosuvastatin (Crestor)	10		163	69.5	0	In hospital cardiac arrest at our hospital before treatment	0	142	92	64	1	Last FU	Chart review	0		0	0	0	0	0	0	0	0	0	0	0	0	0	0	0
JCB	42	1	Rosuvastatin (Crestor)	20	3	1	1--->0		142	67			#N/A			Atorvastatin (Lipitor)	20		Atorvastatin (Lipitor)	10		172	70	0	None	0	112	72	100	1	Last FU	Chart review	0		0	0	0	0	1	1	0	0	0	0	0	0	0	0	0
KGS	71	1	Pravastatin (Mevalotin)	40	2	0	0	0	62	49			#N/A			Atorvastatin (Lipitor)	20		Atorvastatin (Lipitor)	20		174	68	0	None	0	176	97	114	1	Last FU	Chart review	0		1	1	1	0	0	0	0	0	0	0	1	0	0	0	1
JOI	51	1	Rosuvastatin (Crestor)	20	3	1	1	1	93	57			Rosuvastatin (Crestor)	20	1	Rosuvastatin (Crestor)	10		Rosuvastatin (Crestor)	10		173	71	0	None	0	151	100	96	0	Last FU	Chart review	0		1	0	1	0	0	0	0	0	0	0	0	0	0	0	0
PSC	41	1	Rosuvastatin (Crestor)	20	3	1	1	1	100	104			Rosuvastatin (Crestor)	20	1	Rosuvastatin (Crestor)	20		Rosuvastatin (Crestor)	20		175	94	0	None	0	120	80	80	0	Last FU	Chart review	0		0	0	0	0	1	1	0	0	0	0	0	0	0	0	0
KYG	62	1	Rosuvastatin (Crestor)	20	3	1	1	1	ND	58			Rosuvastatin (Crestor)	20	1	Rosuvastatin (Crestor)	20		Rosuvastatin (Crestor)	20		178	60	0	None	0	111	73	105	0	Last FU	Chart review	0		1	1	1	0	1	1	1	1	0	0	0	0	0	0	0
GSO	68	0	Rosuvastatin (Crestor)	20	3	1	1	1	156	ND			Rosuvastatin (Crestor)	20	1	Rosuvastatin (Crestor)	20		Rosuvastatin (Crestor)	20		161	71.3	0	None	0	120	80	86	0	Last FU	Chart review	0		0	0	0	0	0	0	0	0	0	0	0	0	0	0	0
LGS	83	0	Rosuvastatin (Crestor)	20	3	1	NA		85	ND			#N/A									158	72	0	None	0	139	87	80	0	Last FU	Chart review	0		1	1	0	0	0	0	0	0	0	0	0	0	0	0	0
KIS	46	1	Rosuvastatin (Crestor)	20	3	1	1	1	135	43			#N/A			Rosuvastatin (Crestor)	20		Rosuvastatin (Crestor)	20		173	81	0	None	0	90	58	71	0	Last FU	Chart review	0		1	0	0	0	1	1	0	0	0	0	0	0	0	0	0
KNS	45	1	Rosuvastatin (Crestor)	20	3	1	1	1	120	80			Rosuvastatin (Crestor)	20	1	Rosuvastatin (Crestor)	20		Rosuvastatin (Crestor)	10		171	90	0	None	0	167	117	63	0	Last FU	Chart review	0		0	0	0	0	0	0	0	0	0	0	0	0	0	0	0
GGB	58	1	Rosuvastatin (Crestor)	20	3	1	1	1	162	70			Rosuvastatin (Crestor)	20	1	Rosuvastatin (Crestor)	20		Rosuvastatin (Crestor)	20		158	62	0	None	0	159	92	77	1	Last FU	Chart review	0		0	0	0	0	0	0	0	0	0	0	0	0	0	0	0
JGS	54	1	Rosuvastatin (Crestor)	20	3	1	1	1	64	50			Rosuvastatin (Crestor)	20	1	Rosuvastatin (Crestor)	20					175	67	0	None	0	106	54	58	0	Last FU	Chart review	0		0	1	1	0	0	0	0	0	0	0	0	0	0	0	0
YSY	47	1	Rosuvastatin (Crestor)	20	3	1	1--->0		89	48			#N/A			Rosuvastatin (Crestor)	10		Rosuvastatin (Crestor)	10		162	72	0	None	0	172	105	77	1	Last FU	Chart review	0		0	0	0	0	1	1	0	0	0	0	0	0	0	0	0
JHJ	59	1	Rosuvastatin (Crestor)	20	3	1	1	1	141	85			#N/A			Rosuvastatin (Crestor)	20		Atorvastatin (Lipitor)	20		170	83.5	0	None	0	134	100	83	1	Last FU	Chart review	0		0	0	0	0	0	0	0	0	0	0	0	0	0	1	0
KMS	86	0	Rosuvastatin (Crestor)	10	2	0	0	0	107	ND			Rosuvastatin (Crestor)	10	0	Rosuvastatin (Crestor)	10	0	Rosuvastatin (Crestor)	10	0	156	60	0	None	0	95	58	59	0	Last FU	Chart review	0		0	0	0	0	0	0	0	0	0	0	0	0	0	0	0
SSI	61	1	Rosuvastatin (Crestor)	20	3	1	1	1	54	ND			Rosuvastatin (Crestor)	20	1	Rosuvastatin (Crestor)	20		Rosuvastatin (Crestor)	20		178	92	0	None	0	127	78	52	0	Last FU	Chart review	0		1	0	0	0	0	0	0	0	0	0	0	0	0	0	0
KHG	70	1	Rosuvastatin (Crestor)	20	3	1	1	1	59	67			Rosuvastatin (Crestor)	20	1	Rosuvastatin (Crestor)	20		Rosuvastatin (Crestor)	20		178	77	0	None	0	128	69	74	0	Last FU	Chart review	0		0	0	1	0	0	0	0	0	0	0	0	0	0	0	0
BUG	59	1	Rosuvastatin (Crestor)	20	3	1	1	1	107	54			Rosuvastatin (Crestor)	20	1	Rosuvastatin (Crestor)	20		Atorvastatin (Lipitor)	40		164	73	0	None	0	121	80	97	0	Last FU	Chart review	0		0	0	0	0	1	1	0	0	0	0	0	0	0	0	0
JSG	43	0	Rosuvastatin (Crestor)	20	3	1	1	1	76	42			Rosuvastatin (Crestor)	20	1	Rosuvastatin (Crestor)	20		Rosuvastatin (Crestor)	20		160	53	0	None	0	106	62	104	1	Last FU	Chart review	0		1	0	1	0	1	1	0	0	0	0	1	0	0	0	0
SJS	66	1	Rosuvastatin (Crestor)	20	3	1	NA		104	ND			#N/A									170	73	0	None	0	99	64	56	0	FU Loss	Chart review	0		1	0	0	0	1	1	0	0	0	0	1	0	0	0	0
JYJ	52	1	Atorvastatin (Lipitor)	40	3	1	1-->0		88	61	1		Pitavastatin (Livalo)	4								179	88	0	None	0	110	70	61	1	FU Loss	Chart review	0		0	0	0	0	1	1	0	0	0	0	0	0	0	0	0
LHJ	65	0	Rosuvastatin (Crestor)	20	3	1	1-->0		90	49	1		Rosuvastatin (Crestor)	10		Rosuvastatin (Crestor)	10		Rosuvastatin (Crestor)	10		150	72	0	None	0	184	92	86	1	Last FU	Chart review	0		1	1	1	0	0	0	0	0	0	0	0	0	0	0	0
BSJ	50	1	Atorvastatin (Lipitor)	40	3	1	1	1	101	ND			Atorvastatin (Lipitor)	40	1	Atorvastatin (Lipitor)	40		Atorvastatin (Lipitor)	40		166	67.5	0	None	0	100	60	72	0	Last FU	Chart review	0		1	0	0	0	1	1	0	0	0	0	0	0	0	0	0
GGH	58	1	Atorvastatin (Lipitor)	40	3	1	1	1	156	66			Atorvastatin (Lipitor)	40	1	Atorvastatin (Lipitor)	40		Atorvastatin (Lipitor)	20		170	70	0	None	0	120	80	98	0	Last FU	Chart review	0		1	0	1	0	0	0	0	0	0	0	0	0	0	0	0
KMH	69	1	Rosuvastatin (Crestor)	20	3	1	1	1	135	ND			Rosuvastatin (Crestor)	20	1	Rosuvastatin (Crestor)	20		Rosuvastatin (Crestor)	20		163	62	0	None	0	144	74	74	0	Last FU	Chart review	0		1	1	0	0	0	0	0	0	0	0	0	0	0	0	0
OGS	83	0	Rosuvastatin (Crestor)	20	3	1	NA		63	ND			#N/A									140	60	0	None	0	170	85	80	0	FU Loss	Chart review	0		1	1	1	0	0	0	0	0	0	0	0	0	0	0	0
OTU	51	1	Rosuvastatin (Crestor)	20	3	1	1	1	77	ND			Rosuvastatin (Crestor)	20	1	Rosuvastatin (Crestor)	20		Rosuvastatin (Crestor)	20		165	60	0	None	0	119	82	61	1	Last FU	Chart review	0		0	0	0	0	0	0	0	0	0	0	0	0	0	0	0
LWH	59	1	Rosuvastatin (Crestor)	20	3	1	1	1	81	75			Rosuvastatin (Crestor)	20	1	Rosuvastatin (Crestor)	5		Rosuvastatin (Crestor)	5		167	67	0	None	0	142	83	66	0	Last FU	Chart review	0		1	1	1	0	0	0	0	0	0	0	0	0	0	0	0
YWH	50	1	Rosuvastatin (Crestor)	20	3	1	1-->0		116	55	1		Rosuvastatin (Crestor)	10		Rosuvastatin (Crestor)	10		Atorvastatin (Lipitor)	20		174	79.5	0	None	0	119	74	70	0	Last FU	Chart review	0		0	0	0	0	1	1	0	0	0	0	0	0	0	0	0
SGH	54	1	Simvastatin (Zocor)	20	2	0	0-->1		67	ND		1	Rosuvastatin (Crestor)	20		Rosuvastatin (Crestor)	20		Rosuvastatin (Crestor)	20		170	72	0	None	0	77	38	27	0	Last FU	Chart review	0		1	0	1	0	1	1	0	0	0	0	0	0	0	0	0
MBG	64	1	Rosuvastatin (Crestor)	20	3	1	1	1	56	40			Rosuvastatin (Crestor)	20	1							176	54.5	0	None	0	163	86	105	0	Death	Chart review	CV death	Definite Cardiac	1	1	1	0	1	1	0	0	0	0	0	0	1	0	0
SGS	72	0	Rosuvastatin (Crestor)	20	3	1	1	1	223	120			Rosuvastatin (Crestor)	20	1	Rosuvastatin (Crestor)	20		Rosuvastatin (Crestor)	20		154	51	0	None	0	150	90	73	1	Last FU	Chart review	0		0	0	1	0	0	0	0	0	0	0	0	0	0	0	0
KOY	62	0	Rosuvastatin (Crestor)	20	3	1	1	1	87	ND			Rosuvastatin (Crestor)	20	1	Rosuvastatin (Crestor)	20		Atorvastatin (Lipitor)	40		158	61	0	None	0	134	58	55	1	Last FU	Chart review	0		1	1	1	0	0	0	0	0	0	0	0	0	0	0	0
OMG	54	1	Rosuvastatin (Crestor)	20	3	1	1	1	109	44			Rosuvastatin (Crestor)	20	1	Rosuvastatin (Crestor)	20		Rosuvastatin (Crestor)	20		175	72	0	None	0	120	80	60	0	Last FU	Chart review	0		1	0	0	0	0	0	0	0	0	0	0	0	0	0	0
KCG	59	1	Rosuvastatin (Crestor)	20	3	1	1	1	92	ND			Rosuvastatin (Crestor)	20	1							163	63	0	None	0	117	71	59	1	Last FU	Chart review	0		0	0	0	0	0	0	0	0	0	0	0	0	0	0	0
KSG	64	1	Rosuvastatin (Crestor)	20	3	1	NA		78	ND			#N/A									177	57	0	None	0	122	74	102	1	Last FU	Chart review	0		1	1	0	0	1	1	0	0	0	0	0	0	0	0	0
SJM	53	1	Rosuvastatin (Crestor)	20	3	1	1	1	152	61			Rosuvastatin (Crestor)	20	1	Rosuvastatin (Crestor)	20		Rosuvastatin (Crestor)	20		174	84	0	None	0	137	83	60	0	Last FU	Chart review	0		0	0	0	0	0	0	0	0	0	0	0	0	0	0	0
YTH	47	1	Rosuvastatin (Crestor)	20	3	1	1-->0		112	ND	1		Rosuvastatin (Crestor)	10		Rosuvastatin (Crestor)	10		Rosuvastatin (Crestor)	10		172	75.2	0	None	0	108	60	72	0	Last FU	Chart review	0		0	0	0	1	0	0	0	0	0	0	0	0	0	0	0
KJM	71	1	Rosuvastatin (Crestor)	20	3	1	1	1	97	ND			Rosuvastatin (Crestor)	20	1	Rosuvastatin (Crestor)	20		Rosuvastatin (Crestor)	20		167	67	0	None	0	91	52	61	1	Last FU	Chart review	0		0	0	0	0	1	1	0	0	0	0	0	0	0	0	0
LBG	59	1	Rosuvastatin (Crestor)	20	3	1	1	1	114	ND			Rosuvastatin (Crestor)	20	1	Rosuvastatin (Crestor)	20		Rosuvastatin (Crestor)	20		160	66	0	None	0	102	64	79	0	Last FU	Chart review	0		0	0	1	0	0	0	0	0	0	0	0	0	0	0	0
PSJ	81	1	Rosuvastatin (Crestor)	20	3	1	NA		48	ND			#N/A									165	68	0	None	0	116	70	96	0	Death	Chart review	CV death	Definite Cardiac	1	1	1	0	0	0	0	0	0	0	0	0	0	0	0
KYR	75	0	Simvastatin (Zocor)	10		0	0	0	102	91			#N/A			Atorvastatin (Lipitor)	20		Atorvastatin (Lipitor)	20		150	52	0	None	0	148	82	91	1	Last FU	Chart review	0		1	1	1	0	0	0	0	0	0	0	0	0	1	0	0
KMG	44	1	Rosuvastatin (Crestor)	20	3	1	1	1	96	36			Rosuvastatin (Crestor)	20	1	Rosuvastatin (Crestor)	10		Atorvastatin (Lipitor)	20		166	77	0	None	0	192	123	83	0	Last FU	Chart review	0		1	0	1	1	1	1	0	0	0	0	0	0	0	0	0
HOS	55	0	Rosuvastatin (Crestor)	20	3	1	1-->0		155	ND	1		Rosuvastatin (Crestor)	10		Rosuvastatin (Crestor)	10					162	67.5	0	None	0	90	60	61	0	Last FU	Chart review	0		0	0	1	0	1	1	0	1	0	0	0	0	0	0	0
HCS	78	1	Rosuvastatin (Crestor)	20	3	1	1	1	63	57			Rosuvastatin (Crestor)	20	1	Rosuvastatin (Crestor)	20					180	90	0	None	0	102	62	67	1	Last FU	Chart review	0		0	1	1	0	0	0	0	0	0	0	0	1	0	0	0
KCN	83	0	Rosuvastatin (Crestor)	10	2	0	NA		69	ND			#N/A									155	62	0	None	0	98	48	42	0	Death		CV death	Definite Cardiac	1	0	0	0	0	0	0	0	0	0	0	0	0	0	0
ASJ	60	1	Rosuvastatin (Crestor)	20	3	1	1	1	116	53			Rosuvastatin (Crestor)	20	1	Rosuvastatin (Crestor)	20		Rosuvastatin (Crestor)	20		178	82.5	0	None	0	126	66	61	1	Last FU	Chart review	0		1	0	1	0	0	0	0	0	0	0	0	0	0	0	0
LTS	46	1	Rosuvastatin (Crestor)	20	3	1	1	1	97	63			Rosuvastatin (Crestor)	20	1	Rosuvastatin (Crestor)	10		Rosuvastatin (Crestor)	10		174	88.5	0	None	0	143	85	65	0	Last FU	Chart review	0		1	0	1	0	1	1	0	0	0	0	0	0	0	0	0
EOJ	68	0	Rosuvastatin (Crestor)	20	3	1	1	1	97	57			Rosuvastatin (Crestor)	20	1	Rosuvastatin (Crestor)	20		Rosuvastatin (Crestor)	20		155	59	0	None	0	120	60	83	0	Last FU	Chart review	0		1	0	0	0	0	0	0	0	0	0	0	0	0	0	0
JSB	68	0	Rosuvastatin (Crestor)	20	3	1	1	1	136	58			Rosuvastatin (Crestor)	20	1	Rosuvastatin (Crestor)	20					152	52	0	None	0	113	63	72	1	Last FU	Chart review	0		0	0	0	0	0	0	0	0	0	0	0	0	0	0	0
KJJ	63	0	Rosuvastatin (Crestor)	20	3	1	1	1	78	64			Rosuvastatin (Crestor)	20	1	Rosuvastatin (Crestor)	20		Atorvastatin (Lipitor)	20		152	53	0	None	0	148	62	76	0	Last FU	Chart review	0		1	1	0	0	0	0	0	0	0	0	0	0	0	0	0
SMS	38	1	Rosuvastatin (Crestor)	20	3	1	1-->0		120	43	1		Rosuvastatin (Crestor)	10		Rosuvastatin (Crestor)	10		Rosuvastatin (Crestor)	10		182	98	0	None	0	152	92	60	0	Last FU	Chart review	0		1	0	0	0	1	1	0	0	0	0	0	0	0	0	0
KE	56	1	Rosuvastatin (Crestor)	20	3	1	1	1	128	39			Rosuvastatin (Crestor)	20	1	Rosuvastatin (Crestor)	20		Rosuvastatin (Crestor)	20		158	70	0	None	0	119	86	91	1	Last FU	Chart review	0		1	1	0	1	0	0	0	0	0	0	0	0	0	0	0
PJW	46	1	Rosuvastatin (Crestor)	20	3	1	1	1	107	ND			Rosuvastatin (Crestor)	20	1	Rosuvastatin (Crestor)	20		Rosuvastatin (Crestor)	20		178	86	0	None	0	142	91	68	1	Last FU	Chart review	0		0	0	1	0	1	1	0	0	0	0	0	0	0	0	0
PYO	50	1	Rosuvastatin (Crestor)	20	3	1	1	1	191	73			Rosuvastatin (Crestor)	20	1	Rosuvastatin (Crestor)	20		Rosuvastatin (Crestor)	20		170	79.1	0	None	0	145	100	81	0	Last FU	Chart review	0		0	0	0	0	1	1	0	0	0	0	0	0	0	0	0
UWS	87	1	Atorvastatin (Lipitor)	20	2	0	NA		64	ND			#N/A									165	60	0	None	0	160	100	96	1	Death	Chart review	Non-CV death	Non-cardiac	1	1	1	0	1	1	0	1	0	0	0	0	0	0	0
AHY	64	1	Rosuvastatin (Crestor)	20	3	1	1-->0		133	83	1		Pravastatin (Mevalotin)	40		Pravastatin (Mevalotin)	40		Pitavastatin (Livalo)	4		171	72.5	0	None	0	156	96	72	0	Last FU	Chart review	0		0	0	0	0	0	0	0	0	0	0	0	0	0	0	0
CSH	73	1	Rosuvastatin (Crestor)	20	3	1	1-->0		72	ND	1		Atorvastatin (Lipitor)	20					Rosuvastatin (Crestor)	20		165	70	0	None	0	116	70	94	0	Last FU	Chart review	0		1	1	0	0	1	1	0	0	0	0	0	0	0	0	0
SKC	78	1	Rosuvastatin (Crestor)	10	2	0	0	0	68	ND			Rosuvastatin (Crestor)	10	0	Rosuvastatin (Crestor)	10					165	48	0	None	0	160	90	66	1	Death		CV death	Definite Cardiac	1	0	1	0	0	0	0	1	0	0	0	0	0	0	1
JSH	32	1	Rosuvastatin (Crestor)	20	3	1	1	1	85	42			Rosuvastatin (Crestor)	20	1	Rosuvastatin (Crestor)	20		Rosuvastatin (Crestor)	10		183	89	0	None	0	126	84	67	0	Last FU	Chart review	0		0	0	0	0	1	1	0	0	0	0	0	0	0	0	0
SDO	71	1	Atorvastatin (Lipitor)	10	2	0	NA		63	ND			#N/A									168	65	0	None	0	135	75	93	1	FU Loss	Chart review	0		1	1	1	0	0	0	0	0	0	0	0	0	0	0	0
KJJ	65	1	Rosuvastatin (Crestor)	10	2	0	NA		78	46			#N/A									168	62	0	None	0	153	83	100	1	Death		CV death	Definite Cardiac	1	0	1	0	0	0	0	1	0	0	0	0	1	1	0
AEY	56	1	Rosuvastatin (Crestor)	20	3	1	1	1	96	ND			Rosuvastatin (Crestor)	20	1	Rosuvastatin (Crestor)	20		Rosuvastatin (Crestor)	20		164	57	0	None	0	123	71	61	0	Last FU	Chart review	0		0	0	0	0	1	1	0	0	0	0	0	0	0	0	0
MJH	93	1	Atorvastatin (Lipitor)	20	2	0	NA		69	ND			#N/A									176	74	0	None	0	183	144	47	1	Death	Chart review	CV death	CV death	1	1	0	0	0	0	0	1	0	0	1	0	0	0	0
JSM	45	1	Atorvastatin (Lipitor)	40	3	1	1	1	116	115			Rosuvastatin (Crestor)	20	1	Rosuvastatin (Crestor)	20		Atorvastatin (Lipitor)	40		168	80	0	None	0	175	95	76	1	Last FU	Chart review	0		1	0	1	0	1	1	0	0	0	0	1	0	0	0	0
LSS	73	0	Rosuvastatin (Crestor)	20	3	1	1	1	114	60			Rosuvastatin (Crestor)	20	1	Rosuvastatin (Crestor)	20		Rosuvastatin (Crestor)	10		160	65	0	None	0	131	82	103	1	Last FU	Chart review	0		1	1	0	0	0	0	0	0	0	0	1	0	0	0	0
JJJ	61	1	Rosuvastatin (Crestor)	20	3	1	1-->0		97	37	1		Rosuvastatin (Crestor)	10		Rosuvastatin (Crestor)	10		Rosuvastatin (Crestor)	10		172	85	0	None	0	152	112	70	1	Last FU	Chart review	0		1	0	0	0	0	0	0	0	0	0	0	0	0	0	0
HYS	53	1	Atorvastatin (Lipitor)	40	3	1	1-->0		45	ND	1		Atorvastatin (Lipitor)	20		Atorvastatin (Lipitor)	20					165	88	0	In hospital cardiac arrest at our hospital before treatment	0	149	92	107	0	Last FU	Chart review	0		1	0	1	0	1	1	0	1	0	0	0	0	0	0	0
KJY	64	1	Rosuvastatin (Crestor)	20	3	1	1	1	209	52			Rosuvastatin (Crestor)	20	1	Rosuvastatin (Crestor)	20		Rosuvastatin (Crestor)	20		170	75	0	None	0	169	107	67	1	Last FU	Chart review	0		0	0	0	0	0	0	0	0	0	0	0	0	0	0	0
JOB	72	0	Rosuvastatin (Crestor)	20	3	1	1	1	74	ND			Rosuvastatin (Crestor)	20	1	Rosuvastatin (Crestor)	20		Rosuvastatin (Crestor)	20		152	63	0	None	0	113	62	77	0	Last FU	Chart review	0		1	1	1	0	0	0	0	0	0	0	0	0	0	0	0
PJH	79	1	Rosuvastatin (Crestor)	20	3	1	1	1	141	ND			Rosuvastatin (Crestor)	20	1	Rosuvastatin (Crestor)	10		Rosuvastatin (Crestor)	10		174	53	0	None	0	146	90	80	0	Last FU	Chart review	0		0	0	0	0	0	0	0	0	0	0	0	0	0	0	0
LYH	57	1	Atorvastatin (Lipitor)	40	3	1	1	1	133	ND			Atorvastatin (Lipitor)	40	1	Atorvastatin (Lipitor)	40		Atorvastatin (Lipitor)	40		169	65.5	0	None	0	140	80	78	1	Last FU	Chart review	0		0	0	1	0	0	0	0	0	0	0	0	0	0	0	0
LSC	57	1	Rosuvastatin (Crestor)	20	3	1	1	1	126	54			Rosuvastatin (Crestor)	20	1	Rosuvastatin (Crestor)	20					178	84	0	None	0	190	110	98	0	FU Loss	Chart review	0		1	0	0	0	0	0	0	0	0	0	0	0	0	0	0
BMG	71	1	Rosuvastatin (Crestor)	20	3	1	1-->0		130	ND	1		Pitavastatin (Livalo)	4								160	65.5	0	None	0	131	88	70	1	FU Loss	Chart review	0		1	0	0	0	1	1	0	0	0	0	0	0	0	0	0
COH	71	1	Rosuvastatin (Crestor)	20	3	1	NA		101	ND			#N/A									171	65	0	None	0	140	70	115	0	FU Loss	Chart review	0		0	0	0	0	0	0	0	0	0	0	0	0	0	0	1
JKM	74	1	Rosuvastatin (Crestor)	20	3	1	1-->0		120	ND	1		Rosuvastatin (Crestor)	10		Rosuvastatin (Crestor)	10		Rosuvastatin (Crestor)	10		171	70	0	None	0	154	101	74	0	Last FU	Chart review	0		1	0	0	0	0	0	0	0	0	0	0	0	0	0	0
CCY	86	0	Rosuvastatin (Crestor)	20	3	1	NA		81	ND			#N/A									156	57	0	None	0	137	72	62	1	Death	Chart review	CV death	CV death	1	0	0	0	0	0	0	0	0	0	1	0	0	0	0
PGW	48	1	Rosuvastatin (Crestor)	20	3	1	1	1	123	81			Rosuvastatin (Crestor)	20	1	Atorvastatin (Lipitor)	20		Atorvastatin (Lipitor)	20		169	77	0	None	0	142	94	63	1	Last FU	Chart review	0		0	0	0	0	1	1	0	0	0	0	0	0	0	0	0
UJS	47	1	Rosuvastatin (Crestor)	20	3	1	1	1	118	54			Rosuvastatin (Crestor)	20	1	Rosuvastatin (Crestor)	20		Rosuvastatin (Crestor)	20		138	92	0	None	0	130	74	58	1	Last FU	Chart review	0		1	0	1	0	0	0	0	0	0	0	0	0	0	0	0
JSH	84	0	Rosuvastatin (Crestor)	10	2	0	NA		109	ND			#N/A									147	55	0	None	0	110	70	92	1	Death	Chart review	CV death	CV death	1	0	0	0	0	0	0	0	0	0	0	0	0	0	0
CYS	60	1	Rosuvastatin (Crestor)	20	3	1	1	1	116	ND			Rosuvastatin (Crestor)	20	1	Rosuvastatin (Crestor)	20		Rosuvastatin (Crestor)	20		160	60	0	None	0	151	101	66	0	Last FU	Chart review	0		1	0	0	0	0	0	0	0	0	0	0	0	0	0	0
PDS	61	1	Rosuvastatin (Crestor)	20	3	1	1-->0		76	60	1		Rosuvastatin (Crestor)	10		Rosuvastatin (Crestor)	10		Rosuvastatin (Crestor)	10		164	72.6	0	None	0	152	105	94	0	Last FU	Chart review	0		0	0	0	0	0	0	0	0	0	0	0	0	0	0	0
KYY	59	1	Rosuvastatin (Crestor)	20	3	1	1-->0		96	62	1		Rosuvastatin (Crestor)	10		Rosuvastatin (Crestor)	10		Rosuvastatin (Crestor)	10		173	78	0	None	0	158	101	102	0	Last FU	Chart review	0		0	1	0	0	1	1	0	0	0	0	0	0	0	0	0
OCR	77	0	Rosuvastatin (Crestor)	20	3	1	1	1	98	104			Rosuvastatin (Crestor)	20	1	Rosuvastatin (Crestor)	20		Rosuvastatin (Crestor)	20		156	50	0	None	0	140	63	68	0	Last FU	Chart review	0		1	0	0	0	0	0	0	0	0	0	0	0	0	0	0
LWY	58	1	Rosuvastatin (Crestor)	20	3	1	1-->0		79	86	1		Atorvastatin (Lipitor)	10		Atorvastatin (Lipitor)	10		Atorvastatin (Lipitor)	10		171	80	0	None	0	137	79	90	0	Last FU	Chart review	0		0	0	1	0	1	1	0	0	0	0	0	0	0	0	0
KCJ	68	1	Rosuvastatin (Crestor)	20	3	1	1-->0-->1		139	65			Rosuvastatin (Crestor)	10		Rosuvastatin (Crestor)	20		Atorvastatin (Lipitor)	20		170	67	0	None	0	146	76	80	0	Last FU	Chart review	0		1	1	0	0	0	0	0	0	0	0	0	0	0	0	0
LCH	55	1	Rosuvastatin (Crestor)	20	3	1	1	1	115	ND			Rosuvastatin (Crestor)	20	1	Rosuvastatin (Crestor)	20		Rosuvastatin (Crestor)	20		168	57	0	None	0	138	65	76	0	Last FU	Chart review	0		0	0	0	0	0	0	0	1	0	0	0	0	0	0	0
PYJ	79	1	Atorvastatin (Lipitor)	40	3	1	1	1	222	69			Atorvastatin (Lipitor)	40	1	Atorvastatin (Lipitor)	40		Atorvastatin (Lipitor)	40		158	68	0	None	0	109	54	90	0	Death	Chart review	CV death	CV death	1	0	0	0	0	0	0	0	0	0	0	0	0	0	0
KHJ	70	1	Rosuvastatin (Crestor)	20	3	1	1-->0		62	ND	1		Rosuvastatin (Crestor)	10		Rosuvastatin (Crestor)	10		Rosuvastatin (Crestor)	10		150	59	0	None	0	100	80	82	1	Last FU	Chart review	0		0	0	0	0	0	0	0	0	0	0	0	0	0	0	0
CBC	68	1	Rosuvastatin (Crestor)	20	3	1	1	1	171	73			Rosuvastatin (Crestor)	20	1	Rosuvastatin (Crestor)	20		Rosuvastatin (Crestor)	20		167	63	0	None	0	142	84	115	1	Last FU	Chart review	0		0	0	0	0	0	0	0	0	0	0	0	0	0	0	0
GTH	77	1	Rosuvastatin (Crestor)	10	2	0	NA		36	ND			#N/A									160	50	0	None	0	120	97	100	1	Death		CV death	CV death	1	0	0	0	0	0	0	0	0	0	0	0	0	0	0
KSW	78	1	Rosuvastatin (Crestor)	20	3	1	1	1	158	50			Rosuvastatin (Crestor)	20	1	Rosuvastatin (Crestor)	20		Rosuvastatin (Crestor)	20		167	66.9	0	None	0	150	90	80	1	Last FU	Chart review	0		1	0	0	0	0	0	0	0	0	0	0	0	0	0	0
SSH	53	1	Atorvastatin (Lipitor)	40	3	1	1	1	118	ND			Atorvastatin (Lipitor)	40	1	Atorvastatin (Lipitor)	40					173	77	0	None	0	160	100	100	1	Last FU	Chart review	0		0	0	1	0	0	0	0	0	0	0	0	0	0	0	0
AYS	79	0	Rosuvastatin (Crestor)	20	3	1	1	1	98	62			Rosuvastatin (Crestor)	20	1	Rosuvastatin (Crestor)	20		Atorvastatin (Lipitor)	20		165	65	0	None	0	147	80	76	1	Last FU	Chart review	0		1	1	0	0	0	0	0	0	0	0	0	0	0	0	0
KHC	58	1	Rosuvastatin (Crestor)	20	3	1	1	1	102	ND			Rosuvastatin (Crestor)	20	1	Rosuvastatin (Crestor)	20		Rosuvastatin (Crestor)	20		171	75.5	0	None	0	95	60	52	0	Last FU	Chart review	0		0	0	0	1	0	0	0	0	0	0	0	0	0	0	0
LCY	95	1	Rosuvastatin (Crestor)	20	3	1	1	1	76	ND			Rosuvastatin (Crestor)	20	1							170	69	0	None	0	149	86	84	1	Death		CV death	CV death	1	0	0	0	0	0	0	0	0	0	0	0	0	0	0
KYG	47	1	Rosuvastatin (Crestor)	20	3	1	1	1	89	44			Rosuvastatin (Crestor)	20	1	Rosuvastatin (Crestor)	20		Rosuvastatin (Crestor)	20		172	66	0	None	0	133	85	71	0	Last FU	Chart review	0		0	0	0	0	1	1	0	0	0	0	0	0	0	0	0
KJM	45	1	Rosuvastatin (Crestor)	20	3	1	1	1	89	36			Rosuvastatin (Crestor)	20	1	Rosuvastatin (Crestor)	20		Rosuvastatin (Crestor)	10		171	76	0	None	0	187	136	96	1	Last FU	Chart review	0		0	0	0	0	0	0	0	0	0	0	0	0	0	0	0
HJG	69	0	Pravastatin (Mevalotin)	20		0	0-->1		140	62		1	Rosuvastatin (Crestor)	20		Rosuvastatin (Crestor)	20		Rosuvastatin (Crestor)	10		154.6	61.7	0	None	0	107	59	87	1	Last FU	Chart review	0		1	1	0	0	0	0	0	0	1	0	0	0	0	0	0
MBN	70	1	Atorvastatin (Lipitor)	10	2	0	0	0	110	131			#N/A			Atorvastatin (Lipitor)	20		Atorvastatin (Lipitor)	40		168	74.3	0	None	0	126	72	58	0	Last FU	Chart review	0		0	0	0	0	0	0	0	0	0	0	0	0	0	0	0
COJ	62	0	Rosuvastatin (Crestor)	20	3	1	NA		134	ND			#N/A									157	63	0	None	0	131	80	52	1	Last FU	Chart review	0		0	0	0	0	0	0	0	0	0	0	0	0	0	0	0
CHJ	40	1	Rosuvastatin (Crestor)	20	3	1	1	1	87	ND			Rosuvastatin (Crestor)	20	1	Rosuvastatin (Crestor)	20		Rosuvastatin (Crestor)	20		172	72	0	None	0	103	69	67	1	Last FU	Chart review	0		1	0	0	0	0	0	0	0	0	0	0	0	0	0	0
JGS	65	1	Rosuvastatin (Crestor)	20	3	1	1	1	51	29			Rosuvastatin (Crestor)	20	1	Rosuvastatin (Crestor)	20		Rosuvastatin (Crestor)	10		166.5	49.5	0	None	0	124	58	79	0	Last FU	Chart review	0		0	1	0	0	0	0	0	0	0	0	0	0	0	0	0
KDC	80	1	Rosuvastatin (Crestor)	20	3	1	NA		98	ND			#N/A									162	60	0	None	0	131	78	84	1	FU Loss	Chart review	0		0	0	0	0	0	0	0	0	0	1	0	0	0	1	0
KBS	41	1	Atorvastatin (Lipitor)	40	3	1	1	1	114	70			Atorvastatin (Lipitor)	40	1	Atorvastatin (Lipitor)	40		Atorvastatin (Lipitor)	40		184	91.5	0	None	0	199	111	90	0	Last FU	Chart review	0		1	1	0	0	1	1	0	0	0	0	0	0	0	0	0
SOG	75	1	Atorvastatin (Lipitor)	40	3	1	1	1	49	ND			Atorvastatin (Lipitor)	40	1	Atorvastatin (Lipitor)	40		Atorvastatin (Lipitor)	40		168	55	0	None	0	147	86	118	1	Last FU	Chart review	0		0	1	0	0	0	0	0	0	0	0	0	0	0	0	0
KYG	41	1	Rosuvastatin (Crestor)	20	3	1	1	1	44	ND			Rosuvastatin (Crestor)	20	1	Rosuvastatin (Crestor)	20		Rosuvastatin (Crestor)	20		182	85	0	None	0	98	41	119	1	Last FU	Chart review	0		1	1	1	0	0	0	0	0	0	0	0	0	0	0	0
JWJ	76	1	Rosuvastatin (Crestor)	20	3	1	1	1	127	ND			Rosuvastatin (Crestor)	20	1	Rosuvastatin (Crestor)	20		Rosuvastatin (Crestor)	20		160	66	0	None	0	147	85	74	0	Last FU	Chart review	0		1	0	0	0	0	0	0	0	0	0	0	0	0	0	1
KBY	67	1	Rosuvastatin (Crestor)	20	3	1	1	1	127	ND			Rosuvastatin (Crestor)	20	1	Rosuvastatin (Crestor)	20		Rosuvastatin (Crestor)	20		170	61	0	None	0	133	57	76	0	Last FU	Chart review	0		0	0	0	0	1	1	0	0	0	0	0	0	0	0	0
JST	52	1	Rosuvastatin (Crestor)	20	3	1	1-->0		62	53	1		Rosuvastatin (Crestor)	10					Rosuvastatin (Crestor)	10		178	72	0	None	0	111	71	89	0	Last FU	Chart review	0		0	0	0	0	1	1	0	0	0	0	0	0	0	0	0
CGC	63	1	Rosuvastatin (Crestor)	20	3	1	1	1	100	69			Rosuvastatin (Crestor)	20	1	Rosuvastatin (Crestor)	10		Rosuvastatin (Crestor)	10		170	72	0	None	0	120	80	72	0	Last FU	Chart review	0		0	1	1	0	0	0	0	0	0	0	0	0	0	0	0
YYG	54	1	Rosuvastatin (Crestor)	20	3	1	1	1	83	43			Rosuvastatin (Crestor)	20	1	Rosuvastatin (Crestor)	20		Rosuvastatin (Crestor)	20		170	78	0	None	0	117	86	71	0	Last FU	Chart review	0		0	0	0	0	1	1	0	0	0	0	0	0	0	0	0
KJH	60	1	Rosuvastatin (Crestor)	20	3	1	1	1	150	ND			Rosuvastatin (Crestor)	20	1	Rosuvastatin (Crestor)	20		Rosuvastatin (Crestor)	20		163	60	0	None	0	122	63	69	1	Last FU	Chart review	0		0	0	0	1	1	1	0	0	0	0	0	0	0	0	0
LMG	64	1	Rosuvastatin (Crestor)	20	3	1	1	1	143	ND			Rosuvastatin (Crestor)	20	1	Rosuvastatin (Crestor)	20					161	70	0	None	0	160	90	50	0	Death	Chart review	CV death	CV death	1	1	0	1	0	0	0	0	0	0	0	0	0	0	0
HDJ	44	1	Rosuvastatin (Crestor)	20	3	1	NA		219	ND			#N/A									185	103.5	0	None	0	193	135	84	1	FU Loss	Chart review	0		0	0	0	0	0	0	0	0	0	0	0	0	0	0	0
JSH	34	1	Rosuvastatin (Crestor)	20	3	1	1	1	109	59			Rosuvastatin (Crestor)	20	1	Rosuvastatin (Crestor)	20		Rosuvastatin (Crestor)	20		174	90	0	None	0	124	64	32	0	Last FU	Chart review	0		0	0	0	0	1	1	0	0	0	0	0	0	0	0	0
JHS	55	1	Rosuvastatin (Crestor)	20	3	1	1	1	141	ND			Rosuvastatin (Crestor)	20	1	Rosuvastatin (Crestor)	20		Rosuvastatin (Crestor)	20		176	67	0	None	0	150	109	65	1	Last FU	Chart review	0		0	0	0	0	0	0	0	0	0	0	0	0	0	0	0
OCH	50	1	Rosuvastatin (Crestor)	20	3	1	1	1	130	ND			Rosuvastatin (Crestor)	20	1	Rosuvastatin (Crestor)	20					172	86	0	None	0	153	80	75	1	Death	Chart review	CV death	CV death	0	0	0	0	0	0	0	0	0	0	0	0	0	0	0
YSA	83	0	Rosuvastatin (Crestor)	10	2	0	NA		62	ND			#N/A									145	48	0	None	0	111	47	99	1	Death	Chart review	CV death	Definite Cardiac	1	1	0	0	0	0	1	1	0	0	0	0	1	0	0
YYS	83	1	Rosuvastatin (Crestor)	20	3	1	1	1	106	ND			Rosuvastatin (Crestor)	20	1	Rosuvastatin (Crestor)	20		Rosuvastatin (Crestor)	10		156	49	0	None	0	178	72	69	1	Last FU	Chart review	0		1	0	0	0	0	0	0	0	0	0	0	0	0	0	1
KDS	71	1	Rosuvastatin (Crestor)	20	3	1	1	1	91	ND			Rosuvastatin (Crestor)	20	1	Rosuvastatin (Crestor)	20		Rosuvastatin (Crestor)	20		165	61	0	In hospital cardiac arrest at our hospital before treatment	0	134	89	76	0	Last FU	Chart review	0		0	1	0	0	0	0	0	0	0	0	1	0	0	0	0
JSN	84	0	Rosuvastatin (Crestor)	20	3	1	1	1	75	ND			Rosuvastatin (Crestor)	20	1	Rosuvastatin (Crestor)	20		Rosuvastatin (Crestor)	20		155	55	0	None	0	155	78	81	0	Last FU	Chart review	0		1	0	0	0	0	0	0	0	0	0	0	0	0	0	0
JSH	73	1	Rosuvastatin (Crestor)	20	3	1	1	1	118	68			Rosuvastatin (Crestor)	20	1	Rosuvastatin (Crestor)	20		Rosuvastatin (Crestor)	20		167	72	0	None	0	97	55	76	0	Last FU	Chart review	0		1	1	0	0	0	0	0	0	0	0	0	0	0	0	0
JBJ	71	1	Rosuvastatin (Crestor)	20	3	1	1	1	166	77			Rosuvastatin (Crestor)	20	1	Rosuvastatin (Crestor)	20		Rosuvastatin (Crestor)	20		155	65	0	None	0	151	87	90	1	Last FU	Chart review	0		0	0	0	0	0	0	0	0	0	0	0	0	0	0	0
JCH	62	1	Simva+Etizimib (Vytorin)	10		0	0	0	66	ND			Simva+Etizimib (Vytorin)	10		Simva+Etizimib (Vytorin)	10		Atorvastatin (Lipitor)	20		150	50	0	None	0	134	79	108	1	Last FU	Chart review	0		1	1	0	0	0	0	0	1	0	0	0	0	1	0	0
PKH	53	1	Rosuvastatin (Crestor)	20	3	1	1	1	45	81			Rosuvastatin (Crestor)	20	1	Rosuvastatin (Crestor)	20					164	62	0	None	0	124	64	32	0	Last FU	Chart review	0		0	0	0	0	1	1	0	0	0	0	0	0	0	0	0
LSJ	63	1	Atorvastatin (Lipitor)	40	3	1	1-->0		82	50	1		Rosuvastatin (Crestor)	10		Rosuvastatin (Crestor)	10		Rosuvastatin (Crestor)	10		173	72	0	Out of hospital cardiac arrest	0	117	65	87	0	FU Loss	Chart review	0		1	0	0	0	0	0	0	0	0	0	0	0	0	0	0
KBS	84	0	Rosuvastatin (Crestor)	20	3	1	NA		68	ND			#N/A									150	55	0	None	0	163	64	71	1	FU Loss	Chart review	0		1	1	0	0	0	0	0	0	0	0	0	0	0	0	0
JYR	39	1	Rosuvastatin (Crestor)	20	3	1	1	1	202	86			Rosuvastatin (Crestor)	20	1	Rosuvastatin (Crestor)	20		Rosuvastatin (Crestor)	20		179	100	0	None	0	130	80	78	0	Last FU	Chart review	0		0	0	0	0	1	1	0	0	0	0	0	0	0	0	0
JYH	80	0	Rosuvastatin (Crestor)	20	3	1	1	1	72	52			Rosuvastatin (Crestor)	20	1	Rosuvastatin (Crestor)	20		Atorvastatin (Lipitor)	20		153	75	0	None	0	138	87	99	0	Last FU	Chart review	0		1	1	0	0	0	0	0	0	0	0	0	0	0	0	0
SSJ	48	1	Rosuvastatin (Crestor)	20	3	1	1	1	151	ND			Rosuvastatin (Crestor)	20	1	Rosuvastatin (Crestor)	20		Rosuvastatin (Crestor)	20		170	75	0	None	0	110	80	82	1	Last FU	Chart review	0		0	0	0	0	1	1	0	0	0	0	0	0	0	0	0
LTJ	83	1	Rosuvastatin (Crestor)	20	3	1	NA		101	ND			#N/A									168	65	0	None	0	130	80	92	0	Death	Chart review	CV death	CV death	1	1	0	0	1	1	0	0	0	0	0	0	0	0	0
LSH	41	1	Rosuvastatin (Crestor)	20	3	1	NA		114	ND			#N/A									165	85	0	None	0	174	82	105	1	FU Loss	Chart review	0		0	0	0	0	1	1	0	1	0	0	0	0	0	0	0
KJH	39	1	Rosuvastatin (Crestor)	20	3	1	1	1	154	ND			Rosuvastatin (Crestor)	20	1	Rosuvastatin (Crestor)	20		Atorvastatin (Lipitor)	40		179	83	0	None	0	154	111	83	1	Last FU	Chart review	0		0	0	0	0	1	1	0	0	0	0	0	0	0	0	0
JJH	89	0	Atorvastatin (Lipitor)	40	3	1	1	1	100	ND			Rosuvastatin (Crestor)	20	1	Rosuvastatin (Crestor)	20		Atorvastatin (Lipitor)	40		140	46	0	None	0	176	95	103	1	Last FU	Chart review	0		1	1	0	0	0	0	0	0	0	0	0	0	0	0	0
KJH	57	1	Atorvastatin (Lipitor)	40	3	1	1	1	123	ND			Atorvastatin (Lipitor)	40	1	Atorvastatin (Lipitor)	40		Atorvastatin (Lipitor)	40		170	78	0	None	0	130	102	73	0	Last FU	Chart review	0		0	0	0	1	0	0	0	0	0	0	0	0	0	0	0
LYS	52	1	Atorvastatin (Lipitor)	40	3	1	1-->0		64	60	1		Rosuvastatin (Crestor)	10		Rosuvastatin (Crestor)	10		Rosuvastatin (Crestor)	10		173	73	0	Out of hospital cardiac arrest	0	122	95	135	0	Last FU	Chart review	0		0	1	0	0	0	0	0	0	0	0	0	0	0	0	0
UYH	46	1	Atorvastatin (Lipitor)	20	2	0	0-->1		124	ND		1	Atorvastatin (Lipitor)	40		Atorvastatin (Lipitor)	40		Atorvastatin (Lipitor)	40		169	74	0	None	0	128	83	95	0	Last FU	Chart review	0		0	0	0	0	1	1	0	0	0	0	0	0	0	0	0
JBS	59	1	Rosuvastatin (Crestor)	20	3	1	1	1	163	ND			Rosuvastatin (Crestor)	20	1	Rosuvastatin (Crestor)	20		Rosuvastatin (Crestor)	20		173	80	0	None	0	180	110	78	1	Last FU	Chart review	0		0	0	0	0	0	0	0	0	0	0	0	0	0	0	0
CJH	52	1	Rosuvastatin (Crestor)	20	3	1	1	1	118	ND			Rosuvastatin (Crestor)	20	1	Rosuvastatin (Crestor)	20		Rosuvastatin (Crestor)	20		178	88.5	0	None	0	120	84	54	0	Last FU	Chart review	0		0	0	0	0	0	0	0	0	0	0	0	0	0	0	0
HJS	58	1	Rosuvastatin (Crestor)	10	2	0	NA		85	ND			#N/A									168	62	0	None	0	111	71	47	0	Death	Chart review	Non-CV death	Non-cardiac	1	1	0	0	1	1	0	0	0	0	1	0	1	0	0
LPJ	72	1	Rosuvastatin (Crestor)	20	3	1	1--->0		69	148			#N/A			Atorvastatin (Lipitor)	10		Atorvastatin (Lipitor)	10		173	73	0	None	0	137	97	68	1	Last FU	Chart review	0		1	1	0	0	0	0	0	0	0	0	0	0	0	0	0
KMY	68	0	Rosuvastatin (Crestor)	20	3	1	1	1	ND	41			Rosuvastatin (Crestor)	20	1	Rosuvastatin (Crestor)	20		Rosuvastatin (Crestor)	20		155	49	0	None	0	109	59	88	1	Last FU	Chart review	0		1	0	0	0	0	0	0	1	0	0	0	0	0	0	0
SKS	61	0	Rosuvastatin (Crestor)	20	3	1	1	1	75	ND			Rosuvastatin (Crestor)	20	1	Rosuvastatin (Crestor)	20		Rosuvastatin (Crestor)	20		160	60	0	None	0	124	64	32	0	Last FU	Chart review	0		0	0	0	0	0	0	0	0	0	0	0	0	0	0	1
OJJ	44	1	Rosuvastatin (Crestor)	20	3	1	1	1	79	ND			Rosuvastatin (Crestor)	20	1	Rosuvastatin (Crestor)	20		Rosuvastatin (Crestor)	10		171	74	0	None	0	158	78	87	0	Last FU	Chart review	0		1	1	0	0	1	1	0	0	0	0	0	0	0	0	0
SYH	67	1	Rosuvastatin (Crestor)	20	3	1	1	1	135	62			Rosuvastatin (Crestor)	20	1	Rosuvastatin (Crestor)	20		Rosuvastatin (Crestor)	20		166	67	0	Out of hospital cardiac arrest	1				1	Last FU	Chart review	0		0	0	0	0	0	0	0	0	0	0	0	0	0	0	0
YCM	53	1	Rosuvastatin (Crestor)	20	3	1	1	1	165	ND			Rosuvastatin (Crestor)	20	1	Rosuvastatin (Crestor)	20		Rosuvastatin (Crestor)	20		170	81	0	Out of hospital cardiac arrest	1				0	Last FU	Chart review	0		0	0	0	0	0	0	0	1	0	0	0	0	0	0	0
BGJ	53	1	Rosuvastatin (Crestor)	20	3	1	1	1	64	ND			Rosuvastatin (Crestor)	20	1	Rosuvastatin (Crestor)	20		Rosuvastatin (Crestor)	10		174	62	0	Out of hospital cardiac arrest	1				0	Last FU	Chart review	0		1	0	0	0	0	0	0	0	0	0	0	0	0	0	0
SSK	67	1	Rosuvastatin (Crestor)	20	3	1	1	1	107	ND			Rosuvastatin (Crestor)	20	1	Rosuvastatin (Crestor)	20		Rosuvastatin (Crestor)	10		174	62	0	None	0	130	80	97	0	Last FU	Chart review	0		0	0	0	0	0	0	0	0	0	0	0	0	0	0	0
KSG	66	1	Rosuvastatin (Crestor)	20	3	1	1	1	115	51			Rosuvastatin (Crestor)	20	1	Rosuvastatin (Crestor)	20		Rosuvastatin (Crestor)	10		167	73	0	None	0	116	64	72	1	Last FU	Chart review	0		1	0	1	0	0	0	0	0	0	0	0	0	0	0	0
SSD	47	1	Rosuvastatin (Crestor)	10	2	0	NA		70	78			#N/A									178	80	0	None	0	134	87	83	1	Last FU	Chart review	0		0	1	0	0	0	0	0	0	0	0	0	0	1	0	0
KJM	61	1	Rosuvastatin (Crestor)	20	3	1	NA		106	ND			#N/A									160	65	0	None	0	170	80	104	0	Death	Chart review	CV death	Definite Cardiac	1	0	0	0	1	1	0	0	0	0	0	0	0	0	0
EYS	62	0	Rosuvastatin (Crestor)	20	3	1	1	1	141	ND			Rosuvastatin (Crestor)	20	1	Rosuvastatin (Crestor)	20		Rosuvastatin (Crestor)	20		150	53	0	None	0	152	107	69	0	Last FU	Chart review	0		0	0	0	0	0	0	0	0	0	0	0	0	0	0	0
KSH	57	1	Rosuvastatin (Crestor)	20	3	1	1	1	94	61			Rosuvastatin (Crestor)	20	1	Pitavastatin (Livalo)	2		Pitavastatin (Livalo)	2		169	69	0	None	0	154	79	60	0	Last FU	Chart review	0		1	0	0	0	1	1	0	0	0	0	0	0	0	0	0
WSE	44	1	Rosuvastatin (Crestor)	10	2	0	0	0	88	ND			Rosuvastatin (Crestor)	10		Rosuvastatin (Crestor)	10		Rosuvastatin (Crestor)	10		170	80	0	None	0	157	115	78	0	Last FU	Chart review	0		0	0	0	0	1	1	0	0	0	0	0	0	0	0	0
HSJ	84	0	Atorvastatin (Lipitor)	20	2	0	NA		102	ND			#N/A									150	42	0	None	0	97	57	71	1	FU Loss	Chart review	0		1	0	0	0	0	0	0	0	0	0	0	0	0	0	0
JWG	58	1	Rosuvastatin (Crestor)	10	2	0	0	0	81	ND			Rosuvastatin (Crestor)	10	0	Rosuvastatin (Crestor)	10					170	71	0	None	0	155	90	64	0	Last FU	Chart review	0		1	0	0	0	0	0	0	0	0	0	0	0	0	0	0
AJH	53	1	Rosuvastatin (Crestor)	20	3	1	1	1	109	ND			Rosuvastatin (Crestor)	20	1	Rosuvastatin (Crestor)	20		Rosuvastatin (Crestor)	20		172	53	0	None	0	130	70	88	0	Last FU	Chart review	0		0	0	0	0	1	1	0	0	0	0	0	0	0	0	0
KCY	38	1	Rosuvastatin (Crestor)	20	3	1	1-->0		137	ND	1		Pravastatin (Mevalotin)	40		Pravastatin (Mevalotin)	40					174	70	0	None	0	120	70	79	0	Last FU	Chart review	0		0	0	0	0	0	0	0	0	0	0	0	0	0	0	1
UBG	87	1	Pravastatin (Mevalotin)	10		0	0	0	32	ND			Pravastatin (Mevalotin)	10					Atorvastatin (Lipitor)	10		160	60	0	None	0	87	62	76	1	Last FU	Chart review	0		1	0	0	0	0	0	0	0	0	0	1	0	0	0	0
KSH	59	1	Pravastatin (Mevalotin)	40	2	0	0	0	79	72			Pravastatin (Mevalotin)	40		Pravastatin (Mevalotin)	40		Pravastatin (Mevalotin)	40		169	66	0	None	0	105	54	64	0	Last FU	Chart review	0		0	1	0	0	0	0	0	1	0	0	0	0	0	0	0
JJS	75	1	Rosuvastatin (Crestor)	10	2	0	NA		74	ND			#N/A									177	70	0	None	0	130	80	59	0	Death	Chart review	Non-CV death	Non-cardiac	0	1	0	0	0	0	0	0	0	0	1	0	0	0	0
ECH	68	1	Atorvastatin (Lipitor)	20	2	0	NA		141	ND			#N/A									175	70	0	None	0	128	99	146	0	Death	Chart review	CV death	CV death	1	0	0	0	1	1	0	0	0	0	0	0	0	0	0
KJD	66	1	Rosuvastatin (Crestor)	20	3	1	1-->0		119	ND	1		Atorvastatin (Lipitor)	20		Atorvastatin (Lipitor)	150/20		Atorvastatin (Lipitor)	20		168	71.8	0	None	0	147	78	59	1	Last FU	Chart review	0		1	1	0	0	0	0	0	0	0	0	0	0	0	1	0
JBS	81	0	Rosuvastatin (Crestor)	10	2	0	0	0	79	ND			Rosuvastatin (Crestor)	10		Rosuvastatin (Crestor)	10		Rosuvastatin (Crestor)	10		148	60	0	None	0	149	106	115	1	Last FU	Chart review	0		0	1	0	0	0	0	0	0	0	0	0	0	0	0	0
GSH	40	1	Atorvastatin (Lipitor)	40	3	1	1-->0		111	72	1		Rosuvastatin (Crestor)	10		Rosuvastatin (Crestor)	10		Rosuvastatin (Crestor)	10		169	67	0	None	0	140	100	68	0	Last FU	Chart review	0		0	0	0	0	0	0	0	0	0	0	0	0	0	0	0
PHG	44	1	Rosuvastatin (Crestor)	20	3	1	1	1	167	ND			Rosuvastatin (Crestor)	20	1	Rosuvastatin (Crestor)	20		Rosuvastatin (Crestor)	20		175	79	0	Out of hospital cardiac arrest	1				0	Last FU	Chart review	0		0	0	0	0	0	0	0	0	0	0	0	0	0	0	0
KJD	55	1	Atorvastatin (Lipitor)	40	3	1	1	1	135	ND			Atorvastatin (Lipitor)	40	1	Atorvastatin (Lipitor)	40		Atorvastatin (Lipitor)	40		167	80	0	None	0	120	80	67	0	Last FU	Chart review	0		0	0	0	0	0	0	0	0	0	0	0	0	0	0	0
MSR	62	1	Rosuvastatin (Crestor)	20	3	1	1	1	91	93			#N/A			Rosuvastatin (Crestor)	20		Rosuvastatin (Crestor)	20		166	58	0	None	0	140	80	99	0	Last FU	Chart review	0		1	0	1	0	0	0	0	1	0	0	0	0	0	0	0
SYH	44	1	Pravastatin (Mevalotin)	40	2	0	0	0	154	101			Pravastatin (Mevalotin)	40		Pravastatin (Mevalotin)	40		Pravastatin (Mevalotin)	40		182	104	0	None	0	185	93	67	1	Last FU	Chart review	0		1	0	1	0	1	1	0	0	0	0	0	0	0	0	0
KHG	74	1	Pravastatin (Mevalotin)	40	2	0	0	0	122	ND			Pravastatin (Mevalotin)	40	0							153	60	0	None	0	145	86	60	0	FU Loss	Chart review	0		1	0	0	0	0	0	0	0	0	0	0	0	0	0	0
CGS	56	1	Atorvastatin (Lipitor)	40	3	1	1	1	134	71			Atorvastatin (Lipitor)	40	1	Atorvastatin (Lipitor)	40		Atorvastatin (Lipitor)	40		168	64	0	None	0	177	100	71	0	Last FU	Chart review	0		0	0	0	0	1	1	0	0	0	0	0	0	0	0	0
EGJ	75	0	Atorvastatin (Lipitor)	20	2	0	0	0	91	63			Atorvastatin (Lipitor)	20		Atorvastatin (Lipitor)	20		Atorvastatin (Lipitor)	20		146	50	0	None	0	99	74	53	0	Last FU	Chart review	0		1	0	0	0	0	0	0	0	0	0	0	0	0	0	0
JYG	70	1	Rosuvastatin (Crestor)	20	3	1	1	1	150	ND			#N/A			Rosuvastatin (Crestor)	20		Rosuvastatin (Crestor)	20		165	62	0	None	0	163	76	59	0	Last FU	Chart review	0		1	0	0	0	0	0	0	0	0	0	0	0	0	0	0
LJH	66	1	Rosuvastatin (Crestor)	20	3	1	1-->0-->1		120	65			Rosuvastatin (Crestor)	10		Rosuvastatin (Crestor)	20		Rosuvastatin (Crestor)	20		163	67	0	None	0	110	91	73	0	Last FU	Chart review	0		0	0	1	0	0	0	0	0	0	0	0	0	0	0	0
KCG	74	1	Rosuvastatin (Crestor)	10	2	0	0	0	57	41			Rosuvastatin (Crestor)	10		Rosuvastatin (Crestor)	10		Rosuvastatin (Crestor)	10		167	70.6	0	None	0	102	67	88	0	Last FU	Chart review	0		1	1	0	0	1	1	0	0	0	0	0	0	0	0	0
LHS	64	0	Rosuvastatin (Crestor)	20	3	1	1--->0		118	ND			#N/A			Rosuvastatin (Crestor)	10		Rosuvastatin (Crestor)	10		162	81	0	None	0	103	63	59	0	Last FU	Chart review	0		0	0	0	0	0	0	0	0	0	0	1	0	0	0	0
CHJ	60	1	Atorvastatin (Lipitor)	10	2	0	0	0	45	53			Pitavastatin (Livalo)	2					Atorvastatin (Lipitor)	10		170	75	0	None	0	128	78	67	0	Last FU	Chart review	0		0	1	0	0	1	1	0	0	0	0	0	0	0	0	0
JJJ	80	0	Rosuvastatin (Crestor)	20	3	1	1	1	154	ND			Rosuvastatin (Crestor)	20	1	Atorvastatin (Lipitor)	150/20		Atorvastatin (Lipitor)	20		148	42	0	None	0	139	91	68	0	Last FU	Chart review	0		1	0	0	0	0	0	0	0	0	0	0	0	0	0	0
CYO	68	1	Rosuvastatin (Crestor)	20	3	1	1-->0		79	37	1		Rosuvastatin (Crestor)	10		Rosuvastatin (Crestor)	10		Rosuvastatin (Crestor)	10		170	70	0	None	0	131	69	117	0	Last FU	Chart review	0		1	1	0	0	1	1	0	0	0	0	0	0	0	0	0
KGH	57	1	Rosuvastatin (Crestor)	10	2	0	0	0	115	ND			Rosuvastatin (Crestor)	10		Rosuvastatin (Crestor)	10		Atorvastatin (Lipitor)	20		168	63	0	None	0	90	50	40	0	Last FU	Chart review	0		0	0	0	0	0	0	0	0	0	0	0	0	0	0	0
SCS	54	1	Atorvastatin (Lipitor)	10	2	0	0	0	115	ND			Pitavastatin (Livalo)	40		Pitavastatin (Livalo)	40		Pitavastatin (Livalo)	4		177	82	0	None	0	174	97	90	1	Last FU	Chart review	0		0	0	0	0	1	1	0	0	0	0	0	0	0	0	0
LSY	61	0	Atorvastatin (Lipitor)	10	2	0	0	0	146	95			#N/A			Atorvastatin (Lipitor)	20		Atorvastatin (Lipitor)	20		160	65	0	None	0	120	60	84	1	Death	Chart review	CV death	CV death	0	0	0	0	0	0	0	0	0	0	0	0	0	0	1
PSY	78	0	Pravastatin (Mevalotin)	10		0	0	0	75	ND			Pravastatin (Mevalotin)	20		Pravastatin (Mevalotin)	20		Pravastatin (Mevalotin)	20		152	48	0	None	0	100	70	63	1	Last FU	Chart review	0		0	0	0	1	0	0	0	1	0	0	0	0	0	0	1
KMS	52	1	Pravastatin (Mevalotin)	40	2	0	0	0	128	86			Pravastatin (Mevalotin)	40		Pravastatin (Mevalotin)	40		Pravastatin (Mevalotin)	40		172	80	0	None	0	140	80	112	1	Last FU	Chart review	0		0	0	0	0	1	1	0	0	0	0	0	0	0	0	0
LEP	57	1	Pravastatin (Mevalotin)	40	2	0	0	0	68	ND			Pravastatin (Mevalotin)	40		Pravastatin (Mevalotin)	40		Atorvastatin (Lipitor)	10		171	68	0	None	0	120	80	60	0	Last FU	Chart review	0		1	0	0	0	0	0	0	0	0	0	0	0	0	0	0
HYS	80	0	Pravastatin (Mevalotin)	20		0	0	0	94	60			Rosuvastatin (Crestor)	10		Rosuvastatin (Crestor)	10		Rosuvastatin (Crestor)	10		163	62	0	None	0	154	80	90	0	Last FU	Chart review	0		1	0	0	0	0	0	0	0	0	0	0	0	0	0	0
KHR	52	1	Pravastatin (Mevalotin)	40	2	0	0	0	119	106			Pravastatin (Mevalotin)	40		Pravastatin (Mevalotin)	40		Pravastatin (Mevalotin)	40		160	71	0	None	0	198	130	98	1	Last FU	Chart review	0		1	1	0	0	1	1	0	0	0	0	0	0	0	0	0
LGS	67	1	Rosuvastatin (Crestor)	20	3	1	1-->0		96	ND	1		Pravastatin (Mevalotin)	40		Pravastatin (Mevalotin)	40		Pravastatin (Mevalotin)	40		160	70	0	None	0	95	66	52	0	Last FU	Chart review	0		1	0	0	0	1	1	0	0	0	0	0	0	0	0	0
LHJ	59	0	Atorvastatin (Lipitor)	10	2	0	NA		123	ND			#N/A									162	82	0	None	0	147	78	91	1	FU Loss	Chart review	0		1	1	0	0	0	0	0	0	0	0	0	0	0	0	0
SGR	71	0	Rosuvastatin (Crestor)	20	3	1	NA		63	ND			#N/A									155	35.8	0	None	0	206	88	104	1	FU Loss	Chart review	0		1	0	0	0	0	0	0	0	0	0	0	0	1	0	0
HJS	53	1	Pravastatin (Mevalotin)	40	2	0	NA		101	79			#N/A						Rosuvastatin (Crestor)	10		175	80	0	None	0	98	63	67	0	Last FU	Chart review	0		0	1	0	0	1	1	0	0	0	0	0	0	0	0	0
YGS	63	1	Atorvastatin (Lipitor)	10	2	0	0	0	98	96			Atorvastatin (Lipitor)	10		Atorvastatin (Lipitor)	10		Atorvastatin (Lipitor)	10		174	73	0	None	0	149	86	72	1	Last FU	Chart review	0		1	0	0	0	0	0	0	0	0	0	1	0	0	0	0
LJT	48	1	Rosuvastatin (Crestor)	20	3	1	1	1	184	146			Rosuvastatin (Crestor)	20	1	Rosuvastatin (Crestor)	20		Rosuvastatin (Crestor)	20		170	76	0	None	0	135	76	68	0	Last FU	Chart review	0		0	0	1	0	1	1	0	0	0	0	0	0	0	0	0
KJS	54	1	Pravastatin (Mevalotin)	40	2	0	0	0	108	ND			Pravastatin (Mevalotin)	40		Pravastatin (Mevalotin)	40		Pravastatin (Mevalotin)	40		163	75	0	None	0	145	95	56	1	Last FU	Chart review	0		1	0	1	0	1	1	0	1	0	0	0	0	0	0	0
KSC	59	1	Rosuvastatin (Crestor)	10	2	0	0	0	136	65			Rosuvastatin (Crestor)	10		Rosuvastatin (Crestor)	10		Rosuvastatin (Crestor)	10		166	65	0	None	0	142	101	65	1	Last FU	Chart review	0		0	0	0	0	1	1	0	0	0	0	0	0	0	0	0
SSD	68	1	Rosuvastatin (Crestor)	10	2	0	0	0	134	50			Rosuvastatin (Crestor)	10		Rosuvastatin (Crestor)	10		Rosuvastatin (Crestor)	10		169	68	0	None	0	133	95	91	0	Last FU	Chart review	0		0	0	0	0	1	1	0	0	0	0	0	0	0	0	0
KWO	89	0	Pravastatin (Mevalotin)	10		0	NA		40	ND			#N/A									150	46	0	None	0	94	40	63	0	Death	Chart review	Non-CV death	Non-cardiac	1	1	0	0	0	0	0	0	0	0	0	0	0	0	1
AJB	76	1	Pravastatin (Mevalotin)	20		0	0	0	128	92			Pravastatin (Mevalotin)	40		Pravastatin (Mevalotin)	40		Pravastatin (Mevalotin)	40		180	70	0	None	0	98	53	63	0	Last FU	Chart review	0		1	0	0	0	0	0	0	1	0	0	0	0	0	0	0
LHS	46	1	Pravastatin (Mevalotin)	40	2	0	0	0	80	ND			Pravastatin (Mevalotin)	40		Pravastatin (Mevalotin)	40		Pravastatin (Mevalotin)	40		170	78	0	None	0	229	102	102	1	Last FU	Chart review	0		0	0	0	0	0	0	0	0	0	0	0	0	0	0	0
PHS	79	0	Rosuvastatin (Crestor)	10	2	0	0	0	123	ND			Rosuvastatin (Crestor)	10	0							161	41	0	None	0	145	78	87	0	Death		CV death	CV death	1	0	0	0	0	0	0	0	0	0	0	0	0	0	0
KSB	46	1	Pravastatin (Mevalotin)	40	2	0	0	0	98	ND			Pravastatin (Mevalotin)	40		Pravastatin (Mevalotin)	40		Pravastatin (Mevalotin)	40		183	79	0	None	0	130	78	86	0	Last FU	Chart review	0		1	0	0	0	0	0	0	0	0	0	0	0	0	1	0
KIS	70	0	Atorvastatin (Lipitor)	20	2	0	NA		42	ND			#N/A									143	42.2	0	None	0	157	83	94	1	Last FU	Chart review	0		1	1	0	0	0	0	1	0	0	0	0	0	1	0	0
HSG	68	1	Rosuvastatin (Crestor)	10	2	0	0-->1-->0		104	ND		1	Rosuvastatin (Crestor)	40		Rosuvastatin (Crestor)	10		Rosuvastatin (Crestor)	10		165	52	0	None	0	130	60	106	1	Last FU	Chart review	0		0	1	0	0	0	0	0	0	0	0	0	0	0	0	0
UJB	66	0	Pravastatin (Mevalotin)	40	2	0	0	0	108	ND			Pravastatin (Mevalotin)	40		Pravastatin (Mevalotin)	40		Pravastatin (Mevalotin)	40		158	50	0	None	0	203	85	109	1	Last FU	Chart review	0		1	0	0	0	0	0	0	0	0	0	0	0	0	0	0
COH	75	0	Rosuvastatin (Crestor)	20	3	1	1-->0		135	65	1		Rosuvastatin (Crestor)	10		Rosuvastatin (Crestor)	10		Rosuvastatin (Crestor)	10		149	50	0	None	0	117	70	85	1	Last FU	Chart review	0		0	0	0	0	0	0	0	0	0	0	1	0	0	0	0
SHS	54	1	Pravastatin (Mevalotin)	40	2	0	0	0	113	ND			Pravastatin (Mevalotin)	40		Simva+Etizimib (Vytorin)	43748		Pravastatin (Mevalotin)	40		169	76	0	None	0	162	114	85	0	Last FU	Chart review	0		1	0	0	0	1	1	0	0	0	0	0	0	0	0	0
SCS	63	1	Atorvastatin (Lipitor)	40	3	1	1	1	ND	64			Atorvastatin (Lipitor)	40	1							165	48	0	None	0	138	45	80	1	Death	Chart review	CV death	CV death	1	1	0	0	0	0	0	1	0	0	0	0	1	0	0
SBS	64	1	Rosuvastatin (Crestor)	20	3	1	1	1	116	ND			Rosuvastatin (Crestor)	20	1	Rosuvastatin (Crestor)	20					165	60	0	None	0	132	82	61	0	Last FU	Chart review	0		0	0	0	0	0	0	0	0	0	0	0	0	0	0	0
KOG	67	1	Atorvastatin (Lipitor)	10	2	0	0	0	89	ND			Atorvastatin (Lipitor)	10		Atorvastatin (Lipitor)	10		Atorvastatin (Lipitor)	10		174	63	0	None	0	213	115	68	1	Last FU	Chart review	0		0	0	0	0	0	0	0	1	0	0	0	0	0	0	0
KJH	60	1	Rosuvastatin (Crestor)	20	3	1	1-->0		110	61	1		Rosuvastatin (Crestor)	10		Rosuvastatin (Crestor)	10		Rosuvastatin (Crestor)	10		177	83	0	None	0	180	90	90	1	Last FU	Chart review	0		0	0	0	0	0	0	0	0	0	0	0	0	0	0	0
HC	50	1	Rosuvastatin (Crestor)	20	3	1	1	1	147	ND			Rosuvastatin (Crestor)	20	1	Rosuvastatin (Crestor)	20		Rosuvastatin (Crestor)	20		170	68	0	Out of hospital cardiac arrest	1				0	Last FU	Chart review	0		0	0	0	0	1	1	0	0	0	0	0	0	0	0	0
NYS	83	1	Rosuvastatin (Crestor)	10	2	0	0	0	103	36			Simva+Etizimib (Vytorin)	43748	0	Simva+Etizimib (Vytorin)	43748					172	70	0	None	0	152	69	96	1	Death		CV death	CV death	0	0	0	0	0	0	0	0	0	0	0	0	0	0	0
KHM	76	1	Rosuvastatin (Crestor)	20	3	1	1	1	99	ND			Rosuvastatin (Crestor)	20	1							170	54	0	None	0	102	60	56	0	FU Loss	Chart review	0		1	1	0	0	0	0	0	0	0	0	0	0	0	0	0
LDC	68	1	Rosuvastatin (Crestor)	20	3	1	1-->0		104	ND	1		Rosuvastatin (Crestor)	10		Rosuvastatin (Crestor)	10		Rosuvastatin (Crestor)	10		171	65.5	0	None	0	130	80	75	0	Last FU	Chart review	0		0	0	0	0	1	1	0	0	0	0	0	0	0	0	0
HJY	41	1	Rosuvastatin (Crestor)	20	3	1	1-->0		93	42	1		Rosuvastatin (Crestor)	10								175	62	0	None	0	110	80	80	0	Last FU	Chart review	0		1	0	0	0	0	0	0	0	0	1	0	0	0	0	0
KBE	74	0	Atorvastatin (Lipitor)	40	3	1	NA		73	76			#N/A									162	71.7	0	None	0	60	40	52	0	Last FU	Chart review	0		0	1	0	0	0	0	0	0	0	0	0	0	0	0	0
AJH	72	1	Rosuvastatin (Crestor)	10	2	0	0	0	116	42			Rosuvastatin (Crestor)	10		Rosuvastatin (Crestor)	10		Rosuvastatin (Crestor)	10		170	68	0	None	0	100	50	67	1	Last FU	Chart review	0		1	1	0	0	0	0	0	0	0	0	0	0	0	0	0
MCJ	72	1	Rosuvastatin (Crestor)	10	2	0	NA		96	ND			#N/A									174	74	0	None	0	151	83	70	1	Death	Chart review	CV death	Definite Cardiac	1	1	1	0	1	1	0	0	0	0	0	0	0	0	0
LJH	54	1	Rosuvastatin (Crestor)	10	2	0	0	0	137	ND			Rosuvastatin (Crestor)	10		Rosuvastatin (Crestor)	10		Rosuvastatin (Crestor)	10		169.5	63	0	None	0	130	90	64	0	Last FU	Chart review	0		1	0	0	0	0	0	1	1	0	0	0	0	0	0	0
JYG	56	1	Rosuvastatin (Crestor)	10	2	0	0	0	80	41			Rosuvastatin (Crestor)	10	0	Rosuvastatin (Crestor)	20	1	Rosuvastatin (Crestor)	20	1	162	70	0	None	0	110	70	64	1	Last FU	Chart review	0		1	1	0	0	0	0	0	0	0	0	0	0	0	0	0
CGD	51	1	Rosuvastatin (Crestor)	20	3	1	1	1	140	ND			Rosuvastatin (Crestor)	20	1	Rosuvastatin (Crestor)	20		Rosuvastatin (Crestor)	20		172	73	0	None	0	109	85	94	0	Last FU	Chart review	0		0	0	0	0	0	0	0	0	0	0	0	0	0	0	0
KJY	53	1	Rosuvastatin (Crestor)	20	3	1	NA		86	ND			#N/A									173	77	0	Out of hospital cardiac arrest	1				0	Death		CV death	CV death	1	0	0	0	1	1	0	0	0	0	0	0	0	0	0
JSM	51	1	Rosuvastatin (Crestor)	10	2	0	0	0	125	ND			Rosuvastatin (Crestor)	10		Rosuvastatin (Crestor)	10		Rosuvastatin (Crestor)	10		162	66	0	None	0	65	35	30	0	Last FU	Chart review	0		0	0	0	0	1	1	0	0	0	0	0	0	0	0	0
BBG	56	1	Rosuvastatin (Crestor)	10	2	0	0	0	131	ND			Rosuvastatin (Crestor)	10		Rosuvastatin (Crestor)	10		Rosuvastatin (Crestor)	10		172	75	0	None	0	151	72	82	1	Last FU	Chart review	0		0	0	0	0	1	1	0	0	0	0	0	0	0	0	0
CHC	78	1	Rosuvastatin (Crestor)	10	2	0	0	0	64	ND			Rosuvastatin (Crestor)	10	0							163	74	0	None	0	145	93	109	1	Death	Chart review	CV death	CV death	1	1	0	0	0	0	1	0	0	0	1	0	0	0	1
PCI	80	1	Rosuvastatin (Crestor)	10	2	0	0	0	67	ND			Pravastatin (Mevalotin)	40		Pravastatin (Mevalotin)	40		Pravastatin (Mevalotin)	40		168	60	0	None	0	79	43	40	0	Last FU	Chart review	0		1	0	0	0	0	0	0	0	0	0	0	0	0	1	0
LBS	69	1	Rosuvastatin (Crestor)	10	2	0	0	0	24	ND			Rosuvastatin (Crestor)	10		Rosuvastatin (Crestor)	10		Rosuvastatin (Crestor)	10		170	87	0	None	0	140	80	87	0	Last FU	Chart review	0		1	0	0	0	0	0	0	0	0	0	0	0	0	0	0
HSM	72	1	Atorvastatin (Lipitor)	10	2	0	NA		66	41			#N/A									162	74	0	None	0	141	84	103	1	Death	Chart review	CV death	Definite Cardiac	0	1	0	0	0	0	0	1	0	0	0	0	0	0	0
KEJ	64	0	Rosuvastatin (Crestor)	20	3	1	1	1	88	ND			Rosuvastatin (Crestor)	20	1	Rosuvastatin (Crestor)	20		Rosuvastatin (Crestor)	20		163	56	0	None	0	127	70	79	1	Last FU	Chart review	0		1	0	0	0	0	0	0	0	0	0	0	0	0	0	0
BRN	63	1	Rosuvastatin (Crestor)	20	3	1	1	1	134	ND			Rosuvastatin (Crestor)	20	1	Rosuvastatin (Crestor)	20		Rosuvastatin (Crestor)	20		165	60	0	None	0	120	58	51	1	Last FU	Chart review	0		0	0	0	0	0	0	0	0	0	0	0	0	0	0	1
KHN	51	1	Rosuvastatin (Crestor)	20	3	1	1-->0		127	106	1		Rosuvastatin (Crestor)	10		Rosuvastatin (Crestor)	10		Rosuvastatin (Crestor)	10		188	100	0	None	0	220	140	75	0	Last FU	Chart review	0		1	0	0	0	1	1	0	0	0	0	0	0	0	0	0
YSH	49	1	Rosuvastatin (Crestor)	20	3	1	1-->0		127	ND	1		Pitavastatin (Livalo)	4		Pitavastatin (Livalo)	4		Pitavastatin (Livalo)	4		175	75	0	None	0	135	94	77	1	Last FU	Chart review	0		0	0	0	0	0	0	0	0	0	0	0	0	0	0	0
KJS	56	1	Rosuvastatin (Crestor)	20	3	1	NA		124	ND			#N/A									165	58	0	None	0	123	75	76	0	FU Loss	Chart review	0		0	0	0	0	0	0	0	0	0	0	0	0	0	0	0
PSC	76	0	Rosuvastatin (Crestor)	20	3	1	1	1	ND	59			#N/A			Rosuvastatin (Crestor)	20		Rosuvastatin (Crestor)	10		150	49	0	None	0	124	68	68	0	Last FU	Chart review	0		1	1	0	0	0	0	0	1	0	0	0	0	0	0	1
YHJ	57	0	Simva+Etizimib (Vytorin)	43758	2	0	0	0	87	113			Rosuvastatin (Crestor)	10					Rosuvastatin (Crestor)	5		160	64	0	None	0	136	74	55	1	FU Loss	Chart review	0		1	0	0	0	0	0	0	0	0	0	0	0	1	0	0
KMJ	57	1	Rosuvastatin (Crestor)	10	2	0	0	0	81	87			Rosuvastatin (Crestor)	10		Rosuvastatin (Crestor)	10		Rosuvastatin (Crestor)	10		175	76	0	None	0	116	74	82	1	Last FU	Chart review	0		0	0	0	0	1	1	0	0	0	0	0	0	0	0	0
LMG	71	0	Atorvastatin (Lipitor)	20	2	0	0	0	82	68			Atorvastatin (Lipitor)	10		Atorvastatin (Lipitor)	10		Atorvastatin (Lipitor)	10		155	48	0	None	0	106	57	80	1	Last FU	Chart review	0		1	0	1	0	0	0	0	0	0	0	0	0	0	0	1
LJH	52	1	Rosuvastatin (Crestor)	20	3	1	1	1	149	52			Rosuvastatin (Crestor)	20	1	Rosuvastatin (Crestor)	20		Rosuvastatin (Crestor)	20		167	74	0	None	0	143	86	73	0	Last FU	Chart review	0		0	0	0	0	1	1	0	0	0	0	0	0	0	0	0
CDH	80	1	Rosuvastatin (Crestor)	20	3	1	1-->0		138	ND	1		Rosuvastatin (Crestor)	10								164	82	0	None	0	159	80	69	1	Death		CV death	CV death	1	0	0	0	0	0	0	1	0	0	0	0	0	0	1
JYS	44	1	Rosuvastatin (Crestor)	20	3	1	NA		108	ND			#N/A									165	80	0	None	0	180	100	148	0	Death		CV death	CV death	1	0	0	0	1	1	0	0	0	0	0	0	0	0	0
PMY	81	0	Simvastatin (Zocor)	20	2	0	NA		ND	75			#N/A									158	60	0	None	0	113	60	60	1	Last FU	Chart review	0		1	1	0	0	0	0	0	0	0	0	1	0	0	0	0
LSA	88	0	Rosuvastatin (Crestor)	5	2	0	NA		103	ND			#N/A									150	45	0	None	0	125	85	85	1	Death		CV death	CV death	1	0	0	0	0	0	0	0	0	0	0	0	0	0	0
NSJ	51	0	Rosuvastatin (Crestor)	5	2	0	0	0	94	59			Rosuvastatin (Crestor)	5	0	Rosuvastatin (Crestor)	5					153	51	0	None	0	150	80	58	0	Last FU	Chart review	0		1	0	0	0	0	0	0	0	0	0	0	0	0	0	0
JYS	77	0	Simva+Etizimib (Vytorin)	20	2	0	NA		ND	ND			#N/A									148	45	0	None	0	130	95	91	1	Death	Chart review	Non-CV death	Non-cardiac	1	1	0	0	0	0	0	0	0	0	0	0	0	0	1
NHJ	51	1	Atorvastatin (Lipitor)	10	2	0	0	0	58	41			Atorvastatin (Lipitor)	10		Atorvastatin (Lipitor)	10		Atorvastatin (Lipitor)	10		175	76	0	None	0	181	114	72	1	Last FU	Chart review	0		1	1	0	0	0	0	0	1	0	0	0	0	0	0	0
HGG	63	1	Simva+Etizimib (Vytorin)	20	2	0	NA		87	ND			#N/A									170	65	0	None	0	190	140	90	1	Last FU	Chart review	0		0	0	0	0	0	0	0	0	0	0	0	0	0	0	0
HYS	63	1	Simva+Etizimib (Vytorin)	20	2	0	0	0	123	74			Rosuvastatin (Crestor)	10		Rosuvastatin (Crestor)	10		Rosuvastatin (Crestor)	10		160	67	0	None	0	128	82	61	1	Last FU	Chart review	0		1	0	0	0	1	1	0	0	0	0	0	0	0	0	0
SJW	50	1	Rosuvastatin (Crestor)	5	2	0	0	0	94	ND			Atorvastatin (Lipitor)	20		Atorvastatin (Lipitor)	20		Rosuvastatin (Crestor)	20		175	99.6	0	None	0	140	90	76	0	Last FU	Chart review	0		1	0	1	0	0	0	0	0	0	0	0	0	0	0	0
CHS	39	1	Rosuvastatin (Crestor)	5	2	0	0	0	99	59			Rosuvastatin (Crestor)	10					Atorvastatin (Lipitor)	10		172	94.5	0	None	0	172	102	82	1	Last FU	Chart review	0		0	1	0	1	0	0	0	0	0	0	0	0	0	0	1
LJG	75	1	Rosuvastatin (Crestor)	5	2	0	NA		39	ND			#N/A									170	50.5	0	None	0	107	50	67	0	Death	Chart review	Non-CV death	Non-cardiac	0	0	0	0	0	0	0	0	0	0	0	0	0	0	0
JCS	68	1	Rosuvastatin (Crestor)	20	3	1	1	1	158	ND			Rosuvastatin (Crestor)	20	1	Rosuvastatin (Crestor)	20		Rosuvastatin (Crestor)	20		163	65	0	None	0	120	60	64	1	Last FU	Chart review	0		1	0	0	0	1	1	0	0	0	0	0	0	0	0	0
LKH	73	1	Rosuvastatin (Crestor)	10	2	0	0	0	ND	65			Rosuvastatin (Crestor)	5		Rosuvastatin (Crestor)	5		Atorvastatin (Lipitor)	10		168	70.5	0	None	0	113	67	78	0	Last FU	Chart review	0		1	1	0	0	0	0	0	0	0	0	0	0	0	0	0
KKC	60	1	Simva+Etizimib (Vytorin)	10		0	NA		87	ND			#N/A									164	62	0	None	0	104	65	67	1	FU Loss	Chart review	0		0	0	1	0	1	1	0	0	0	0	0	0	0	0	0
CHS	39	1	Simva+Etizimib (Vytorin)	20	2	0	0	0	164	127			Simva+Etizimib (Vytorin)	20		Simva+Etizimib (Vytorin)	0		Atorvastatin (Lipitor)	20		185	102	0	None	0	170	116	92	1	Last FU	Chart review	0		1	0	0	0	1	1	0	0	0	0	0	0	0	0	0
SJK	52	1	Rosuvastatin (Crestor)	5	2	0	0	0	79	89			Rosuvastatin (Crestor)	5		Rosuvastatin (Crestor)	5		Rosuvastatin (Crestor)	5		171	55	0	None	0	98	56	84	0	Last FU	Chart review	0		1	1	0	0	1	1	0	0	0	0	0	0	0	0	0
KYH	82	0	Simva+Etizimib (Vytorin)	10		0	0	0	178	ND			Simva+Etizimib (Vytorin)	10	0	Simva+Etizimib (Vytorin)	10					155	60	0	None	0	110	91	146	0	Death		CV death	CV death	1	0	0	0	0	0	0	0	0	0	0	0	0	0	1
KJB	64	1	Rosuvastatin (Crestor)	5	2	0	0	0	84	ND			Pravastatin (Mevalotin)	40		Pravastatin (Mevalotin)	40		Pravastatin (Mevalotin)	40		169	80	0	None	0	117	76	69	0	Last FU	Chart review	0		1	0	0	0	1	1	0	0	0	0	0	0	0	0	0
KDH	49	1	Rosuvastatin (Crestor)	5	2	0	0	0	136	84			Rosuvastatin (Crestor)	5		Rosuvastatin (Crestor)	5		Rosuvastatin (Crestor)	5		173	73	0	None	0	146	106	98	0	Last FU	Chart review	0		0	0	0	0	1	1	0	0	0	0	0	0	0	0	0
KSG	69	1	Pravastatin (Mevalotin)	40	2	0	0	0	53	ND			Pitavastatin (Livalo)	2		Pitavastatin (Livalo)	4		Pitavastatin (Livalo)	4		165	69	0	None	0	103	61	72	1	Last FU	Chart review	0		1	1	0	0	0	0	0	1	0	0	0	0	0	1	0
BBH	60	1	Atorvastatin (Lipitor)	40	3	1	1-->0		43	35	1		Atorvastatin (Lipitor)	20		Atorvastatin (Lipitor)	10		Atorvastatin (Lipitor)	10		170	74	0	None	0	105	62	81	0	FU Loss	Chart review	0		0	1	0	0	0	0	0	1	0	0	0	0	0	0	0
KJY	68	0	Rosuvastatin (Crestor)	10	2	0	NA		55	ND			#N/A									157	50.4	0	None	0	161	78	78	1	Death	Chart review	Non-CV death	Non-cardiac	0	1	0	0	1	1	0	0	0	0	0	0	0	0	0
KHG	69	1	Rosuvastatin (Crestor)	5	2	0	0	0	128	103			Rosuvastatin (Crestor)	5		Rosuvastatin (Crestor)	5		Rosuvastatin (Crestor)	5		169	52	0	None	0	100	60	84	0	Last FU	Chart review	0		0	0	1	0	0	0	0	0	0	0	0	0	0	0	0
CJW	65	1	Rosuvastatin (Crestor)	20	3	1	1	1	170	ND			Rosuvastatin (Crestor)	20	1	Rosuvastatin (Crestor)	20		Rosuvastatin (Crestor)	20		170	61	0	None	0	110	60	80	1	Last FU	Chart review	0		0	0	0	0	1	1	0	1	0	0	0	0	0	0	0
KTW	56	1	Rosuvastatin (Crestor)	5	2	0	0	0	93	57			Rosuvastatin (Crestor)	5		Rosuvastatin (Crestor)	5		Rosuvastatin (Crestor)	5		170	65	0	None	0	105	76	70	0	Death		Non-CV death	Non-cardiac	0	0	0	0	1	1	0	0	0	0	0	0	0	0	0
LKH	45	1	Rosuvastatin (Crestor)	5	2	0	0	0	87	ND			Rosuvastatin (Crestor)	10		Rosuvastatin (Crestor)	10		Rosuvastatin (Crestor)	10		168	57	0	None	0	165	115	80	1	Last FU	Chart review	0		0	1	0	0	1	1	0	0	0	0	0	0	0	0	0
CHG	43	0	Simva+Etizimib (Vytorin)	10		0	NA		97	ND			#N/A									166	76	0	None	0	164	80	79	1	FU Loss	Chart review	0		0	0	0	1	0	0	0	0	0	0	0	0	0	0	1
LJH	55	1	Rosuvastatin (Crestor)	5	2	0	NA		99	ND			#N/A									162	60	0	None	0	152	58	52	1	FU Loss	Chart review	0		1	0	0	0	0	0	0	0	0	0	0	0	0	0	0
LNH	71	1	Simva+Etizimib (Vytorin)	20	2	0	0	0	72	41			Simva+Etizimib (Vytorin)	20		Simva+Etizimib (Vytorin)	20		Rosuvastatin (Crestor)	20		167.5	69	0	None	0	120	80	86	1	Last FU	Chart review	0		1	1	0	0	0	0	0	0	0	0	0	0	0	0	0
LCR	44	1	Rosuvastatin (Crestor)	10	2	0	0	0	195	90			Rosuvastatin (Crestor)	10		Rosuvastatin (Crestor)	10		Rosuvastatin (Crestor)	10		174	74.7	0	None	0	145	100	85	0	Last FU	Chart review	0		0	0	0	0	0	0	0	0	0	0	0	0	0	0	0
LSH	63	1	Simvastatin (Zocor)	20	2	0	0	0	76	ND			Rosuvastatin (Crestor)	10		Rosuvastatin (Crestor)	10		Rosuvastatin (Crestor)	10		165	68	0	None	0	132	75	84	1	Last FU	Chart review	0		1	1	0	0	0	0	0	0	1	0	0	0	0	0	0
CCS	63	1	Rosuvastatin (Crestor)	20	3	1	1	1	127	66			#N/A			Rosuvastatin (Crestor)	20		Rosuvastatin (Crestor)	20		170	73	0	None	0	130	80	64	1	Last FU	Chart review	0		0	0	0	0	0	0	0	0	0	0	0	0	0	0	0
LJH	55	1	Rosuvastatin (Crestor)	20	3	1	1	1	142	70			Rosuvastatin (Crestor)	20	1	Rosuvastatin (Crestor)	20		Rosuvastatin (Crestor)	20		170	75.6	0	None	0	121	61	64	0	Last FU	Chart review	0		1	0	0	0	0	0	0	0	0	0	0	0	0	0	0
KIH	62	1	Rosuvastatin (Crestor)	10	2	0	0-->1		80	60		1	Atorvastatin (Lipitor)	40		Atorvastatin (Lipitor)	40		Atorvastatin (Lipitor)	40		169	68	0	None	0	145	72	111	1	Last FU	Chart review	0		0	1	1	0	0	0	0	0	0	0	1	0	0	0	0
YHN	67	1	Atorvastatin (Lipitor)	20	2	0	0	0	75	84			Atorvastatin (Lipitor)	20		Atorvastatin (Lipitor)	20		Atorvastatin (Lipitor)	20		170	80.8	0	None	0	128	78	78	1	Last FU	Chart review	0		0	1	0	0	1	1	0	0	0	0	0	0	0	0	0
PKJ	70	0	Rosuvastatin (Crestor)	10	2	0	0	0	104	59			Rosuvastatin (Crestor)	10	0							150	46	0	None	0	121	69	76	1	Death	Chart review	CV death	CV death	1	1	0	0	0	0	0	0	0	0	0	0	0	0	0
KJM	68	1	Atorvastatin (Lipitor)	20	2	0	0	0	90	66			Simva+Etizimib (Vytorin)	10		Simva+Etizimib (Vytorin)	10		Simva+Etizimib (Vytorin)	10		167	60	0	None	0	110	80	80	0	Last FU	Chart review	0		1	0	0	0	0	0	0	0	0	0	0	0	0	0	0
KJS	58	1	Rosuvastatin (Crestor)	20	3	1	1-->0		114	62	1		Simva+Etizimib (Vytorin)	10		Simva+Etizimib (Vytorin)	10		Simva+Etizimib (Vytorin)	10		173	71.5	0	None	0	140	90	80	1	Last FU	Chart review	0		1	1	0	0	1	1	0	0	0	0	0	0	0	0	0
KSH	70	1	Rosuvastatin (Crestor)	5	2	0	0	0	80	82			Simva+Etizimib (Vytorin)	10	0	Rosuvastatin (Crestor)	20	1	Rosuvastatin (Crestor)	20	1	172	60	0	None	0	134	90	70	1	Last FU	Chart review	0		0	0	0	0	0	0	0	0	0	0	0	0	0	0	0
UCY	71	1	Rosuvastatin (Crestor)	20	3	1	1	1	51	ND			Rosuvastatin (Crestor)	0	1	Rosuvastatin (Crestor)	20		Rosuvastatin (Crestor)	20		153	54.6	0	None	0	138	75	88	0	Last FU	Chart review	0		0	0	1	0	0	0	0	0	0	0	0	0	0	0	0
JYS	56	1	Atorvastatin (Lipitor)	20	2	0	0	0	94	ND			Atorvastatin (Lipitor)	20		Atorvastatin (Lipitor)	20		Atorvastatin (Lipitor)	20		170	80	0	None	0	159	91	80	1	Last FU	Chart review	0		1	0	0	0	1	1	0	0	0	0	0	0	0	0	0
CSE	73	1	Rosuvastatin (Crestor)	10	2	0	0	0	69	95			Rosuvastatin (Crestor)	5	0	Rosuvastatin (Crestor)	5					170	65	0	None	0	129	72	84	0	Last FU	Chart review	0		0	0	0	0	0	0	0	0	0	0	0	0	0	0	1
KJH	52	1	Atorvastatin (Lipitor)	20	2	0	NA		114	ND			#N/A									175	67.6	0	None	0	158	95	86	0	Last FU	Chart review	0		0	0	0	0	1	1	0	0	0	0	0	0	0	0	0
JWH	59	0	Rosuvastatin (Crestor)	10	2	0	0	0	63	79			Rosuvastatin (Crestor)	10		Rosuvastatin (Crestor)	10		Rosuvastatin (Crestor)	10		152	60	0	None	0	157	66	63	0	Last FU	Chart review	0		1	1	0	0	0	0	0	0	0	0	0	0	0	0	1
SDS	59	1	Simva+Etizimib (Vytorin)	10		0	0	0	104	69			Simva+Etizimib (Vytorin)	10	0							170	64	0	None	0	134	88	99	0	Death		CV death	CV death	1	1	0	0	0	0	0	0	0	0	0	0	0	0	0
BSE	55	1	Atorvastatin (Lipitor)	10	2	0	0-->1		93	41		1	Rosuvastatin (Crestor)	20		Rosuvastatin (Crestor)	10					173	86	0	None	0	140	100	100	0	Last FU	Chart review	0		1	1	0	0	0	0	0	0	0	0	0	0	0	0	0
LSG	64	1	Atorvastatin (Lipitor)	40	3	1	1-->0		121	85	1		Pravastatin (Mevalotin)	40		Pravastatin (Mevalotin)	40		Pravastatin (Mevalotin)	40		168	68	0	None	0	167	98	58	0	Last FU	Chart review	0		0	0	0	0	0	0	0	0	0	0	0	0	0	0	0
LHY	65	1	Atorvastatin (Lipitor)	10	2	0	0	0	78	47			Rosuvastatin (Crestor)	10		Rosuvastatin (Crestor)	10		Rosuvastatin (Crestor)	10		170	67	0	None	0	151	96	76	0	Death		CV death	CV death	0	1	1	0	1	1	0	0	0	0	0	0	0	0	0
JUK	47	0	Pravastatin (Mevalotin)	40	2	0	0	0	79	ND			Simva+Etizimib (Vytorin)	10		Simva+Etizimib (Vytorin)	10		Simva+Etizimib (Vytorin)	10		170	65	0	None	0	168	118	77	0	Last FU	Chart review	0		0	0	0	0	0	0	0	0	0	0	0	0	0	0	0
LHS	50	1	Simva+Etizimib (Vytorin)	20	2	0	0	0	124	ND			Simva+Etizimib (Vytorin)	20	0							171	71.5	0	None	0	154	85	97	1	FU Loss	Chart review	0		0	0	1	0	0	0	0	0	0	0	0	0	0	0	0
KIH	85	1	Pravastatin (Mevalotin)	40	2	0	0	0	36	76			Pravastatin (Mevalotin)	40		Pravastatin (Mevalotin)	40		Pravastatin (Mevalotin)	40		167	69	0	None	0	118	75	110	1	Last FU	Chart review	0		1	1	1	0	0	0	0	0	0	0	0	0	0	0	0
CSW	40	1	Simva+Etizimib (Vytorin)	20	2	0	0	0	63	53			Simva+Etizimib (Vytorin)	10	0	Simva+Etizimib (Vytorin)	20					170	84	0	None	0	160	110	86	0	Last FU	Chart review	0		1	0	0	0	1	1	0	0	0	0	0	0	0	0	0
CHY	58	1	Rosuvastatin (Crestor)	10	2	0	0	0	112	67			Rosuvastatin (Crestor)	10	0	Rosuvastatin (Crestor)	10					171	81	0	None	0	190	110	96	1	FU Loss	Chart review	0		1	1	0	0	1	1	0	0	0	0	0	0	0	0	0
JYG	71	1	Atorvastatin (Lipitor)	10	2	0	0	0	64	ND			Atorvastatin (Lipitor)	10		Atorvastatin (Lipitor)	10		Atorvastatin (Lipitor)	10		178	79	0	None	0	140	90	120	0	Last FU	Chart review	0		0	0	0	0	0	0	0	0	0	0	0	0	0	0	0
PHT	51	1	Atorvastatin (Lipitor)	10	2	0	0	0	116	ND			Pravastatin (Mevalotin)	40		Pravastatin (Mevalotin)	40		Pravastatin (Mevalotin)	40		164	64	0	None	0	120	72	84	1	Last FU	Chart review	0		0	0	1	0	0	0	0	0	0	0	0	0	0	0	0
LJH	65	1	Pravastatin (Mevalotin)	40	2	0	0	0	94	73			Pravastatin (Mevalotin)	40		Pravastatin (Mevalotin)	40		Pravastatin (Mevalotin)	40		170	80	0	None	0	135	90	80	0	Last FU	Chart review	0		1	1	0	0	0	0	0	0	0	0	0	0	0	0	0
LJA	57	0	Atorvastatin (Lipitor)	20	2	0	0	0	93	ND			Atorvastatin (Lipitor)	20		Atorvastatin (Lipitor)	20		Atorvastatin (Lipitor)	20		158	66	0	None	0	170	112	74	0	Last FU	Chart review	0		1	0	0	0	0	0	0	0	0	0	0	0	0	0	0
SDS	78	1	Simva+Etizimib (Vytorin)	10		0	0	0	97	61			Simva+Etizimib (Vytorin)	10		Simva+Etizimib (Vytorin)	10		Simva+Etizimib (Vytorin)	10		165	50	0	None	0	154	88	67	0	Last FU	Chart review	0		0	0	0	0	0	0	0	0	0	0	0	0	0	0	0
KHY	43	1	Pravastatin (Mevalotin)	40	2	0	0	0	119	81			Pravastatin (Mevalotin)	40		Pravastatin (Mevalotin)	40		Pravastatin (Mevalotin)	40		178	89	0	None	0	140	80	60	0	Last FU	Chart review	0		0	0	0	0	1	1	0	0	0	0	0	0	0	0	0
KWG	53	1	Pravastatin (Mevalotin)	40	2	0	0	0	112	ND			Simva+Etizimib (Vytorin)	20		Simva+Etizimib (Vytorin)	20		Simva+Etizimib (Vytorin)	20		166	77	0	Out of hospital cardiac arrest	0	106	60	126	0	Last FU	Chart review	0		1	0	0	0	1	1	0	0	0	0	0	0	0	0	0
KSS	72	1	Pravastatin (Mevalotin)	40	2	0	0	0	51	68			Pravastatin (Mevalotin)	40		Pravastatin (Mevalotin)	40		Pravastatin (Mevalotin)	40		175	80	0	None	0	153	86	70	1	Last FU	Chart review	0		1	0	0	0	0	0	0	0	0	0	0	0	0	0	0
KJH	49	1	Pravastatin (Mevalotin)	40	2	0	0-->1		120	ND		1	Atorvastatin (Lipitor)	40		Pravastatin (Mevalotin)	40		Pravastatin (Mevalotin)	40		178	87	0	None	0	110	50	88	0	Last FU	Chart review	0		0	0	0	0	1	1	0	0	0	0	0	0	0	0	0
JJG	77	0	Atorvastatin (Lipitor)	40	3	1	1-->0		157	ND	1		Rosuvastatin (Crestor)	10		Rosuvastatin (Crestor)	10		Rosuvastatin (Crestor)	10		155	41	0	None	0	100	60	90	1	Last FU	Chart review	0		0	1	0	0	1	1	0	0	0	0	0	0	0	0	0
YAW	74	1	Rosuvastatin (Crestor)	10	2	0	NA		48	ND			#N/A									167	65	0	None	0	140	80	76	0	Death		CV death	CV death	1	0	0	0	1	1	0	0	0	0	0	0	0	0	0
LSJ	67	0	Pravastatin (Mevalotin)	40	2	0	0	0	39	43			Pravastatin (Mevalotin)	40	0							158	60	0	None	0	140	75	74	1	Last FU	Chart review	0		1	0	0	0	0	0	0	0	0	0	0	0	0	0	0
LSH	59	1	Rosuvastatin (Crestor)	20	3	1	NA		83	ND			#N/A									158	72	0	None	0	110	83	82	1	FU Loss	Chart review	0		0	1	1	0	1	1	0	0	0	0	1	0	0	0	0
YTG	52	1	Rosuvastatin (Crestor)	20	3	1	NA		121	ND			#N/A									173	76	0	None	0	100	60	101	0	FU Loss	Chart review	0		1	1	0	0	1	1	0	0	0	0	0	0	0	0	0
HGS	85	0	Rosuvastatin (Crestor)	20	3	1	NA		83	ND			#N/A									155	57.8	0	None	0	100	60	88	0	Death		CV death	CV death	1	1	0	0	0	0	0	0	0	0	0	0	0	0	0
USY	69	0	Atorvastatin (Lipitor)	20	2	0	0	0	70	ND			Atorvastatin (Lipitor)	20					Atorvastatin (Lipitor)	20		158	42	0	None	0	170	78	81	1	Death		CV death	CV death	1	1	1	0	0	0	0	0	0	0	0	0	0	0	0
JTM	51	1	Rosuvastatin (Crestor)	20	3	1	1	1	161	ND			#N/A						Rosuvastatin (Crestor)	20		170	73	0	None	0	110	76	74	1	FU Loss	Chart review	0		0	0	0	0	1	1	0	0	0	0	0	0	0	0	0
KEG	75	1	Pravastatin (Mevalotin)	40	2	0	0	0	83	70			Pravastatin (Mevalotin)	40		Pitavastatin (Livalo)	4		Simva+Etizimib (Vytorin)	20		170	64	0	None	0	130	80	85	1	Last FU	Chart review	0		1	0	0	0	0	0	0	0	0	0	0	0	0	0	0
SGS	67	0	Pravastatin (Mevalotin)	40	2	0	0	0	125	ND			Pravastatin (Mevalotin)	40		Pravastatin (Mevalotin)	40		Pravastatin (Mevalotin)	40		152	53	0	None	0	169	87	54	0	Last FU	Chart review	0		0	0	0	0	0	0	0	0	0	0	0	0	0	0	0
LJC	71	1	Pravastatin (Mevalotin)	40	2	0	0	0	125	ND			Pravastatin (Mevalotin)	40		Pravastatin (Mevalotin)	40		Pravastatin (Mevalotin)	40		167	70	0	None	0	120	80	72	1	Last FU	Chart review	0		0	0	0	0	0	0	0	0	0	0	0	0	0	0	0
KCD	75	1	Pravastatin (Mevalotin)	40	2	0	NA		67	ND			#N/A									173	61	0	None	0	122	61	60	1	Death		CV death	CV death	1	1	1	0	0	0	0	0	0	0	0	0	0	0	0
CIH	51	1	Rosuvastatin (Crestor)	20	3	1	1	1	118	ND			Rosuvastatin (Crestor)	20	1							169	70	0	None	0	91	60	100	0	Last FU	Chart review	0		0	0	0	0	1	1	1	1	0	0	0	0	0	0	0
JHN	52	1	Rosuvastatin (Crestor)	20	3	1	1-->0		97	139	1		Atorvastatin (Lipitor)	20		Atorvastatin (Lipitor)	20		Atorvastatin (Lipitor)	20		176	62	0	None	0	140	88	93	1	Last FU	Chart review	0		0	0	0	0	1	1	0	0	0	0	0	0	0	0	0
UDS	56	1	Rosuvastatin (Crestor)	20	3	1	1-->0		111	72	1		Rosuvastatin (Crestor)	10		Rosuvastatin (Crestor)	20		Rosuvastatin (Crestor)	10		168	64	0	None	0	181	129	113	0	Last FU	Chart review	0		0	0	0	0	1	1	0	0	0	0	0	0	0	0	0
SJH	48	1	Rosuvastatin (Crestor)	10	2	0	0	0	114	45			Rosuvastatin (Crestor)	10		Rosuvastatin (Crestor)	10		Pitavastatin (Livalo)	2		167	75	0	No resuscitation before arrival or treatment	1				0	Last FU	Chart review	0		1	1	0	0	1	1	0	0	0	0	0	0	0	0	0
SEG	43	1	Simva+Etizimib (Vytorin)	10		0	0-->1		152	ND		1	Rosuvastatin (Crestor)	20		Rosuvastatin (Crestor)	20		Rosuvastatin (Crestor)	20		178	79	0	None	0	120	70	78	1	Last FU	Chart review	0		1	0	0	0	0	0	0	0	0	0	0	0	0	0	0
KYS	68	0	Atorvastatin (Lipitor)	10	2	0	0-->1		94	93		1	Rosuvastatin (Crestor)	20		Rosuvastatin (Crestor)	20					151	53	0	None	0	214	97	60	1	Last FU	Chart review	0		1	1	1	0	0	0	0	0	0	0	0	0	0	1	0
KDG	52	1	Simvastatin (Zocor)	20	2	0	0-->1		155	123		1	Rosuvastatin (Crestor)	20		Rosuvastatin (Crestor)	20		Rosuvastatin (Crestor)	20		168	65	0	None	0	140	100	97	0	Last FU	Chart review	0		0	0	0	0	1	1	0	0	0	0	0	0	0	0	0
JJG	66	1	Simva+Etizimib (Vytorin)	20	2	0	0	0	52	36			Simva+Etizimib (Vytorin)	20		Simva+Etizimib (Vytorin)	20		Simva+Etizimib (Vytorin)	20		170	70	0	None	0	141	117	141	0	Death		CV death	CV death	0	1	0	0	0	0	0	0	0	1	0	0	0	0	0
OBG	75	1	Atorvastatin (Lipitor)	5		0	0	0	113	ND			Atorvastatin (Lipitor)	5	0							167	59	0	None	0	162	94	86	1	Death		CV death	CV death	1	1	0	0	0	0	0	0	0	0	1	0	0	0	0
KYO	63	1	Atorvastatin (Lipitor)	10	2	0	NA		80	ND			#N/A									171	78	0	None	0	120	80	88	0	FU Loss	Chart review	0		1	1	0	0	0	0	0	1	0	0	0	0	0	0	0
UHY	58	1	Atorvastatin (Lipitor)	10	2	0	0	0	78	72			Atorvastatin (Lipitor)	10		Atorvastatin (Lipitor)	10		Atorvastatin (Lipitor)	10		168	72	0	None	0	145	78	89	1	Last FU	Chart review	0		0	0	1	0	1	1	0	0	0	0	0	0	0	0	0
KJH	68	0	Pravastatin (Mevalotin)	40	2	0	0	0	69	78			Pravastatin (Mevalotin)	40		Pravastatin (Mevalotin)	40		Pravastatin (Mevalotin)	40		165	64	0	None	0	210	107	129	0	Last FU	Chart review	0		1	1	1	0	0	0	0	0	0	1	0	0	0	0	0
KJC	36	1	Pravastatin (Mevalotin)	40	2	0	0	0	81	ND			Simva+Etizimib (Vytorin)	20		Simva+Etizimib (Vytorin)	20		Simva+Etizimib (Vytorin)	20		167	73	0	None	0	107	58	69	0	Last FU	Chart review	0		0	0	0	0	1	1	0	0	0	0	0	0	0	0	0
KBH	55	1	Simvastatin (Zocor)	20	2	0	0	0	129	115			Simva+Etizimib (Vytorin)	20		Simva+Etizimib (Vytorin)	20		Simva+Etizimib (Vytorin)	20		173	74	0	None	0	131	82	87	1	Last FU	Chart review	0		1	0	1	0	1	1	0	0	0	0	0	0	0	0	0
JJH	52	1	Simvastatin (Zocor)	20	2	0	0	0	140	ND			Simvastatin (Zocor)	20		Simvastatin (Zocor)	20		Simvastatin (Zocor)	20		178	88	0	None	0	119	74	74	0	Last FU	Chart review	0		1	1	0	0	1	1	0	0	0	0	0	0	0	0	0
LJH	58	1	Rosuvastatin (Crestor)	20	3	1	1	1	146	ND			Rosuvastatin (Crestor)	20	1	Rosuvastatin (Crestor)	20		Rosuvastatin (Crestor)	20		173	61	0	None	0	76	45	60	0	Last FU	Chart review	0		1	0	0	0	1	1	0	0	0	0	0	0	0	0	0
CJH	62	1	Atorvastatin (Lipitor)	10	2	0	NA		117	ND			#N/A									164	72	0	None	0	153	87	110	1	FU Loss	Chart review	0		0	1	0	0	1	1	0	0	0	0	0	0	0	0	0
LGY	56	1	Simvastatin (Zocor)	20	2	0	0	0	165	ND			Simva+Etizimib (Vytorin)	10		Simva+Etizimib (Vytorin)	10		Simva+Etizimib (Vytorin)	10		176	65	0	None	0	111	83	76	0	Last FU	Chart review	0		0	0	0	0	1	1	0	0	0	0	0	0	0	0	0
KJH	42	1	Atorvastatin (Lipitor)	10	2	0	NA		86	ND			#N/A									164	66	0	None	0	151	91	100	0	FU Loss	Chart review	0		1	0	1	0	1	1	0	0	0	0	0	0	0	0	0
KGD	79	0	Atorvastatin (Lipitor)	10	2	0	NA		104	ND			#N/A									173	67	0	None	0	107	65	69	0	FU Loss	Chart review	0		0	0	0	0	0	0	0	0	0	0	0	0	0	0	0
JTY	77	1	Pravastatin (Mevalotin)	10		0	0	0	21	66			Pravastatin (Mevalotin)	10		Pitavastatin (Livalo)	2		Pitavastatin (Livalo)	2		160	60	0	None	0	147	89	79	0	Last FU	Chart review	0		0	0	0	0	0	0	0	0	0	0	0	0	0	0	0
MSS	70	1	Rosuvastatin (Crestor)	10	2	0	0	0	77	ND			Rosuvastatin (Crestor)	10		Rosuvastatin (Crestor)	10		Rosuvastatin (Crestor)	10		165	60	0	None	0	145	69	72	1	FU Loss	Chart review	0		1	1	1	0	0	0	0	0	0	0	0	0	0	0	0
YIH	65	1	Pravastatin (Mevalotin)	40	2	0	0	0	79	116			Pravastatin (Mevalotin)	40		Rosuvastatin (Crestor)	20		Rosuvastatin (Crestor)	10		165	60	0	None	0	154	93	57	1	Last FU	Chart review	0		0	0	1	0	0	0	0	1	0	0	0	0	0	0	0
PGB	46	1	Pravastatin (Mevalotin)	10		0	0	0	103	101			Pravastatin (Mevalotin)	40		Pravastatin (Mevalotin)	40		Pravastatin (Mevalotin)	40		169	71	0	None	0	104	51	60	0	Last FU	Chart review	0		1	0	1	0	1	1	0	0	0	0	0	0	0	0	0
NJH	76	1	Pravastatin (Mevalotin)	10		0	NA		109	108			#N/A									160	57	0	None	0	107	74	75	1	Last FU	Chart review	0		1	0	0	0	0	0	0	0	0	0	1	0	0	0	0
KYS	49	1	Pravastatin (Mevalotin)	10		0	0	0	83	54			Pravastatin (Mevalotin)	10		Pravastatin (Mevalotin)	10		Pravastatin (Mevalotin)	10		168	58	0	None	0	108	79	119	0	Last FU	Chart review	0		0	1	0	0	0	0	0	0	0	0	0	0	0	0	0
KHS	58	1	Atorvastatin (Lipitor)	100	3	1	1-->0		85	69	1		Rosuvastatin (Crestor)	10		Rosuvastatin (Crestor)	10		Rosuvastatin (Crestor)	10		166	67	0	None	0	133	98	84	1	Last FU	Chart review	0		1	1	1	0	0	0	0	0	0	0	0	0	0	0	0
BDS	54	1	Pravastatin (Mevalotin)	10		0	0	0	103	99			Pravastatin (Mevalotin)	40		Pravastatin (Mevalotin)	40		Pravastatin (Mevalotin)	40		169	62	0	None	0	130	75	61	1	Last FU	Chart review	0		1	1	0	0	1	1	0	0	0	0	0	0	0	0	0
KJH	85	1	Pravastatin (Mevalotin)	40	2	0	0	0	125	ND			Pravastatin (Mevalotin)	40		Pravastatin (Mevalotin)	40		Pravastatin (Mevalotin)	40		167	60	0	None	0	178	95	93	0	Death		Non-CV death	Non-cardiac	1	0	1	0	0	0	0	0	0	0	0	0	0	0	1
GYG	38	1	Pravastatin (Mevalotin)	10		0	0	0	90	116			Rosuvastatin (Crestor)	10		Rosuvastatin (Crestor)	10		Rosuvastatin (Crestor)	10		172	62	0	None	0	130	90	93	0	FU Loss	Chart review	0		0	1	0	0	1	1	0	0	0	0	0	0	0	0	0
RYY	77	1	Simva+Etizimib (Vytorin)	10		0	NA		73	ND			#N/A									170	73	0	None	0	140	90	65	1	Death		CV death	CV death	0	0	0	0	0	0	1	0	0	0	0	0	0	0	0
SST	72	1	Pravastatin (Mevalotin)	40	2	0	0	0	77	ND			#N/A			Rosuvastatin (Crestor)	10		Pravastatin (Mevalotin)	40		166	64	0	None	0	150	80	88	1	Death		Non-CV death	Non-cardiac	1	1	0	0	0	0	0	0	0	0	0	0	0	0	0
PBY	63	1	Pravastatin (Mevalotin)	40	2	0	0	0	128	98			Rosuvastatin (Crestor)	2.5	0	Rosuvastatin (Crestor)	2.5					165	56	0	None	0	185	99	137	1	FU Loss	Chart review	0		0	0	0	0	0	0	0	0	0	0	0	0	0	0	0
JYO	72	0	Atorvastatin (Lipitor)	10	2	0	0	0	122	ND			Atorvastatin (Lipitor)	10		Atorvastatin (Lipitor)	10		Atorvastatin (Lipitor)	10		153	56	0	None	0	109	74	59	0	Last FU	Chart review	0		0	0	0	0	0	0	0	0	0	0	0	0	0	0	0
KBG	39	1	Atorvastatin (Lipitor)	40	3	1	1--->0		99	ND			#N/A			Atorvastatin (Lipitor)	10					174	72	0	None	0	150	100	90	0	Death	Chart review	Non-CV death	Non-cardiac	0	0	0	1	1	1	0	0	0	0	0	0	0	0	0
LGH	67	1	Pravastatin (Mevalotin)	10		0	NA		84	ND			#N/A									172	56	0	None	0	143	64	94	1	Last FU	Chart review	0		0	1	0	0	0	0	0	0	0	0	0	0	0	0	0
PSN	71	1	Atorvastatin (Lipitor)	10	2	0	NA		84	ND			#N/A									168	66	0	None	0	124	71	69	1	Death	Chart review	Non-CV death	Non-cardiac	1	1	0	0	1	1	0	0	0	0	0	0	0	0	1
JDG	52	1	Pravastatin (Mevalotin)	10		0	0	0	ND	39			Pravastatin (Mevalotin)	20	0	Pravastatin (Mevalotin)	20					170	76	0	None	0	130	78	89	0	Last FU	Chart review	0		0	0	0	0	0	0	0	0	0	0	0	0	0	0	0
KYS	47	1	Simvastatin (Zocor)	20	2	0	0	0	96	ND			#N/A			Simvastatin (Zocor)	20					176	93	0	None	0	117	80	91	0	Last FU	Chart review	0		0	0	0	0	1	1	0	0	0	0	0	0	0	0	0
JGR	78	0	Rosuvastatin (Crestor)	20	3	1	1-->0		150	63	1		Rosuvastatin (Crestor)	10		Rosuvastatin (Crestor)	10		Rosuvastatin (Crestor)	10		153	52	0	None	0	145	85	84	0	Last FU	Chart review	0		1	0	0	0	0	0	0	0	0	0	0	0	0	0	0
LJW	54	1	Pravastatin (Mevalotin)	40	2	0	0	0	89	ND			Pravastatin (Mevalotin)	40		Pravastatin (Mevalotin)	40		Rosuvastatin (Crestor)	20		171	71	0	None	0	108	64	61	1	Last FU	Chart review	0		0	0	1	0	1	1	0	0	0	0	0	0	0	0	0
BWS	57	1	Pitavastatin (Livalo)	2	2	0	0	0	73	96			Pitavastatin (Livalo)	2		Pitavastatin (Livalo)	2		Pitavastatin (Livalo)	2		165	59	0	None	0	130	90	80	1	Last FU	Chart review	0		1	0	1	0	1	1	0	0	0	0	0	0	0	0	0
OBH	71	1	Pravastatin (Mevalotin)	40	2	0	0	0	108	99			Pravastatin (Mevalotin)	40		Pitavastatin (Livalo)	4		Pitavastatin (Livalo)	4		168	63	0	None	0	150	80	70	1	Last FU	Chart review	0		1	0	1	0	1	1	0	0	0	0	0	0	0	0	0
CGC	64	1	Simva+Etizimib (Vytorin)	10		0	NA		49	ND			#N/A									175	53.1	0	None	0	128	68	73	1	Death		CV death	CV death	0	1	0	0	0	0	0	0	0	0	0	0	1	0	0
LYC	79	1	Fluvastatin (Lescol)	80	2	0	NA		92	69			#N/A									175	60.5	0	None	0	101	64	69	0	Death	Chart review	CV death	Definite Cardiac	0	1	0	0	0	0	1	1	0	0	0	0	0	0	0
UHE	86	0	Atorvastatin (Lipitor)	20	2	0	0	0	63	58			Simva+Etizimib (Vytorin)	10		Simva+Etizimib (Vytorin)	10		Simva+Etizimib (Vytorin)	10		153	37.5	0	None	0	195	77	65	1	Death	Chart review	CV death	CV death	1	0	0	0	0	0	0	1	0	0	0	0	0	0	1
NKA	54	1	Rosuvastatin (Crestor)	20	3	1	1-->0		128	57	1		Rosuvastatin (Crestor)	10		Rosuvastatin (Crestor)	10		Atorvastatin (Lipitor)	20		163	64	0	None	0	177	105	88	1	Last FU	Chart review	0		0	0	0	0	1	1	0	0	0	0	0	0	0	0	0
JSM	73	1	Atorvastatin (Lipitor)	40	3	1	1-->0		97	70	1		Simva+Etizimib (Vytorin)	20		Simva+Etizimib (Vytorin)	20		Simva+Etizimib (Vytorin)	20		164	75	0	None	0	123	64	71	0	Last FU	Chart review	0		1	0	0	0	0	0	0	0	0	0	0	0	0	0	0
HSR	73	1	Pravastatin (Mevalotin)	40	2	0	0	0	95	55			Simva+Etizimib (Vytorin)	10		Simva+Etizimib (Vytorin)	10		Simva+Etizimib (Vytorin)	10		162	74	0	None	0	129	76	75	1	Last FU	Chart review	0		0	1	0	0	0	0	0	0	0	0	0	0	0	0	0
KSN	87	0	Rosuvastatin (Crestor)	10	2	0	NA		ND	ND			#N/A									150	52	0	None	0	88	61	102	1	Death		CV death	CV death	1	1	0	0	0	0	0	0	0	0	0	0	0	0	0
CJY	39	1	Rosuvastatin (Crestor)	20	3	1	1	1	126	ND			Rosuvastatin (Crestor)	20	1	Rosuvastatin (Crestor)	20		Rosuvastatin (Crestor)	20		175	78	0	None	0	104	58	62	1	Last FU	Chart review	0		0	0	0	0	1	1	0	0	0	0	0	0	0	0	0
LTS	50	1	Atorvastatin (Lipitor)	10	2	0	0	0	85	45			Atorvastatin (Lipitor)	10		Atorvastatin (Lipitor)	10		Atorvastatin (Lipitor)	10		162	69	0	None	0	102	51	107	1	Last FU	Chart review	0		1	0	0	0	1	1	0	0	0	0	0	0	0	0	0
LMS	61	1	Simva+Etizimib (Vytorin)	10		0	0	0	115	79			Pravastatin (Mevalotin)	40		Pravastatin (Mevalotin)	40		Atorvastatin (Lipitor)	20		157	74	0	None	0	139	85	80	0	Last FU	Chart review	0		1	1	0	0	1	1	0	0	0	0	0	0	0	0	0
LHH	81	0	Atorvastatin (Lipitor)	40	3	1	1--->0		131	79			#N/A			Pravastatin (Mevalotin)	20					150	64.5	0	None	0	124	98	89	0	Last FU	Chart review	0		1	0	0	0	0	0	0	0	0	0	0	0	0	0	0
LJW	51	1	Pravastatin (Mevalotin)	40	2	0	0	0	85	ND			Pravastatin (Mevalotin)	40		Pravastatin (Mevalotin)	40		Pravastatin (Mevalotin)	40		165	59	0	None	0	141	77	61	0	Last FU	Chart review	0		0	0	0	0	1	1	0	0	0	0	0	0	0	0	0
KYH	59	1	Rosuvastatin (Crestor)	20	3	1	1-->0		123	34	1		Simva+Etizimib (Vytorin)	20		Simva+Etizimib (Vytorin)	20		Simva+Etizimib (Vytorin)	20		165	62	0	None	0	154	98	79	1	Last FU	Chart review	0		0	0	0	0	0	0	0	0	0	0	0	0	0	0	0
UMG	72	1	Atorvastatin (Lipitor)	20	2	0	NA		145	ND			#N/A									162	75	0	None	0	164	86	69	1	Death		CV death	CV death	1	1	0	0	0	0	0	0	0	0	0	0	0	0	0
KTS	50	1	Pravastatin (Mevalotin)	40	2	0	0	0	168	ND			Pravastatin (Mevalotin)	40		Pravastatin (Mevalotin)	40		Pravastatin (Mevalotin)	40		170	61	0	None	0	145	80	60	0	Last FU	Chart review	0		0	0	1	1	1	1	0	0	0	0	0	0	0	0	0
YSG	66	1	Pravastatin (Mevalotin)	40	2	0	0	0	108	59			Simva+Etizimib (Vytorin)	20		Simva+Etizimib (Vytorin)	20		Simva+Etizimib (Vytorin)	20		170	71	0	None	0	170	109	75	0	Last FU	Chart review	0		1	0	1	0	0	0	0	0	0	0	1	0	0	0	0
PY	71	1	Pravastatin (Mevalotin)	40	2	0	0	0	116	ND			Pravastatin (Mevalotin)	40		Pravastatin (Mevalotin)	40		Pravastatin (Mevalotin)	40		156	59	0	None	0	124	84	64	0	Last FU	Chart review	0		1	0	0	0	1	1	0	0	0	0	0	0	0	0	0
PYB	62	1	Pravastatin (Mevalotin)	40	2	0	0	0	130	118			Simva+Etizimib (Vytorin)	20		Simva+Etizimib (Vytorin)	20		Simva+Etizimib (Vytorin)	20		170	68	0	None	0	140	60	84	0	Death	Chart review	Non-CV death	Non-cardiac	1	0	1	0	1	1	0	0	0	0	0	1	0	0	0
CGJ	78	0	Pravastatin (Mevalotin)	40	2	0	0	0	149	ND			Pravastatin (Mevalotin)	40	0							146	85	0	None	0	160	90	80	1	Death		CV death	CV death	1	1	0	0	0	0	0	0	0	0	1	0	0	1	0
UDS	38	1	Atorvastatin (Lipitor)	40	3	1	1-->0		62	48	1		Atorvastatin (Lipitor)	20		Atorvastatin (Lipitor)	20		Atorvastatin (Lipitor)	20		176	69	0	None	0	132	80	97	0	Last FU	Chart review	0		0	1	1	0	0	0	0	0	0	0	0	0	0	0	0
LYG	47	1	Rosuvastatin (Crestor)	20	3	1	1	1	80	ND			Rosuvastatin (Crestor)	20	1							179	77	0	None	0	133	86	97	0	Death		CV death	CV death	1	0	1	0	1	1	0	1	0	0	0	0	0	0	0
PJH	43	1	Pravastatin (Mevalotin)	40	2	0	0	0	125	ND			Pravastatin (Mevalotin)	40	0	Simva+Etizimib (Vytorin)	10					178	79	0	Out of hospital cardiac arrest	0	150	85	119	0	Last FU	Chart review	0		0	0	0	0	1	1	0	0	0	0	0	0	0	0	0
KSH	44	1	Rosuvastatin (Crestor)	20	3	1	1-->0		72	ND	1		Rosuvastatin (Crestor)	10		Rosuvastatin (Crestor)	10		Rosuvastatin (Crestor)	10		169	60	0	None	0	102	63	68	1	Last FU	Chart review	0		0	1	0	0	1	1	0	0	0	0	0	0	0	0	0
UUJ	81	1	Rosuvastatin (Crestor)	10	2	0	0	0	111	65			Rosuvastatin (Crestor)	10	0							174	71.5	0	None	0	140	70	62	0	Last FU	Chart review	0		0	0	0	0	0	0	0	0	0	0	0	0	0	0	0
KSS	53	1	Simva+Etizimib (Vytorin)	10		0	0	0	104	60			Simva+Etizimib (Vytorin)	10	0	Simva+Etizimib (Vytorin)	10					120	60	0	None	0	108	79	51	0	Last FU	Chart review	0		0	1	1	0	1	1	0	0	0	0	0	0	0	0	0
UCJ	71	0	Rosuvastatin (Crestor)	20	3	1	1-->0		78	78	1		Atorvastatin (Lipitor)	30		Rosuvastatin (Crestor)	10		Rosuvastatin (Crestor)	10		149	48	0	None	0	123	84	110	1	Last FU	Chart review	0		1	0	1	0	0	0	0	0	0	0	0	0	0	0	0
KJJ	65	1	Rosuvastatin (Crestor)	20	3	1	1-->0-->1		141	ND			Rosuvastatin (Crestor)	10		Rosuvastatin (Crestor)	20		Rosuvastatin (Crestor)	20		171	68	0	None	0	125	80	90	0	Last FU	Chart review	0		0	0	0	1	0	0	0	0	0	0	0	0	0	0	0
BSJ	60	0	Rosuvastatin (Crestor)	20	3	1	1	1	116	ND			Rosuvastatin (Crestor)	20	1	Rosuvastatin (Crestor)	20		Rosuvastatin (Crestor)	20		160	54.5	0	None	0	130	90	90	0	Last FU	Chart review	0		1	0	0	0	0	0	0	0	0	0	1	0	0	0	0
SBG	74	1	Rosuvastatin (Crestor)	20	3	1	NA		67	ND			#N/A									156	57	0	None	0	156	89	88	0	Death		CV death	CV death	1	1	0	0	1	1	0	0	0	0	0	0	0	0	0
HGH	64	1	Atorvastatin (Lipitor)	10	2	0	0	0	136	ND			Pravastatin (Mevalotin)	40		Pitavastatin (Livalo)	2		Pitavastatin (Livalo)	2		161	52	0	None	0	108	61	74	1	Last FU	Chart review	0		0	0	0	0	1	1	0	0	0	0	0	0	0	0	0
JDJ	64	1	Rosuvastatin (Crestor)	20	3	1	NA		101	ND			#N/A									163	66.5	0	None	0	153	110	74	0	FU Loss	Chart review	0		1	0	0	0	0	0	0	0	0	0	0	0	0	0	0
LJR	62	1	Rosuvastatin (Crestor)	10	2	0	0	0	85	ND			Rosuvastatin (Crestor)	10		Rosuvastatin (Crestor)	10		Rosuvastatin (Crestor)	10		179	91	0	None	0	162	85	60	0	Last FU	Chart review	0		1	0	0	0	0	0	0	0	0	0	0	0	0	0	0
YGJ	63	0	Rosuvastatin (Crestor)	10	2	0	NA		57	ND			#N/A									160	65.5	0	None	0	160	100	88	0	Last FU	Chart review	0		1	0	1	0	0	0	0	1	0	0	0	0	0	0	1
KDJ	48	1	Rosuvastatin (Crestor)	10	2	0	0	0	108	ND			Rosuvastatin (Crestor)	5		Pitavastatin (Livalo)	2		Pitavastatin (Livalo)	2		177	95	0	None	0	120	80	68	0	Last FU	Chart review	0		0	0	0	0	0	0	0	0	0	0	0	0	0	0	0
JMD	84	0	Rosuvastatin (Crestor)	10	2	0	NA		119	ND			#N/A									149	51.5	0	None	0	113	73	100	0	Death	Chart review	CV death	Definite Cardiac	1	1	0	0	0	0	0	0	0	0	0	0	0	0	0
WYH	79	1	Pitavastatin (Livalo)	2	2	0	0	0	64	ND			Rosuvastatin (Crestor)	10		Rosuvastatin (Crestor)	10		Pitavastatin (Livalo)	2		167	68	0	None	0	170	100	60	0	Last FU	Chart review	0		0	0	0	0	0	0	0	0	0	0	0	0	0	0	0
KCW	70	1	Rosuvastatin (Crestor)	20	3	1	NA		ND	ND			#N/A									174	67.3	0	None	0	118	72	80	1	Death		CV death	CV death	0	1	0	0	0	0	1	0	0	0	1	0	0	0	0
SDH	47	1	Rosuvastatin (Crestor)	20	3	1	1-->0-->1		142	ND			Rosuvastatin (Crestor)	10		Rosuvastatin (Crestor)	10		Rosuvastatin (Crestor)	20		177	83	0	None	0	111	60	62	0	Last FU	Chart review	0		1	0	1	0	0	0	0	0	0	0	0	0	0	0	0
KYH	68	1	Rosuvastatin (Crestor)	20	3	1	1	1	126	82			Rosuvastatin (Crestor)	20	1	Rosuvastatin (Crestor)	20		Rosuvastatin (Crestor)	20		170	65	0	None	0	120	60	64	0	Last FU	Chart review	0		0	0	0	0	0	0	0	0	0	0	0	0	0	0	0
LMS	74	1	Rosuvastatin (Crestor)	10	2	0	0	0	55	ND			Rosuvastatin (Crestor)	10		Rosuvastatin (Crestor)	10		Rosuvastatin (Crestor)	10		160	65.5	0	None	0	120	60	86	1	Last FU	Chart review	0		1	1	0	0	0	0	0	0	0	0	0	0	0	0	0
KDW	80	0	Rosuvastatin (Crestor)	20	3	1	1-->0		22	42	1		Pravastatin (Mevalotin)	10		Pitavastatin (Livalo)	2		Pitavastatin (Livalo)	2		150	47	0	None	0	179	86	60	0	Last FU	Chart review	0		1	0	0	0	0	0	0	0	0	0	0	0	0	0	0
SBT	69	1	Rosuvastatin (Crestor)	10	2	0	0	0	118	ND			Rosuvastatin (Crestor)	10	0							162.5	56.5	0	None	0	100	60	68	1	Death		Non-CV death	Non-cardiac	1	0	0	0	0	0	0	0	0	0	0	0	0	0	0
YGC	57	1	Rosuvastatin (Crestor)	20	3	1	1-->0		59	83	1		Simva+Etizimib (Vytorin)	10		Simva+Etizimib (Vytorin)	10		Simva+Etizimib (Vytorin)	10		170	78	0	None	0	110	70	68	0	Death		CV death	CV death	1	0	1	0	0	0	0	1	0	0	0	0	0	0	0
LSG	74	1	Rosuvastatin (Crestor)	20	3	1	1	1	53	ND			Rosuvastatin (Crestor)	20	1							166	66	0	None	0	135	71	99	1	Death	Chart review	CV death	Definite Cardiac	1	1	0	0	0	0	0	1	0	0	0	0	0	0	0
LCJ	43	1	Rosuvastatin (Crestor)	10	2	0	0	0	148	72			Rosuvastatin (Crestor)	10		Rosuvastatin (Crestor)	10		Rosuvastatin (Crestor)	10		170	54	0	None	0	165	99	144	1	Death	Chart review	Non-CV death	Non-cardiac	0	1	0	0	0	0	0	0	0	0	0	0	0	0	0
PUJ	63	1	Atorvastatin (Lipitor)	10	2	0	0	0	58	ND			Atorvastatin (Lipitor)	4		Atorvastatin (Lipitor)	10		Atorvastatin (Lipitor)	10		171	76.5	0	None	0	60	40	50	0	Last FU	Chart review	0		1	1	0	0	0	0	0	0	0	0	0	0	0	0	0
SYC	73	1	Pravastatin (Mevalotin)	40	2	0	0	0	109	ND			Pravastatin (Mevalotin)	40		Pravastatin (Mevalotin)	40		Pitavastatin (Livalo)	4		160	55.9	0	None	0	140	70	77	0	Last FU	Chart review	0		1	1	0	0	0	0	1	1	0	0	0	0	0	0	0
JSR	79	0	Pitavastatin (Livalo)	2	2	0	0	0	65	95			Pitavastatin (Livalo)	2		Pitavastatin (Livalo)	2		Rosuvastatin (Crestor)	10		150	58.3	0	None	0	159	88	79	0	Death	Chart review	CV death	CV death	1	1	0	0	0	0	0	0	0	0	0	0	0	0	0
OYE	51	1	Rosuvastatin (Crestor)	10	2	0	0	0	103	83			Rosuvastatin (Crestor)	10		Rosuvastatin (Crestor)	10		Rosuvastatin (Crestor)	10		187	80.5	0	None	0	120	87	96	0	Last FU	Chart review	0		0	0	0	0	1	1	0	0	0	0	0	0	0	0	0
KDG	80	1	Rosuvastatin (Crestor)	5	2	0	NA		111	ND			#N/A									158.4	48.5	0	None	0	136	89	79	1	Death		CV death	CV death	0	1	0	0	0	0	0	0	0	0	0	0	0	0	0
HDS	62	0	Pravastatin (Mevalotin)	40	2	0	0	0	98	ND			Pravastatin (Mevalotin)	40		Pravastatin (Mevalotin)	40		Pravastatin (Mevalotin)	40		145	54	0	None	0	136	89	79	0	Last FU	Chart review	0		1	0	0	0	0	0	0	1	0	0	0	0	0	0	0
LCS	78	0	Pravastatin (Mevalotin)	20		0	0	0	96	68			Simva+Etizimib (Vytorin)	10		Simva+Etizimib (Vytorin)	10		Simva+Etizimib (Vytorin)	10		158	51.3	0	None	0	155	90	112	1	Last FU	Chart review	0		1	1	0	0	0	0	0	0	0	0	1	0	0	0	0
LSH	81	1	Pravastatin (Mevalotin)	10		0	0	0	39	75			Pravastatin (Mevalotin)	10	0	Atorvastatin (Lipitor)	20					170	70.4	0	None	0	130	76	70	1	FU Loss	Chart review	0		1	0	0	0	0	0	0	0	0	0	1	0	0	0	0
UJD	77	1	Rosuvastatin (Crestor)	10	2	0	NA		ND	ND			#N/A									174	56	0	None	0	100	78	94	0	Death		CV death	CV death	0	1	0	0	0	0	0	0	0	0	0	0	0	0	0
LYH	61	1	Rosuvastatin (Crestor)	10	2	0	0	0	111	69			Rosuvastatin (Crestor)	10					Atorvastatin (Lipitor)	10		164	76.5	0	None	0	127	69	90	0	Last FU	Chart review	0		1	0	0	0	0	0	0	0	0	0	0	0	0	0	0
SBI	100	1	Rosuvastatin (Crestor)	10	2	0	0	0	109	ND			Rosuvastatin (Crestor)	10		Rosuvastatin (Crestor)	10		Rosuvastatin (Crestor)	10		148	39.5	0	None	0	140	75	72	1	FU Loss	Chart review	0		0	1	0	0	0	0	0	0	0	0	0	0	0	0	0
JSH	79	1	Rosuvastatin (Crestor)	10	2	0	NA		129	ND			#N/A									170	61	0	None	0	120	81	92	0	Death		CV death	CV death	0	1	0	0	0	0	0	0	0	0	0	0	0	0	0
KNY	66	0	Rosuvastatin (Crestor)	10	2	0	0	0	134	58			Rosuvastatin (Crestor)	10		Rosuvastatin (Crestor)	10		Rosuvastatin (Crestor)	10		150	50	0	None	0	111	80	73	0	Last FU	Chart review	0		1	0	0	0	0	0	0	0	0	0	0	0	0	0	0
JBG	53	1	Rosuvastatin (Crestor)	10	2	0	0	0	141	89			Rosuvastatin (Crestor)	10		Rosuvastatin (Crestor)	10		Rosuvastatin (Crestor)	10		174	83	0	None	0	118	75	65	0	Last FU	Chart review	0		0	0	0	0	0	0	0	0	0	0	1	0	0	0	0
YDG	50	1	Rosuvastatin (Crestor)	10	2	0	0	0	164	62			Rosuvastatin (Crestor)	10		Rosuvastatin (Crestor)	10		Rosuvastatin (Crestor)	10		149	65	0	None	0	140	80	100	0	Last FU	Chart review	0		0	0	0	0	1	1	0	0	0	0	0	0	0	0	0
PYM	77	1	Simvastatin (Zocor)	20	2	0	0	0	92	ND			Simvastatin (Zocor)	20		Simvastatin (Zocor)	20		Simvastatin (Zocor)	20		167	84.5	0	None	0	114	64	113	0	Last FU	Chart review	0		1	0	0	0	0	0	0	0	0	0	0	0	0	0	1
PJH	76	1	Rosuvastatin (Crestor)	10	2	0	0	0	72	34			Rosuvastatin (Crestor)	10		Rosuvastatin (Crestor)	10		Rosuvastatin (Crestor)	10		154	56.7	0	None	0	130	60	81	0	Last FU	Chart review	0		1	0	0	0	0	0	0	0	0	0	0	0	0	0	1
CGS	83	1	Rosuvastatin (Crestor)	10	2	0	0	0	108	ND			Rosuvastatin (Crestor)	10		Rosuvastatin (Crestor)	10		Rosuvastatin (Crestor)	10		171.3	80.5	0	None	0	150	70	80	0	Last FU	Chart review	0		0	0	0	0	0	0	0	0	0	0	0	0	0	0	0
KHS	87	1	Rosuvastatin (Crestor)	10	2	0	NA		81	ND			#N/A									168	63.5	0	None	0	123	87	60	0	Death		Non-CV death	Non-cardiac	1	0	0	0	0	0	1	1	0	0	1	0	0	0	1
KYS	100	0	Rosuvastatin (Crestor)	10	2	0	0	0	245	ND			Rosuvastatin (Crestor)	10		Rosuvastatin (Crestor)	10		Rosuvastatin (Crestor)	10		160	65.5	0	None	0	161	69	72	1	Last FU	Chart review	0		0	0	0	0	0	0	0	0	0	0	0	0	0	0	0
KKS	73	0	Atorvastatin (Lipitor)	40	3	1	1-->0		143	80	1		Simva+Etizimib (Vytorin)	10		Simva+Etizimib (Vytorin)	10		Simva+Etizimib (Vytorin)	10		157	64.5	0	None	0	130	60	88	1	Last FU	Chart review	0		1	1	1	0	0	0	0	0	0	0	0	0	0	0	0
USP	62	1	Rosuvastatin (Crestor)	10	2	0	0	0	119	74			Rosuvastatin (Crestor)	10		Rosuvastatin (Crestor)	10		Rosuvastatin (Crestor)	10		165	67.5	0	None	0	91	60	51	1	Last FU	Chart review	0		0	0	0	0	0	0	0	0	0	0	0	0	0	0	0
HGR	86	1	Rosuvastatin (Crestor)	10	2	0	0	0	71	37			Rosuvastatin (Crestor)	10		Rosuvastatin (Crestor)	10		Rosuvastatin (Crestor)	2.5		157	50.9	0	None	0	100	68	77	1	Last FU	Chart review	0		1	0	0	0	0	0	0	0	0	0	0	0	0	0	0
KYJ	44	1	Rosuvastatin (Crestor)	10	2	0	0	0	108	44			Rosuvastatin (Crestor)	10		Rosuvastatin (Crestor)	10		Rosuvastatin (Crestor)	10		167	63	0	None	0	140	92	93	0	Last FU	Chart review	0		1	0	0	0	0	0	0	0	0	0	0	0	0	0	0
LIJ	79	0	Atorvastatin (Lipitor)	40	3	1	NA		130	ND			#N/A									156	49.5	0	None	0	130	70	81	0	FU Loss	Chart review	0		1	0	0	0	0	0	0	0	0	0	0	0	0	0	0
LHG	66	1	Pravastatin (Mevalotin)	40	2	0	NA		77	134			#N/A									160	64.5	0	None	0	103	53	57	0	Last FU	Chart review	0		1	1	1	0	1	1	0	0	0	0	0	0	0	0	0
KSD	63	1	Atorvastatin (Lipitor)	10	2	0	0	0	118	ND			Atorvastatin (Lipitor)	10	0							167	74	0	None	0	155	81	91	1	Death	Chart review	CV death	CV death	1	1	0	0	1	1	1	1	0	0	0	0	0	0	0
PJN	50	1	Rosuvastatin (Crestor)	10	2	0	0	0	164	64			Rosuvastatin (Crestor)	5		Rosuvastatin (Crestor)	5		Rosuvastatin (Crestor)	5		160	70.5	0	None	0	162	99	111	0	Last FU	Chart review	0		0	0	0	0	1	1	0	0	0	0	0	0	0	0	0
LTJ	39	1	Atorvastatin (Lipitor)	40	3	1	1-->0		212	87	1		Atorvastatin (Lipitor)	20		Atorvastatin (Lipitor)	20		Atorvastatin (Lipitor)	20		176	76.5	0	None	0	140	80	84	0	Last FU	Chart review	0		0	0	0	0	0	0	0	0	0	0	0	0	0	0	0
KJH	48	1	Rosuvastatin (Crestor)	20	3	1	1	1	111	ND			Rosuvastatin (Crestor)	20	1	Rosuvastatin (Crestor)	20		Rosuvastatin (Crestor)	10		176	72.2	0	None	0	136	93	86	1	Last FU	Chart review	0		1	0	1	0	1	1	0	0	0	0	0	0	0	0	0
JOH	73	0	Rosuvastatin (Crestor)	10	2	0	0	0	127	ND			Rosuvastatin (Crestor)	10		Rosuvastatin (Crestor)	10		Rosuvastatin (Crestor)	10		150	64	0	None	0	241	125	94	1	Last FU	Chart review	0		1	0	1	0	0	0	0	0	0	0	0	0	0	0	0
SYI	69	1	Rosuvastatin (Crestor)	10	2	0	0	0	123	ND			Rosuvastatin (Crestor)	10		Rosuvastatin (Crestor)	10		Rosuvastatin (Crestor)	10		160	67.8	0	Out of hospital cardiac arrest	0	110	70	94	0	Last FU	Chart review	0		0	0	0	0	1	1	0	0	0	0	0	0	0	0	0
OWH	67	1	Rosuvastatin (Crestor)	10	2	0	0	0	136	ND			Rosuvastatin (Crestor)	10					Rosuvastatin (Crestor)	10		164	57	0	None	0	119	72	89	0	FU Loss	Chart review	0		0	0	0	0	1	1	0	0	0	0	0	0	0	0	0
SIH	63	1	Rosuvastatin (Crestor)	10	2	0	0	0	116	60			Rosuvastatin (Crestor)	10		Rosuvastatin (Crestor)	10		Rosuvastatin (Crestor)	10		165	59	0	None	0	133	67	89	1	Last FU	Chart review	0		1	0	0	0	1	1	0	0	0	0	1	0	0	0	0
CGY	50	0	Rosuvastatin (Crestor)	10	2	0	0	0	150	75			Simva+Etizimib (Vytorin)	10	0	Simva+Etizimib (Vytorin)	0					158	56	0	None	0	134	80	101	1	Last FU	Chart review	0		0	0	0	0	0	0	0	0	0	0	0	0	0	0	0
KYD	70	1	Rosuvastatin (Crestor)	10	2	0	0	0	117	ND			Rosuvastatin (Crestor)	10		Rosuvastatin (Crestor)	10		Rosuvastatin (Crestor)	10		178	77	0	None	0	133	75	81	0	Last FU	Chart review	0		1	0	0	0	0	0	0	0	0	0	0	0	0	0	0
JSH	62	1	Rosuvastatin (Crestor)	10	2	0	0	0	118	47			Rosuvastatin (Crestor)	10		Rosuvastatin (Crestor)	10		Rosuvastatin (Crestor)	10		160	55	0	None	0	110	70	90	0	Last FU	Chart review	0		1	0	0	0	0	0	0	0	0	0	0	0	0	0	0
MHD	51	1	Rosuvastatin (Crestor)	10	2	0	0	0	76	94			Rosuvastatin (Crestor)	10	0	Rosuvastatin (Crestor)	20	1	Rosuvastatin (Crestor)	20	1	171	67	0	None	0	110	70	98	0	Last FU	Chart review	0		1	0	1	0	0	0	0	0	0	0	0	0	0	0	0
KCG	87	1	Rosuvastatin (Crestor)	10	2	0	NA		ND	ND			#N/A									163	48	0	None	0	83	43	48	1	Death		CV death	CV death	1	0	0	0	1	1	0	0	0	0	0	0	0	0	1
CWB	57	1	Rosuvastatin (Crestor)	10	2	0	0-->1		116	77		1	Rosuvastatin (Crestor)	20		Rosuvastatin (Crestor)	20		Rosuvastatin (Crestor)	20		170	70	0	None	0	175	107	89	0	Last FU	Chart review	0		0	0	1	0	0	0	0	0	0	0	0	0	0	0	0
KSS	80	0	Rosuvastatin (Crestor)	10	2	0	0	0	94	ND			Atorvastatin (Lipitor)	20		Atorvastatin (Lipitor)	20		Atorvastatin (Lipitor)	20		155	62	0	None	0	180	102	92	0	Last FU	Chart review	0		1	0	0	0	0	0	0	0	0	0	0	0	0	0	0
LES	53	0	Rosuvastatin (Crestor)	10	2	0	0	0	78	93			Rosuvastatin (Crestor)	10	0							161	74.5	0	None	0	230	107	81	1	Last FU	Chart review	0		1	1	0	0	0	0	0	1	0	0	0	0	1	0	0
SHY	70	1	Simva+Etizimib (Vytorin)	20	2	0	0	0	100	42			Simva+Etizimib (Vytorin)	20	0	Simva+Etizimib (Vytorin)	20					168	64	0	None	0	174	89	97	0	Last FU	Chart review	0		1	1	0	0	1	1	0	0	0	0	0	0	0	0	0
KJS	67	0	Pravastatin (Mevalotin)	10		0	0	0	ND	122			Pravastatin (Mevalotin)	10		Pravastatin (Mevalotin)	10		Atorvastatin (Lipitor)	20		153	69	0	None	0	110	58	63	1	Last FU	Chart review	0		1	0	0	0	0	0	0	0	0	0	0	0	0	0	0
BBP	75	0	Fluvastatin (Lescol)	80	2	0	0	0	65	ND			Fluvastatin (Lescol)	80	0	Fluvastatin (Lescol)	80					157	60	0	None	0	140	80	80	0	FU Loss	Chart review	0		1	0	0	0	0	0	0	1	0	0	0	0	0	0	0
AHS	73	1	Rosuvastatin (Crestor)	10	2	0	NA		41	ND			#N/A									172	65	0	None	0	150	71	64	1	Death	Chart review	Non-CV death	Non-cardiac	1	1	0	0	0	0	0	1	0	0	0	0	0	0	0
JJN	84	0	Atorvastatin (Lipitor)	20	2	0	NA		46	ND			#N/A									150	62.5	0	None	0	94	48	64	0	Last FU	Chart review	0		1	1	0	0	0	0	0	0	0	0	0	0	0	0	0
PYG	47	1	Rosuvastatin (Crestor)	10	2	0	0	0	117	ND			Rosuvastatin (Crestor)	10		Rosuvastatin (Crestor)	10		Rosuvastatin (Crestor)	10		178	82.5	0	None	0	148	88	76	0	Last FU	Chart review	0		0	0	0	1	0	0	0	0	0	0	0	0	0	0	0
TAJ	60	1	Rosuvastatin (Crestor)	10	2	0	0	0	111	68			Rosuvastatin (Crestor)	10	0							190	75	0	None	0	158	104	83	0	FU Loss		0		1	1	0	0	1	1	0	0	0	0	0	0	0	0	1
HSS	50	1	Rosuvastatin (Crestor)	10	2	0	0	0	78	41			Rosuvastatin (Crestor)	10		Rosuvastatin (Crestor)	10		Rosuvastatin (Crestor)	10		165	75	0	None	0	70	40	40	0	Last FU	Chart review	0		1	1	1	1	1	1	0	0	0	0	0	0	0	0	0
YSY	63	0	Rosuvastatin (Crestor)	10	2	0	0	0	98	ND			#N/A			Rosuvastatin (Crestor)	10		Rosuvastatin (Crestor)	10		150	58.5	0	None	0	141	89	85	1	Last FU	Chart review	0		1	0	0	1	0	0	0	0	0	0	0	0	0	0	0
JTH	46	1	Rosuvastatin (Crestor)	10	2	0	NA		82	ND			#N/A									171	85	0	None	0	138	94	69	0	FU Loss	Chart review	0		0	1	0	0	1	1	0	0	0	0	0	0	0	0	0
BSW	71	1	Rosuvastatin (Crestor)	10	2	0	0	0	75	44			Rosuvastatin (Crestor)	10		Rosuvastatin (Crestor)	10		Rosuvastatin (Crestor)	10		170	71	0	None	0	100	50	60	1	Last FU	Chart review	0		0	1	0	0	0	0	1	0	0	0	0	0	0	0	0
KNH	76	0	Rosuvastatin (Crestor)	10	2	0	0	0	114	ND			Pravastatin (Mevalotin)	40		Pravastatin (Mevalotin)	40		Pravastatin (Mevalotin)	40		155	40	0	None	0	119	74	60	1	Last FU	Chart review	0		0	0	0	0	0	0	0	0	0	0	0	0	0	0	0
YGR	73	0	Rosuvastatin (Crestor)	10	2	0	0	0	63	ND			#N/A			Rosuvastatin (Crestor)	10		Rosuvastatin (Crestor)	10		150	62.5	0	None	0	110	70	62	0	Last FU	Chart review	0		1	1	1	0	0	0	0	0	0	0	1	0	0	0	0
KHS	73	0	Rosuvastatin (Crestor)	10	2	0	0	0	79	ND			Rosuvastatin (Crestor)	10		Rosuvastatin (Crestor)	10		Rosuvastatin (Crestor)	10		160	74.2	0	None	0	106	62	112	1	Last FU	Chart review	0		1	1	0	0	0	0	0	0	0	0	0	0	0	0	0
JSG	43	1	Rosuvastatin (Crestor)	10	2	0	0	0	112	110			Rosuvastatin (Crestor)	10		Rosuvastatin (Crestor)	10		Rosuvastatin (Crestor)	20		180	84	0	None	0	116	71	85	1	Last FU	Chart review	0		1	0	1	0	1	1	0	0	0	0	0	0	0	0	0
LEB	63	1	Rosuvastatin (Crestor)	10	2	0	0	0	130	ND			Rosuvastatin (Crestor)	10		Atorvastatin (Lipitor)	10		Atorvastatin (Lipitor)	10		175	80.5	0	None	0	136	101	60	1	Last FU	Chart review	0		0	0	0	0	1	1	0	0	0	0	0	0	0	0	0
AYO	76	1	Rosuvastatin (Crestor)	10	2	0	0	0	126	ND			Rosuvastatin (Crestor)	10	0							165	56.5	0	None	0	134	79	92	0	Last FU	Chart review	0		1	1	0	0	0	0	0	0	0	0	0	0	0	0	0
CGS	67	1	Rosuvastatin (Crestor)	10	2	0	NA		133	ND			#N/A									172.5	72	0	None	0	160	78	74	1	Death	Chart review	CV death	CV death	1	0	1	0	0	0	0	0	0	0	0	0	0	0	0
LJS	27	1	Rosuvastatin (Crestor)	20	3	1	1	1	281	ND			Rosuvastatin (Crestor)	20	1	Rosuvastatin (Crestor)	20		Rosuvastatin (Crestor)	20		180	75.5	0	None	0	160	80	55	0	Last FU	Chart review	0		0	0	0	1	0	0	0	0	0	0	0	0	0	0	0
KYJ	72	0	Simvastatin (Zocor)	20	2	0	NA		57	ND			#N/A									155	56	0	None	0	123	87	78	1	Death	Chart review	CV death	CV death	1	1	0	0	0	0	0	0	0	0	0	0	0	0	0
LYO	73	0	Atorvastatin (Lipitor)	10	2	0	NA		70	ND			#N/A									156	63	0	None	0	115	55	67	1	Death	Chart review	Non-CV death	Non-cardiac	1	0	0	0	0	0	0	0	0	0	0	0	0	0	0
JCH	80	1	Rosuvastatin (Crestor)	10	2	0	NA		47	ND			#N/A									165	51	0	None	0	98	50	55	1	Death	Chart review	CV death	CV death	0	0	1	0	0	0	0	0	0	0	0	0	0	0	0
KYS	67	0	Rosuvastatin (Crestor)	10	2	0	0	0	124	45			Rosuvastatin (Crestor)	10	0							148	47	0	None	0	150	100	84	1	Last FU	Chart review	0		1	0	0	0	0	0	0	0	0	0	0	0	0	0	1
KYH	56	1	Rosuvastatin (Crestor)	10	2	0	0	0	116	ND			Rosuvastatin (Crestor)	10		Rosuvastatin (Crestor)	10		Rosuvastatin (Crestor)	10		181	100	0	None	0	180	113	72	1	Last FU	Chart review	0		1	0	0	0	0	0	0	1	0	0	0	0	0	0	0
JHJ	55	1	Atorvastatin (Lipitor)	20	2	0	0	0	70	64			Rosuvastatin (Crestor)	10		Rosuvastatin (Crestor)	10		Rosuvastatin (Crestor)	10		172	59	0	None	0	123	73	59	1	Last FU	Chart review	0		0	0	1	0	0	0	0	0	0	0	0	1	0	0	0
SDC	67	1	Rosuvastatin (Crestor)	10	2	0	0	0	96	ND			Rosuvastatin (Crestor)	10	0							173	62	0	None	0	116	70	105	0	Death	Chart review	Non-CV death	Non-cardiac	0	0	0	0	1	1	0	0	0	0	0	0	0	0	1
KSD	50	1	Rosuvastatin (Crestor)	20	3	1	1--->0		ND	ND			#N/A			Rosuvastatin (Crestor)	5					170	77	0	Out of hospital cardiac arrest	1				0	Last FU	Chart review	0		0	0	0	0	0	0	0	1	0	0	0	0	0	0	0
JGH	45	1	Rosuvastatin (Crestor)	10	2	0	NA		58	58			#N/A									176	70	0	Out of hospital cardiac arrest	1				0	Last FU	Chart review	0		0	0	0	0	0	0	0	0	0	0	0	0	0	0	0
HGH	65	1	Rosuvastatin (Crestor)	10	2	0	0	0	126	ND			Rosuvastatin (Crestor)	10		Rosuvastatin (Crestor)	10		Rosuvastatin (Crestor)	10		170	77	0	None	0	107	67	68	0	Last FU	Chart review	0		0	0	0	0	0	0	0	0	0	0	0	0	0	0	0
AYG	58	1	Atorvastatin (Lipitor)	10	2	0	0	0	77	ND			Pravastatin (Mevalotin)	40	0	Pravastatin (Mevalotin)	40					171	73	0	None	0	139	95	65	1	Last FU	Chart review	0		0	0	0	0	1	1	0	0	0	0	0	0	0	0	0
LBJ	67	0	Simva+Etizimib (Vytorin)	10		0	0	0	41	54			#N/A						Simva+Etizimib (Vytorin)	20		155	58	0	None	0	186	90	119	1	Last FU	Chart review	0		1	1	0	0	0	0	0	0	0	0	0	0	0	0	0
LGH	62	1	Atorvastatin (Lipitor)	10	2	0	0	0	130	55			Atorvastatin (Lipitor)	10		Atorvastatin (Lipitor)	10		Atorvastatin (Lipitor)	10		172	75	0	None	0	102	70	84	1	Last FU	Chart review	0		0	1	0	0	0	0	0	0	0	0	0	0	0	0	0
ASD	51	0	Atorvastatin (Lipitor)	10	2	0	0	0	122	ND			Rosuvastatin (Crestor)	10		Pitavastatin (Livalo)	4		Pitavastatin (Livalo)	4		160	48	0	None	0	110	74	70	0	Last FU	Chart review	0		1	0	0	0	0	0	0	0	0	0	0	0	0	0	0
PNG	57	1	Atorvastatin (Lipitor)	20	2	0	0	0	104	ND			Simva+Etizimib (Vytorin)	20	0							170	80	0	None	0	140	90	78	1	Death	Chart review	CV death	CV death	1	0	0	0	0	0	1	1	0	0	0	0	0	0	0
PSB	49	1	Pravastatin (Mevalotin)	10		0	0	0	ND	133			Pravastatin (Mevalotin)	10		Pravastatin (Mevalotin)	20		Pravastatin (Mevalotin)	40		173	67	0	None	0	160	120	120	0	Last FU	Chart review	0		0	0	0	0	1	1	0	0	0	0	0	0	0	0	0
PSB	46	1	Rosuvastatin (Crestor)	10	2	0	0	0	ND	ND			Rosuvastatin (Crestor)	10		Rosuvastatin (Crestor)	10		Rosuvastatin (Crestor)	10		171	69	0	None	0	110	80	84	1	Last FU	Chart review	0		1	0	1	0	1	1	0	0	0	0	0	0	0	0	0
YYH	60	1	Rosuvastatin (Crestor)	10	2	0	0	0	63	ND			Rosuvastatin (Crestor)	10		Rosuvastatin (Crestor)	10		Pravastatin (Mevalotin)	10		161	53	0	None	0	158	77	87	0	Last FU	Chart review	0		1	0	0	0	1	1	0	0	0	0	0	0	0	0	0
AYG	52	1	Rosuvastatin (Crestor)	20	3	1	1	1	113	37			Rosuvastatin (Crestor)	20	1	Rosuvastatin (Crestor)	20		Rosuvastatin (Crestor)	10		162	42	0	None	0	141	74	91	1	Last FU	Chart review	0		0	0	0	0	1	1	0	0	0	0	0	0	0	0	0
CJH	73	1	Atorvastatin (Lipitor)	20	2	0	0	0	115	50			Rosuvastatin (Crestor)	10	0							170	74	0	None	0	130	84	84	0	Death	Chart review	CV death	CV death	1	1	0	0	0	0	0	0	0	0	0	0	0	0	0
MHS	48	1	Atorvastatin (Lipitor)	20	2	0	0	0	71	57			Atorvastatin (Lipitor)	20		Atorvastatin (Lipitor)	20		Atorvastatin (Lipitor)	20		170	59	0	None	0	130	70	84	0	Last FU	Chart review	0		0	0	1	0	1	1	0	1	0	0	0	0	0	0	0
JGY	53	1	Atorvastatin (Lipitor)	10	2	0	0	0	40	ND			Atorvastatin (Lipitor)	10		Atorvastatin (Lipitor)	10		Atorvastatin (Lipitor)	10		174	92	0	None	0	140	70	84	1	Last FU	Chart review	0		1	0	1	0	1	1	0	0	0	0	0	0	0	0	0
SYR	59	1	Rosuvastatin (Crestor)	20	3	1	1-->0		133	ND	1		Rosuvastatin (Crestor)	10		Rosuvastatin (Crestor)	10		Rosuvastatin (Crestor)	10		175	62	0	None	0	128	76	86	0	Last FU	Chart review	0		1	0	0	0	1	1	0	0	0	0	0	0	0	0	0
LSH	66	0	Rosuvastatin (Crestor)	20	3	1	1	1	117	ND			Rosuvastatin (Crestor)	20	1	Rosuvastatin (Crestor)	10		Rosuvastatin (Crestor)	10		158	55	0	None	0	130	80	88	0	Last FU	Chart review	0		1	0	0	0	0	0	0	0	0	0	0	0	0	0	0
JES	37	1	Rosuvastatin (Crestor)	20	3	1	1-->0		140	ND	1		Rosuvastatin (Crestor)	10								181	91	0	None	0	181	127	79	1	FU Loss	Chart review	0		1	1	1	0	1	1	0	0	0	0	0	0	0	0	0
PHR	76	1	Rosuvastatin (Crestor)	20	3	1	1	1	104	71			Rosuvastatin (Crestor)	20	1							165	67	0	None	0	120	80	54	0	Death	Chart review	CV death	CV death	0	0	0	0	0	0	0	0	0	0	0	0	0	0	0
KKH	41	1	Rosuvastatin (Crestor)	20	3	1	1	1	138	63			Rosuvastatin (Crestor)	20	1	Rosuvastatin (Crestor)	20		Rosuvastatin (Crestor)	20		180	110	0	None	0	164	98	94	1	Last FU	Chart review	0		1	0	0	0	1	1	0	0	0	0	0	0	0	0	0
KMH	63	1	Rosuvastatin (Crestor)	20	3	1	1-->0		82	98	1		Pitavastatin (Livalo)	2		Pitavastatin (Livalo)	2		Pitavastatin (Livalo)	2		170	58	0	None	0	132	82	78	0	Last FU	Chart review	0		0	0	0	0	1	1	0	0	0	0	0	0	0	0	0
LJS	43	1	Simva+Etizimib (Vytorin)	20	2	0	0	0	62	60			Simva+Etizimib (Vytorin)	20		Simva+Etizimib (Vytorin)	20		Simva+Etizimib (Vytorin)	20		172	72	0	None	0	89	62	79	0	Last FU	Chart review	0		0	1	1	0	1	1	0	0	0	0	0	0	0	0	0
LKG	52	1	Rosuvastatin (Crestor)	20	3	1	1-->0		125	47	1		Pravastatin (Mevalotin)	40		Pravastatin (Mevalotin)	40		Pravastatin (Mevalotin)	40		177	78	0	None	0	160	101	78	1	Last FU	Chart review	0		0	0	0	0	1	1	0	0	0	0	0	0	0	0	0
YBR	65	0	Rosuvastatin (Crestor)	20	3	1	1	1	100	ND			Rosuvastatin (Crestor)	20	1	Rosuvastatin (Crestor)	20		Rosuvastatin (Crestor)	20		158	69	0	None	0	188	113	62	1	Last FU	Chart review	0		1	0	1	0	0	0	0	0	0	0	0	0	0	0	0
YJH	58	1	Atorvastatin (Lipitor)	40	3	1	1	1	154	62			Atorvastatin (Lipitor)	40	1	Atorvastatin (Lipitor)	40		Atorvastatin (Lipitor)	40		160	50	0	None	0	141	69	88	0	Death	Chart review	CV death	CV death	1	1	1	0	0	0	0	0	0	0	0	0	0	0	0
PJC	62	1	Rosuvastatin (Crestor)	20	3	1	1	1	153	ND			Rosuvastatin (Crestor)	20	1	Rosuvastatin (Crestor)	20		Rosuvastatin (Crestor)	20		161	60	0	None	0	172	80	78	1	Last FU	Chart review	0		0	0	0	0	1	1	0	0	0	0	0	0	0	0	0
USS	69	1	Rosuvastatin (Crestor)	20	3	1	1-->0		113	86	1		Simva+Etizimib (Vytorin)	10		Simva+Etizimib (Vytorin)	10		Simva+Etizimib (Vytorin)	10		165	66	0	None	0	164	95	60	0	Last FU	Chart review	0		1	0	0	0	1	1	0	0	0	0	0	0	0	0	0
SEH	49	1	Rosuvastatin (Crestor)	20	3	1	NA		140	ND			#N/A									174	75	0	None	0	118	78	80	0	FU Loss	Chart review	0		1	1	0	0	0	0	0	1	1	0	0	0	0	0	0
PKG	60	1	Atorvastatin (Lipitor)	10	2	0	0	0	121	71			Simva+Etizimib (Vytorin)	20		Atorvastatin (Lipitor)	10		Atorvastatin (Lipitor)	20		159	63	0	None	0	188	110	73	0	Last FU	Chart review	0		0	0	0	0	1	1	0	0	0	0	0	0	0	0	0
BMB	46	1	Rosuvastatin (Crestor)	20	3	1	1-->0		137	ND	1		Rosuvastatin (Crestor)	10								165	74	0	None	0	143	89	93	0	Last FU	Chart review	0		0	0	0	0	1	1	0	0	0	0	0	0	0	0	0
PDS	56	1	Rosuvastatin (Crestor)	20	3	1	1	1	110	ND			Rosuvastatin (Crestor)	20	1	Rosuvastatin (Crestor)	20		Rosuvastatin (Crestor)	20		170	56	0	None	0	168	114	71	0	Last FU	Chart review	0		1	0	0	0	0	0	0	0	0	0	0	0	0	0	0
PHG	60	1	Rosuvastatin (Crestor)	20	3	1	NA		82	ND			#N/A									169	70	0	None	0	150	80	74	0	Last FU	Chart review	0		1	0	1	0	1	1	0	1	0	0	0	0	0	0	0
LMS	70	1	Rosuvastatin (Crestor)	20	3	1	1	1	115	ND			Rosuvastatin (Crestor)	20	1	Rosuvastatin (Crestor)	20		Rosuvastatin (Crestor)	10		165	70	0	None	0	118	71	40	0	Last FU	Chart review	0		1	1	1	0	0	0	0	0	0	0	0	0	0	0	0
KYS	47	1	Rosuvastatin (Crestor)	10	2	0	NA		162	ND			#N/A									165	65	0	None	0	142	105	53	0	Last FU	Chart review	0		1	0	1	0	1	1	0	0	0	0	0	0	0	0	0
JSH	86	1	Atorvastatin (Lipitor)	10	2	0	0	0	86	ND			Rosuvastatin (Crestor)	10		Rosuvastatin (Crestor)	10		Rosuvastatin (Crestor)	10		170	65	0	None	0	128	68	95	1	FU Loss	Chart review	0		1	0	0	0	0	0	0	0	0	0	0	0	0	0	0
AYJ	62	1	Rosuvastatin (Crestor)	10	2	0	0	0	60	ND			Atorvastatin (Lipitor)	20		Atorvastatin (Lipitor)	20		Atorvastatin (Lipitor)	20		163	69	0	None	0	138	80	70	0	Last FU	Chart review	0		1	0	0	0	0	0	0	0	0	0	0	0	1	0	1
HMG	65	1	Rosuvastatin (Crestor)	20	3	1	1	1	124	ND			Rosuvastatin (Crestor)	20	1	Rosuvastatin (Crestor)	20		Rosuvastatin (Crestor)	20		172	72	0	None	0	111	61	62	0	Last FU	Chart review	0		1	0	0	0	0	0	0	0	0	0	0	0	0	0	0
SJS	57	0	Rosuvastatin (Crestor)	10	2	0	0	0	159	ND			Rosuvastatin (Crestor)	10		Rosuvastatin (Crestor)	10		Rosuvastatin (Crestor)	10		159	73	0	None	0	170	93	78	1	Last FU	Chart review	0		1	0	0	0	0	0	0	0	0	0	0	0	0	0	0
YHC	78	1	Rosuvastatin (Crestor)	10	2	0	NA		99	ND			#N/A									168	47	0	None	0	125	79	80	0	Death	Chart review	Non-CV death	Non-cardiac	0	0	0	0	0	0	0	0	0	0	0	0	0	0	1
KSY	72	1	Rosuvastatin (Crestor)	10	2	0	0	0	114	106			Pravastatin (Mevalotin)	40	0	Pravastatin (Mevalotin)	40					152	55	0	None	0	155	73	72	1	Last FU	Chart review	0		1	0	0	0	0	0	0	0	0	0	0	0	0	0	0
SDG	52	1	Rosuvastatin (Crestor)	10	2	0	0	0	111	ND			Rosuvastatin (Crestor)	10	0	Rosuvastatin (Crestor)	20	1	Rosuvastatin (Crestor)	20	1	170	70	0	None	0	130	70	96	0	Last FU	Chart review	0		0	1	1	0	0	0	0	0	0	0	0	0	0	0	0
RTYOP	40	1	Rosuvastatin (Crestor)	20	3	1	NA		117	ND			#N/A									170	84	0	None	0	125	76	72	0	FU Loss	Chart review	0		0	0	0	0	0	0	0	0	0	0	0	0	0	0	0
KBS	74	0	Rosuvastatin (Crestor)	10	2	0	NA		48	ND			#N/A									155	47	0	None	0	129	74	103	0	Death	Chart review	Non-CV death	Non-cardiac	1	1	0	0	0	0	0	0	0	0	0	0	0	0	0
PDY	73	1	Rosuvastatin (Crestor)	20	3	1	1	1	104	ND			Rosuvastatin (Crestor)	20	1	Rosuvastatin (Crestor)	20		Rosuvastatin (Crestor)	20		172	63	0	None	0	129	71	68	0	Last FU	Chart review	0		1	0	0	0	1	1	0	0	0	0	0	0	0	0	0
LGS	78	0	Atorvastatin (Lipitor)	20	2	0	NA		86	ND			#N/A									149	47	0	None	0	152	87	73	1	Death	Chart review	CV death	CV death	0	1	1	0	0	0	0	0	0	0	0	0	0	0	0
JGY	51	1	Rosuvastatin (Crestor)	10	2	0	0	0	132	ND			Rosuvastatin (Crestor)	10		Rosuvastatin (Crestor)	10		Rosuvastatin (Crestor)	10		173	80	0	None	0	150	80	82	0	Last FU	Chart review	0		1	0	0	0	1	1	0	0	0	0	0	0	0	0	0
JKJ	61	1	Rosuvastatin (Crestor)	20	3	1	1-->0		53	62	1		Atorvastatin (Lipitor)	10		Atorvastatin (Lipitor)	10		Atorvastatin (Lipitor)	10		172	70	0	None	0	90	60	113	0	Last FU	Chart review	0		1	0	0	0	0	0	0	0	1	0	0	0	0	0	0
YBS	51	1	Rosuvastatin (Crestor)	10	2	0	0	0	142	ND			Rosuvastatin (Crestor)	10		Rosuvastatin (Crestor)	10		Rosuvastatin (Crestor)	10		170	74	0	None	0	145	100	78	0	Last FU	Chart review	0		0	0	0	0	0	0	0	0	0	0	0	0	0	0	0
GTS	68	1	Rosuvastatin (Crestor)	20	3	1	1	1	ND	24			Rosuvastatin (Crestor)	20	1	Rosuvastatin (Crestor)	20		Pravastatin (Mevalotin)	10		174	72	0	None	0	180	80	110	0	Last FU	Chart review	0		1	1	0	0	0	0	0	0	0	0	1	0	0	0	0
KMB	55	1	Rosuvastatin (Crestor)	10	2	0	NA		62	ND			#N/A									175	64	0	None	0	156	78	94	1	FU Loss	Chart review	0		1	0	0	0	1	1	0	0	0	0	0	0	0	0	0
JIS	72	1	Rosuvastatin (Crestor)	10	2	0	0	0	71	63			Rosuvastatin (Crestor)	10		Rosuvastatin (Crestor)	10		Rosuvastatin (Crestor)	10		170	81	0	None	0	108	59	61	0	Last FU	Chart review	0		1	1	1	0	0	0	0	0	0	0	0	0	0	0	0
JSJ	42	1	Rosuvastatin (Crestor)	10	2	0	0	0	146	ND			Rosuvastatin (Crestor)	10		Atorvastatin (Lipitor)	20		Rosuvastatin (Crestor)	20		178	83	0	None	0	128	81	55	0	Last FU	Chart review	0		0	0	0	0	1	1	0	0	0	0	0	0	0	0	0
SBG	84	0	Atorvastatin (Lipitor)	10	2	0	0	0	92	ND			Pravastatin (Mevalotin)	40		Pravastatin (Mevalotin)	40		Pravastatin (Mevalotin)	40		155	60	0	None	0	104	66	98	1	Death	Chart review	CV death	CV death	0	0	0	0	0	0	0	0	0	0	0	0	0	0	0
LJS	42	1	Atorvastatin (Lipitor)	10	2	0	0	0	104	48			Rosuvastatin (Crestor)	10		Rosuvastatin (Crestor)	10		Rosuvastatin (Crestor)	10		178	78	0	None	0	169	113	105	1	Last FU	Chart review	0		0	0	0	0	1	1	0	0	0	0	0	0	0	0	0
JHJ	72	1	Simvastatin (Zocor)	20	2	0	0	0	71	ND			Simva+Etizimib (Vytorin)	20		Simva+Etizimib (Vytorin)	20		Pravastatin (Mevalotin)	40		168	70	0	None	0	110	60	48	0	Last FU	Chart review	0		1	0	0	0	1	1	0	0	0	0	0	0	0	0	1
UUT	56	1	Atorvastatin (Lipitor)	10	2	0	0	0	115	ND			Rosuvastatin (Crestor)	10	0							170	73	0	None	0	192	129	92	1	Last FU	Chart review	0		0	1	0	0	1	1	0	0	0	0	0	0	0	0	0
SYS	67	1	Pitavastatin (Livalo)	2	2	0	0	0	114	99			Pitavastatin (Livalo)	2		Pitavastatin (Livalo)	2		Pitavastatin (Livalo)	2		155	62	0	None	0	103	63	82	0	Last FU	Chart review	0		1	1	1	0	0	0	0	0	0	0	0	0	0	0	0
KJC	62	1	Atorvastatin (Lipitor)	10	2	0	0	0	99	ND			Rosuvastatin (Crestor)	110	0	Rosuvastatin (Crestor)	10		Rosuvastatin (Crestor)	10		174	65	0	None	0	180	89	61	1	Last FU	Chart review	0		0	0	0	0	0	0	0	0	0	0	0	0	0	0	0
LSY	51	1	Rosuvastatin (Crestor)	10	2	0	NA		96	ND			#N/A									177	80	0	None	0	124	74	75	1	FU Loss	Chart review	0		1	0	0	0	1	1	0	1	0	0	1	0	0	0	0
KJH	60	1	Simva+Etizimib (Vytorin)	20	2	0	0	0	65	97			Simva+Etizimib (Vytorin)	20	0	Simva+Etizimib (Vytorin)	20					169	74	0	None	0	161	120	104	1	Death	Chart review	CV death	CV death	0	1	0	0	1	1	0	1	1	0	0	0	0	0	0
KJS	81	1	Atorvastatin (Lipitor)	20	2	0	0	0	87	31			Rosuvastatin (Crestor)	10	0							168	72	0	None	0	108	75	59	0	Death	Chart review	CV death	Definite Cardiac	1	0	0	0	1	1	0	0	0	0	1	0	0	0	0
KJG	71	1	Rosuvastatin (Crestor)	10	2	0	0	0	134	ND			#N/A						Atorvastatin (Lipitor)	10		170	60	0	None	0	158	102	96	1	Death	Chart review	CV death	CV death	1	0	0	0	0	0	0	0	0	0	0	0	0	0	0
MWJ	76	1	Pravastatin (Mevalotin)	40	2	0	0	0	86	ND			Simvastatin (Zocor)	20	0							168	66	0	None	0	110	70	76	0	Death	Chart review	Non-CV death	Non-cardiac	0	1	1	0	0	0	0	0	0	0	0	0	0	0	1
OCY	39	1	Rosuvastatin (Crestor)	10	2	0	0	0	111	ND			Simva+Etizimib (Vytorin)	20		Simva+Etizimib (Vytorin)	20		Pitavastatin (Livalo)	2		169	74	0	None	0	132	78	88	0	Last FU	Chart review	0		1	0	0	0	0	0	0	0	0	0	0	0	0	0	0
GYG	83	1	Atorvastatin (Lipitor)	20	2	0	NA		80	ND			#N/A									165	83	0	None	0	124	70	77	0	Death	Chart review	Non-CV death	Non-cardiac	0	0	0	0	0	0	0	0	0	1	0	0	0	0	0
JWB	84	0	Pravastatin (Mevalotin)	10		0	0	0	ND	ND			Pravastatin (Mevalotin)	40		Rosuvastatin (Crestor)	10		Rosuvastatin (Crestor)	10		155	52.5	0	None	0	190	100	137	1	Death	Chart review	CV death	Definite Cardiac	1	0	1	0	0	0	0	0	0	1	0	0	0	0	0
KSH	56	1	Rosuvastatin (Crestor)	10	2	0	0	0	112	ND			Rosuvastatin (Crestor)	10		Rosuvastatin (Crestor)	10		Rosuvastatin (Crestor)	10		176	73	0	None	0	150	80	80	1	Last FU	Chart review	0		0	0	0	0	1	1	0	0	0	0	0	0	0	0	0
KMS	77	1	Rosuvastatin (Crestor)	20	3	1	1-->0		65	ND	1		Atorvastatin (Lipitor)	10		Atorvastatin (Lipitor)	10		Atorvastatin (Lipitor)	20		165	70	0	None	0	170	100	116	0	Death	Chart review	CV death	CV death	1	0	0	0	0	0	0	0	0	0	0	0	0	0	0
OSH	75	1	Atorvastatin (Lipitor)	10	2	0	0	0	84	ND			Atorvastatin (Lipitor)	10		Atorvastatin (Lipitor)	10		Atorvastatin (Lipitor)	10		167	56	0	None	0	116	54	67	1	Death	Chart review	Non-CV death	Non-Cardiac	0	0	0	0	0	0	0	0	0	0	1	0	0	0	0
HGH	56	1	Rosuvastatin (Crestor)	10	2	0	0	0	174	ND			Rosuvastatin (Crestor)	10		Rosuvastatin (Crestor)	10		Rosuvastatin (Crestor)	10		182	85	0	None	0	164	110	94	1	Last FU	Chart review	0		1	1	1	0	1	1	0	0	0	0	0	0	0	0	0
OYH	68	1	Pravastatin (Mevalotin)	20		0	NA		ND	ND			#N/A									166	68	0	None	0	113	54	107	1	Death	Chart review	CV death	CV death	1	1	1	0	0	0	0	1	0	0	0	0	0	0	0
KGO	57	0	Rosuvastatin (Crestor)	10	2	0	0	0	164	ND			Rosuvastatin (Crestor)	10	0							160	62	0	None	0	136	75	79	1	FU Loss	Chart review	0		0	0	0	0	0	0	0	0	0	0	0	0	0	0	0
YST	38	1	Rosuvastatin (Crestor)	10	2	0	0	0	143	74			Rosuvastatin (Crestor)	10		Rosuvastatin (Crestor)	10		Rosuvastatin (Crestor)	10		171	71	0	None	0	110	70	60	0	Last FU	Chart review	0		0	0	0	0	1	1	0	0	0	0	0	0	0	0	0
ASM	53	1	Rosuvastatin (Crestor)	10	2	0	0	0	102	ND			Rosuvastatin (Crestor)	10		Rosuvastatin (Crestor)	10		Rosuvastatin (Crestor)	20		170	78	0	None	0	111	66	83	1	Last FU	Chart review	0		0	0	1	0	1	1	1	0	0	0	0	0	0	0	0
YBG	75	1	Pitavastatin (Livalo)	2	2	0	0	0	88	ND			Pitavastatin (Livalo)	2		Pitavastatin (Livalo)	2		Pitavastatin (Livalo)	2		162	57	0	None	0	105	55	60	0	Last FU	Chart review	0		1	1	0	0	0	0	0	0	0	0	0	0	0	0	0
KNI	63	1	Atorvastatin (Lipitor)	10	2	0	0	0	77	ND			Atorvastatin (Lipitor)	10		Atorvastatin (Lipitor)	10		Atorvastatin (Lipitor)	10		173	67	0	None	0	113	67	75	1	Last FU	Chart review	0		0	0	0	0	1	1	0	0	0	0	0	0	0	0	0
YSY	61	1	Simva+Etizimib (Vytorin)	10		0	0	0	49	ND			Rosuvastatin (Crestor)	10		Rosuvastatin (Crestor)	10		Rosuvastatin (Crestor)	10		168	70	0	None	0	70	44	42	0	Last FU	Chart review	0		0	0	0	0	0	0	0	0	0	0	0	0	0	0	0
POR	80	0	Atorvastatin (Lipitor)	10	2	0	0	0	46	ND			Simva+Etizimib (Vytorin)	20		Simva+Etizimib (Vytorin)	20		Simva+Etizimib (Vytorin)	20		150	62	0	None	0	93	53	75	1	Last FU	Chart review	0		1	0	1	0	0	0	0	0	0	0	0	0	0	0	0
KYC	72	1	Atorvastatin (Lipitor)	20	2	0	0	0	80	ND			Atorvastatin (Lipitor)	20		Atorvastatin (Lipitor)	20		Atorvastatin (Lipitor)	20		161	74	0	None	0	97	48	210	0	Last FU	Chart review	0		1	0	1	0	0	0	1	0	0	0	0	0	0	0	0
JYT	45	1	Atorvastatin (Lipitor)	10	2	0	NA		102	ND			#N/A									183	87	0	None	0	130	110	81	0	Last FU	Chart review	0		0	0	0	0	1	1	0	1	0	0	0	0	0	0	0
JIC	52	1	Atorvastatin (Lipitor)	10	2	0	0	0	138	ND			Rosuvastatin (Crestor)	10		Rosuvastatin (Crestor)	10		Rosuvastatin (Crestor)	10		167	55	0	None	0	123	79	103	1	Death	Chart review	CV death	CV death	1	1	0	0	1	1	0	0	0	0	0	0	0	0	0
HDW	61	1	Atorvastatin (Lipitor)	10	2	0	0	0	96	69			Simva+Etizimib (Vytorin)	20		Simva+Etizimib (Vytorin)	20		Simva+Etizimib (Vytorin)	20		177	66	0	None	0	183	117	95	0	Last FU	Chart review	0		1	0	0	0	1	1	0	0	0	0	0	1	0	0	0
SJG	76	1	Atorvastatin (Lipitor)	10	2	0	NA		ND	ND			#N/A									145	58	0	None	0	151	66	60	1	Death	Chart review	CV death	CV death	0	1	1	0	0	0	0	0	0	0	1	0	0	1	0
CDY	62	1	Atorvastatin (Lipitor)	10	2	0	0	0	73	45			Atorvastatin (Lipitor)	10		Atorvastatin (Lipitor)	10		Atorvastatin (Lipitor)	10		174	76	0	Out of hospital cardiac arrest	0	140	90	86	0	Last FU	Chart review	0		1	1	0	0	1	1	0	0	0	0	0	0	0	0	0
LJH	63	1	Atorvastatin (Lipitor)	10	2	0	NA		74	ND			#N/A									179	88	0	None	0	113	79	98	0	Last FU	Chart review	0		1	1	0	0	0	0	0	1	0	0	0	0	0	0	0
PSJ	46	0	Rosuvastatin (Crestor)	10	2	0	0	0	171	ND			Rosuvastatin (Crestor)	10		Rosuvastatin (Crestor)	10		Rosuvastatin (Crestor)	10		160	92	0	None	0	102	88	62	0	Last FU	Chart review	0		1	1	0	0	1	1	0	0	0	0	0	0	0	0	0
JGS	88	0	Atorvastatin (Lipitor)	10	2	0	0	0	43	ND			Atorvastatin (Lipitor)	10	0							152	60	0	None	0	130	80	80	0	Death	Chart review	Non-CV death	Non-cardiac	1	1	0	0	0	0	0	0	0	0	0	0	0	0	0
HGN	64	1	Atorvastatin (Lipitor)	10	2	0	0	0	52	41			Atorvastatin (Lipitor)	10		Atorvastatin (Lipitor)	10		Atorvastatin (Lipitor)	10		165	50	0	None	0	135	83	109	1	Death	Chart review	CV death	CV death	1	1	0	0	1	1	0	1	0	0	0	0	0	0	0
JHD	54	0	Atorvastatin (Lipitor)	10	2	0	0	0	142	107			Atorvastatin (Lipitor)	10		Atorvastatin (Lipitor)	10		Atorvastatin (Lipitor)	10		150	50	0	None	0	176	104	81	0	Last FU	Chart review	0		1	1	0	0	0	0	0	0	0	0	0	0	0	0	0
LGH	57	1	Rosuvastatin (Crestor)	10	2	0	0	0	81	37			Rosuvastatin (Crestor)	10	0							158	50	0	None	0	148	78	136	0	Death	Chart review	CV death	CV death	0	1	0	0	0	0	0	0	0	0	0	0	0	0	0
YNS	60	0	Pitavastatin (Livalo)	4	2	0	0-->1		128	95		1	Rosuvastatin (Crestor)	20		Rosuvastatin (Crestor)	20		Rosuvastatin (Crestor)	20		154	61.5	0	None	0	150	90	90	0	Last FU	Chart review	0		1	1	0	0	0	0	0	0	0	0	0	0	0	0	0
KUS	61	1	Atorvastatin (Lipitor)	10	2	0	NANA		77	ND			#N/A						Pravastatin (Mevalotin)	40		156	72	0	None	0	115	77	60	0	Last FU	Chart review	0		1	0	1	0	0	0	0	0	0	0	1	0	0	0	0
LWS	82	0	Atorvastatin (Lipitor)	10	2	0	NA		60	ND			#N/A									152	63	0	None	0	110	70	98	0	Death	Chart review	CV death	CV death	0	1	0	0	0	0	0	0	0	1	0	0	0	0	0
CSY	63	0	Simva+Etizimib (Vytorin)	10		0	0	0	74	ND			Rosuvastatin (Crestor)	10		Rosuvastatin (Crestor)	10		Rosuvastatin (Crestor)	10		167	78	0	None	0	121	60	61	1	Last FU	Chart review	0		1	0	1	0	0	0	0	0	0	0	0	0	0	0	0
CJT	68	1	Rosuvastatin (Crestor)	10	2	0	0-->1-->0		171	61		1	Rosuvastatin (Crestor)	20		Rosuvastatin (Crestor)	10		Rosuvastatin (Crestor)	10		154	55	0	None	0	124	60	54	0	Death	Chart review	CV death	CV death	1	1	0	0	1	1	0	0	0	0	1	0	0	0	0
YJW	53	1	Rosuvastatin (Crestor)	10	2	0	0	0	102	67			Rosuvastatin (Crestor)	10		Rosuvastatin (Crestor)	10		Rosuvastatin (Crestor)	10		170	67	0	None	0	102	63	61	0	Last FU	Chart review	0		0	0	0	0	1	1	0	0	0	0	0	0	0	0	0
KDW	67	1	Rosuvastatin (Crestor)	10	2	0	NA		132	ND			#N/A									166	67	0	None	0	151	87	108	0	Death	Chart review	CV death	CV death	1	1	0	0	1	1	0	1	0	0	0	0	0	0	0
LYH	75	1	Atorvastatin (Lipitor)	10	2	0	0	0	103	ND			#N/A			Atorvastatin (Lipitor)	10		Atorvastatin (Lipitor)	10		165	62	0	None	0	126	62	49	0	Death	Chart review	CV death	CV death	1	1	0	0	0	0	0	0	0	0	0	0	0	0	0
JHJ	62	1	Atorvastatin (Lipitor)	10	2	0	0	0	ND	ND			Atorvastatin (Lipitor)	10	0	Atorvastatin (Lipitor)	10					160	64	0	None	0	135	58	55	1	Death	Chart review	CV death	Definite Cardiac	1	1	0	0	0	0	0	0	0	0	0	0	1	0	0
JTS	60	1	Atorvastatin (Lipitor)	10	2	0	0	0	54	ND			Atorvastatin (Lipitor)	10	0							161	58	0	None	0	117	73	71	1	Last FU	Chart review	0		1	1	0	0	0	0	0	0	0	0	0	0	0	0	0
HJH	52	1	Rosuvastatin (Crestor)	10	2	0	0	0	116	47			Rosuvastatin (Crestor)	10					Rosuvastatin (Crestor)	10		160	70	0	None	0	120	70	70	0	Last FU	Chart review	0		1	0	0	0	1	1	0	0	0	0	0	0	0	0	0
SJG	83	0	Rosuvastatin (Crestor)	10	2	0	NANA		64	ND			#N/A						Atorvastatin (Lipitor)	40		150	55	0	None	0	131	98	132	1	Death	Chart review	CV death	Definite Cardiac	1	1	1	0	0	0	0	0	0	1	0	0	0	0	0
LYY	74	1	Rosuvastatin (Crestor)	10	2	0	0	0	98	ND			Rosuvastatin (Crestor)	10		Rosuvastatin (Crestor)	10		Rosuvastatin (Crestor)	10		167	59	0	None	0	91	50	79	0	Last FU	Chart review	0		1	0	0	0	0	0	0	0	0	0	0	0	0	0	0
KYS	65	0	Atorvastatin (Lipitor)	10	2	0	0	0	101	ND			Pitavastatin (Livalo)	2		Pitavastatin (Livalo)	2		Pitavastatin (Livalo)	2		159	53	0	None	0	157	77	72	0	Last FU	Chart review	0		0	0	0	0	0	0	0	0	0	0	0	0	0	0	0
LYC	62	1	Rosuvastatin (Crestor)	10	2	0	0	0	106	ND			Rosuvastatin (Crestor)	10		Rosuvastatin (Crestor)	10		Rosuvastatin (Crestor)	10		168	72	0	None	0	124	78	80	0	Last FU	Chart review	0		1	1	0	0	0	0	0	0	0	0	0	0	0	0	0
JDR	69	0	Atorvastatin (Lipitor)	10	2	0	0	0	173	ND			Atorvastatin (Lipitor)	10		Atorvastatin (Lipitor)	10		Rosuvastatin (Crestor)	20		152	56	0	None	0	80	40	60	0	Last FU	Chart review	0		1	0	0	0	0	0	0	0	0	0	0	0	0	0	0
OUY	58	1	Pravastatin (Mevalotin)	40	2	0	0	0	135	102			Atorvastatin (Lipitor)	10		Atorvastatin (Lipitor)	10		Atorvastatin (Lipitor)	10		168	63	0	None	0	158	108	67	1	Last FU	Chart review	0		0	0	0	0	1	1	0	1	0	0	0	0	0	0	0
CJT	37	1	Rosuvastatin (Crestor)	20	3	1	NA		176	ND			#N/A									172	72	0	Out of hospital cardiac arrest	1				0	Death	Chart review	CV death	CV death	0	1	0	0	1	1	0	0	0	0	0	0	0	0	0
JJH	49	1	Atorvastatin (Lipitor)	40	3	1	1-->0		106	ND	1		Rosuvastatin (Crestor)	10		Rosuvastatin (Crestor)	10		Atorvastatin (Lipitor)	10		166	74	0	None	0	134	90	63	0	Last FU	Chart review	0		0	1	1	0	0	0	0	0	0	0	0	0	0	0	0
PJG	47	1	Rosuvastatin (Crestor)	10	2	0	0	0	81	ND			Rosuvastatin (Crestor)	10	0	Rosuvastatin (Crestor)	10					165	70	0	None	0	120	80	63	0	Last FU	Chart review	0		1	0	0	0	0	0	0	0	0	0	0	0	0	0	0
CJJ	67	0	Rosuvastatin (Crestor)	10	2	0	0	0	119	ND			Rosuvastatin (Crestor)	10		Rosuvastatin (Crestor)	10		Rosuvastatin (Crestor)	10		157	75	0	None	0	135	80	46	0	Last FU	Chart review	0		1	0	0	0	0	0	0	0	0	0	0	0	0	0	0
HS	68	1	Fluvastatin (Lescol)	80	2	0	0	0	ND	ND			Fluvastatin (Lescol)	80		Fluvastatin (Lescol)	80		Fluvastatin (Lescol)	80		169	67	0	None	0	136	95	80	0	Last FU	Chart review	0		1	1	0	0	0	0	0	0	0	0	0	0	0	0	0
CSW	42	1	Rosuvastatin (Crestor)	20	3	1	1-->0-->1		304	106			Rosuvastatin (Crestor)	10		Rosuvastatin (Crestor)	10		Rosuvastatin (Crestor)	20		167	95	0	None	0	130	89	119	0	Last FU	Chart review	0		0	1	0	0	0	0	0	0	0	0	0	0	0	0	0
LJS	69	1	Simva+Etizimib (Vytorin)	10		0	0	0	74	ND			Rosuvastatin (Crestor)	10		Rosuvastatin (Crestor)	10		Rosuvastatin (Crestor)	10		174	81	0	None	0	139	67	83	0	Last FU	Chart review	0		1	0	1	0	0	0	0	0	0	0	0	0	0	0	0
YDB	57	1	Simva+Etizimib (Vytorin)	43758	2	0	0	0	129	ND			Atorvastatin (Lipitor)	20		Atorvastatin (Lipitor)	20		Atorvastatin (Lipitor)	20		171	73	0	None	0	123	78	68	0	Last FU	Chart review	0		0	0	0	0	1	1	0	0	0	0	0	0	0	0	0
HAY	67	1	Pravastatin (Mevalotin)	20		0	0	0	65	ND			Rosuvastatin (Crestor)	10		Rosuvastatin (Crestor)	10		Rosuvastatin (Crestor)	10		168	74	0	None	0	142	72	82	0	Last FU	Chart review	0		0	1	0	0	0	0	0	0	0	0	0	0	0	0	0
CJS	56	1	Atorvastatin (Lipitor)	10	2	0	0-->1		131	ND		1	Atorvastatin (Lipitor)	40		Atorvastatin (Lipitor)	40		Atorvastatin (Lipitor)	40		163	75	0	None	0	113	63	58	0	Last FU	Chart review	0		0	1	0	0	0	0	0	0	0	0	0	0	0	0	0
LJH	79	0	Atorvastatin (Lipitor)	10	2	0	0	0	68	ND			Atorvastatin (Lipitor)	10		Pravastatin (Mevalotin)	40		Pravastatin (Mevalotin)	40		146	56	0	None	0	110	66	66	0	Last FU	Chart review	0		1	0	0	0	0	0	0	0	0	0	0	0	0	0	0
LMG	69	1	Atorvastatin (Lipitor)	10	2	0	0	0	56	ND			Atorvastatin (Lipitor)	10		Atorvastatin (Lipitor)	10		Atorvastatin (Lipitor)	10		162	73	0	None	0	95	60	84	0	Death	Chart review	CV death	CV death	1	1	0	0	0	0	1	0	0	0	0	0	1	0	0
PKS	72	1	Rosuvastatin (Crestor)	10	2	0	NA		97	ND			#N/A											0	None	0	119	65	88	1	Death	Chart review	CV death	CV death	1	1	1	0	0	0	0	0	0	0	1	0	0	0	1
CWR	46	1	Atorvastatin (Lipitor)	20	2	0	0	0	ND	ND			Atorvastatin (Lipitor)	20		Atorvastatin (Lipitor)	20		Atorvastatin (Lipitor)	20		173	71	0	None	0	120	80	98	0	Last FU	Chart review	0		0	0	0	0	1	1	0	0	0	0	0	0	0	0	0
UOS	83	0	Atorvastatin (Lipitor)	10	2	0	0	0	84	ND			Atorvastatin (Lipitor)	10	0							159	60	0	None	0	155	85	101	0	Last FU	Chart review	0		1	0	0	0	0	0	0	0	0	0	0	0	0	1	0
KPS	68	1	Atorvastatin (Lipitor)	10	2	0	0	0	124	ND			Rosuvastatin (Crestor)	10		Rosuvastatin (Crestor)	10		Rosuvastatin (Crestor)	10		160	62	0	None	0	130	80	88	0	Last FU	Chart review	0		1	0	0	0	1	1	1	1	0	0	0	0	0	0	0
KJM	71	1	Pitavastatin (Livalo)	2	2	0	0	0	64	ND			Pitavastatin (Livalo)	2		Pitavastatin (Livalo)	2		Pitavastatin (Livalo)	2		174	77	0	None	0	198	102	76	1	Last FU	Chart review	0		1	1	1	0	0	0	0	1	0	0	0	0	0	0	0
JHW	84	1	Rosuvastatin (Crestor)	10	2	0	0-->1-->0		160	ND		1	Atorvastatin (Lipitor)	40		Atorvastatin (Lipitor)	20		Atorvastatin (Lipitor)	20		170	67	0	None	0	120	80	112	0	Death	Chart review	CV death	CV death	1	1	0	0	0	0	0	0	0	0	0	0	0	0	0
BJG	50	1	Atorvastatin (Lipitor)	10	2	0	0	0	68	64			Simva+Etizimib (Vytorin)	10		Simva+Etizimib (Vytorin)	10		Simva+Etizimib (Vytorin)	10		163	62	0	None	0	110	60	74	0	Last FU	Chart review	0		0	1	0	0	1	1	0	0	0	0	0	0	0	0	0
JYM	54	1	Atorvastatin (Lipitor)	10	2	0	0	0	133	ND			#N/A			Pravastatin (Mevalotin)	40					173	75	0	None	0	143	96	80	0	Last FU	Chart review	0		0	0	0	1	0	0	0	0	0	0	0	0	0	0	0
KSJ	77	0	Atorvastatin (Lipitor)	10	2	0	NA		62	88			#N/A									160	56	0	None	0	112	63	69	0	Last FU	Chart review	0		1	0	0	0	0	0	0	0	0	0	0	0	0	0	0
KWH	74	1	Atorvastatin (Lipitor)	10	2	0	0	0	87	ND			Atorvastatin (Lipitor)	10		Atorvastatin (Lipitor)	10		Atorvastatin (Lipitor)	10		168	61	0	None	0	200	94	67	1	Death	Chart review	Non-CV death	Non-cardiac	1	1	1	0	0	0	0	0	0	0	1	0	1	0	0
HSM	76	1	Atorvastatin (Lipitor)	10	2	0	NA		119	ND			#N/A									165	65	0	None	0	90	60	88	0	Death	Chart review	CV death	CV death	0	1	0	0	1	1	0	0	0	0	0	0	0	0	0
HJH	73	0	Atorvastatin (Lipitor)	10	2	0	0	0	84	ND			Pravastatin (Mevalotin)	40	0							162	55	0	None	0	96	64	68	1	Death	Chart review	CV death	CV death	1	0	0	0	0	0	0	0	0	0	0	0	0	1	0
JJR	71	0	Atorvastatin (Lipitor)	20	2	0	NA		81	ND			#N/A									163	68	0	None	0	167	75	62	1	Last FU	Chart review	0		1	1	1	0	0	0	0	0	0	0	0	0	0	0	0
CYH	54	1	Atorvastatin (Lipitor)	20	2	0	0	0	131	ND			Atorvastatin (Lipitor)	20		Atorvastatin (Lipitor)	20		Atorvastatin (Lipitor)	20		170	82	0	None	0	93	50	55	1	Last FU	Chart review	0		1	0	0	0	0	0	0	0	0	0	0	0	0	0	0
BST	54	1	Fluvastatin (Lescol)	40		0	0	0	95	ND			Atorvastatin (Lipitor)	10		Rosuvastatin (Crestor)	10		Rosuvastatin (Crestor)	10		169	63	0	None	0	140	80	78	0	Last FU	Chart review	0		1	0	0	0	0	0	0	0	0	0	0	0	0	0	0
LGD	52	1	Atorvastatin (Lipitor)	10	2	0	0	0	145	61			Atorvastatin (Lipitor)	10	0							164	67	0	None	0	110	70	64	0	Last FU	Chart review	0		0	0	0	0	0	0	0	0	0	0	0	0	0	0	0
KHG	86	0	Rosuvastatin (Crestor)	10	2	0	NA		119	ND			#N/A									145	42	0	None	0	190	100	118	1	Last FU	Chart review	0		0	0	0	0	0	0	0	0	0	0	0	0	0	0	0
PEJ	48	1	Rosuvastatin (Crestor)	10	2	0	0	0	130	60			Rosuvastatin (Crestor)	10		Rosuvastatin (Crestor)	10		Rosuvastatin (Crestor)	10		182	75	0	None	0	190	100	100	1	Last FU	Chart review	0		1	1	0	0	0	0	0	0	0	0	0	0	0	0	0
PYC	40	1	Atorvastatin (Lipitor)	40	3	1	1	1	232	115			Atorvastatin (Lipitor)	40	1	Atorvastatin (Lipitor)	40		Atorvastatin (Lipitor)	40		180	93	0	None	0	140	91	88	0	Last FU	Chart review	0		1	0	1	0	1	1	0	0	0	0	0	0	0	0	0
RYG	68	1	Atorvastatin (Lipitor)	40	3	1	1-->0		72	ND	1		Rosuvastatin (Crestor)	10		Rosuvastatin (Crestor)	10		Rosuvastatin (Crestor)	10		160	58	0	None	0	118	62	85	1	Last FU	Chart review	0		1	1	0	0	0	0	0	0	0	0	0	0	0	0	1
NHD	77	1	Rosuvastatin (Crestor)	10	2	0	0	0	64	ND			Rosuvastatin (Crestor)	10	0							162.4	67	0	None	0	121	63	74	1	Death	Chart review	Non-CV death	Non-cardiac	0	1	1	0	0	0	0	0	0	0	0	0	0	0	0
JGY	74	1	Pravastatin (Mevalotin)	40	2	0	0	0	71	47			Pravastatin (Mevalotin)	40		Pravastatin (Mevalotin)	40		Pravastatin (Mevalotin)	40		171	69	0	None	0	120	70	73	1	Last FU	Chart review	0		0	0	0	0	0	0	0	0	0	0	0	0	0	0	0
KHJ	53	1	Atorvastatin (Lipitor)	40	3	1	NA		105	93			#N/A									164	70	0	None	0	94	66	119	1	Last FU	Chart review	0		1	1	0	0	1	1	0	0	0	0	0	0	0	0	0
KJG	48	1	Rosuvastatin (Crestor)	10	2	0	0	0	139	ND			Rosuvastatin (Crestor)	10		Rosuvastatin (Crestor)	10		Rosuvastatin (Crestor)	10		170	68	0	None	0	145	85	90	1	Last FU	Chart review	0		0	0	0	0	0	0	0	0	0	0	0	0	0	0	0
PYJ	33	1	Atorvastatin (Lipitor)	20	2	0	0	0	99	79			Atorvastatin (Lipitor)	20	0	Atorvastatin (Lipitor)	20					182	97	0	None	0	188	143	83	1	Last FU	Chart review	0		1	0	0	0	1	1	0	0	0	0	0	0	0	0	0
AES	55	0	Rosuvastatin (Crestor)	10	2	0	0	0	122	47			Rosuvastatin (Crestor)	10		Rosuvastatin (Crestor)	10		Rosuvastatin (Crestor)	10		155	43	0	None	0	205	144	96	0	Last FU	Chart review	0		0	0	0	0	0	0	0	0	0	0	0	0	0	0	0
LJG	56	1	Atorvastatin (Lipitor)	20	2	0	0	0	103	60			Pravastatin (Mevalotin)	40	0	Pravastatin (Mevalotin)	40					165	72	0	None	0	120	60	63	1	Last FU	Chart review	0		0	0	0	0	1	1	0	0	0	0	0	0	0	0	0
LCD	71	0	Atorvastatin (Lipitor)	20	2	0	0	0	ND	70			Atorvastatin (Lipitor)	20		Atorvastatin (Lipitor)	20		Atorvastatin (Lipitor)	20		165	49	0	In hospital cardiac arrest at our hospital before treatment	0	175	130	74	0	Last FU	Chart review	0		1	1	0	0	0	0	0	0	0	0	1	0	0	0	0
KNG	69	1	Rosuvastatin (Crestor)	20	3	1	1	1	ND	ND			Rosuvastatin (Crestor)	20	1	Rosuvastatin (Crestor)	20		Rosuvastatin (Crestor)	20		172	60	0	None	0	80	60	83	0	Last FU	Chart review	0		1	1	1	0	0	0	0	1	0	0	0	0	1	0	0
NSM	63	1	Atorvastatin (Lipitor)	10	2	0	0	0	ND	100			Atorvastatin (Lipitor)	20		Simva+Etizimib (Vytorin)	10		Simva+Etizimib (Vytorin)	10		167.2	65.9	0	None	0	130	80	60	0	Last FU	Chart review	0		0	0	0	0	0	0	0	0	1	0	0	0	0	0	0
SJG	76	1	Atorvastatin (Lipitor)	20	2	0	NA		97	ND			#N/A									165	58	0	None	0	132	90	54	0	Death	Chart review	CV death	CV death	1	1	0	0	0	0	0	1	0	0	0	0	0	0	1
JYG	62	1	Atorvastatin (Lipitor)	40	3	1	1	1	116	ND			#N/A						Atorvastatin (Lipitor)	40		159	69	0	None	0	140	80	80	0	Last FU	Chart review	0		1	0	0	0	0	0	1	1	0	0	0	0	0	0	0
SCS	73	0	Atorvastatin (Lipitor)	20	2	0	0	0	80	59			Atorvastatin (Lipitor)	20		Pravastatin (Mevalotin)	40		Pravastatin (Mevalotin)	40		156	44	0	None	0	145	64	56	0	Last FU	Chart review	0		1	0	0	0	0	0	0	1	0	0	0	0	0	0	0
AGJ	66	0	Rosuvastatin (Crestor)	10	2	0	0	0	141	117			Rosuvastatin (Crestor)	10		Rosuvastatin (Crestor)	10		Rosuvastatin (Crestor)	10		154	52	0	None	0	103	69	49	0	Last FU	Chart review	0		0	0	0	0	0	0	0	0	0	0	0	0	0	0	0
LGH	51	1	Atorvastatin (Lipitor)	20	2	0	0	0	122	60			Atorvastatin (Lipitor)	20		Atorvastatin (Lipitor)	20		Atorvastatin (Lipitor)	20		173	77	0	None	0	138	93	62	0	Last FU	Chart review	0		0	0	0	0	1	1	0	0	0	0	0	0	0	0	0
CJS	63	1	Rosuvastatin (Crestor)	20	3	1	1-->0		57	65	1		Rosuvastatin (Crestor)	10		Rosuvastatin (Crestor)	10		Rosuvastatin (Crestor)	10		168	70	0	None	0	140	80	94	1	Last FU	Chart review	0		1	1	1	0	0	0	1	1	0	0	0	0	0	0	0
LWK	78	1	Rosuvastatin (Crestor)	10	2	0	0	0	100	74			Rosuvastatin (Crestor)	10					Rosuvastatin (Crestor)	10		176	71	0	None	0	170	104	119	1	Death	Chart review	CV death	CV death	1	1	1	0	0	0	0	0	0	1	0	0	0	0	0
SGS	59	1	Atorvastatin (Lipitor)	10	2	0	0	0	88	67			Atorvastatin (Lipitor)	10		Simva+Etizimib (Vytorin)	10		Pravastatin (Mevalotin)	40		176	74	0	None	0	172	103	77	0	Last FU	Chart review	0		0	0	0	1	0	0	0	0	0	0	0	0	0	0	0
SDC	44	1	Atorvastatin (Lipitor)	10	2	0	0	0	98	63			Atorvastatin (Lipitor)	10		Atorvastatin (Lipitor)	10		Atorvastatin (Lipitor)	10		166	67	0	None	0	165	100	64	1	Last FU	Chart review	0		1	1	0	1	1	1	0	0	0	0	0	0	0	0	0
YDS	62	0	Atorvastatin (Lipitor)	10	2	0	0	0	98	ND			Atorvastatin (Lipitor)	10		Atorvastatin (Lipitor)	10		Atorvastatin (Lipitor)	10		150	50	0	None	0	154	91	53	0	Last FU	Chart review	0		1	1	0	0	0	0	0	0	0	0	0	0	0	0	0
KSE	68	1	Rosuvastatin (Crestor)	10	2	0	0	0	67	ND			Rosuvastatin (Crestor)	10		Rosuvastatin (Crestor)	10		Rosuvastatin (Crestor)	10		166	73	0	None	0	130	70	59	0	Last FU	Chart review	0		0	0	0	0	0	0	0	0	0	0	0	0	0	0	0
RGS	69	1	Atorvastatin (Lipitor)	10	2	0	0	0	126	ND			Atorvastatin (Lipitor)	20		Simva+Etizimib (Vytorin)	20		Simva+Etizimib (Vytorin)	20		172	59	0	None	0	115	65	40	0	Last FU	Chart review	0		0	0	0	0	1	1	0	0	0	0	0	0	0	0	0
CJJ	75	0	Atorvastatin (Lipitor)	10	2	0	NA		119	ND			#N/A									155	65	0	None	0	130	80	72	1	Death	Chart review	CV death	CV death	1	1	0	0	0	0	0	0	0	0	0	0	0	1	0
KJO	60	1	Atorvastatin (Lipitor)	20	2	0	0-->1		105	31		1	Rosuvastatin (Crestor)	20		Rosuvastatin (Crestor)	20		Rosuvastatin (Crestor)	20		169	63	0	None	0	130	90	62	1	Last FU	Chart review	0		0	1	0	0	0	0	0	0	0	0	0	0	0	0	0
SDH	49	1	Atorvastatin (Lipitor)	20	2	0	0-->1		86	46		1	Rosuvastatin (Crestor)	20					Rosuvastatin (Crestor)	20		173	76	0	None	0	137	80	88	0	Last FU	Chart review	0		0	0	0	0	0	0	0	0	0	0	0	0	0	0	0
GTG	85	0	Atorvastatin (Lipitor)	10	2	0	NA		89	ND			#N/A									150	35	0	None	0	144	92	119	1	Death	Chart review	CV death	CV death	0	1	0	0	0	0	0	0	0	0	0	0	0	0	0
KJW	33	1	Rosuvastatin (Crestor)	20	3	1	1	1	171	ND			Rosuvastatin (Crestor)	20	1	Rosuvastatin (Crestor)	10		Rosuvastatin (Crestor)	10		169	64	0	None	0	116	88	65	0	Last FU	Chart review	0		0	0	0	0	1	1	0	0	0	0	0	0	0	0	0
PBS	86	1	Atorvastatin (Lipitor)	10	2	0	NA		72	ND			#N/A									160	42	0	None	0	130	60	68	1	Death	Chart review	CV death	CV death	1	0	0	0	0	0	1	1	0	1	0	0	0	0	0
JCY	56	0	Atorvastatin (Lipitor)	20	2	0	0	0	116	109			Rosuvastatin (Crestor)	10		Rosuvastatin (Crestor)	10		Rosuvastatin (Crestor)	10		143	44	1	Out of hospital cardiac arrest	0	126	84	72	0	Last FU	Chart review	0		1	0	0	0	0	0	0	0	0	0	0	0	0	0	0
KME	32	1	Rosuvastatin (Crestor)	20	3	1	1	1	158	ND			Rosuvastatin (Crestor)	20	1				Rosuvastatin (Crestor)	20		164	91.9	0	None	0	120	80	70	1	Last FU	Chart review	0		0	0	0	0	1	1	0	0	0	0	0	0	0	0	0
KSJ	57	1	Atorvastatin (Lipitor)	20	2	0	0	0	149	96			Atorvastatin (Lipitor)	20		Atorvastatin (Lipitor)	20		Atorvastatin (Lipitor)	20		188	104	0	None	0	137	80	51	0	Last FU	Chart review	0		0	0	0	1	0	0	0	0	0	0	0	0	0	0	0
SSH	50	1	Rosuvastatin (Crestor)	10	2	0	0	0	42	ND			Pravastatin (Mevalotin)	40		Pravastatin (Mevalotin)	40		Pravastatin (Mevalotin)	40		170	73	0	None	0	106	61	63	0	Last FU	Chart review	0		0	0	0	0	1	1	0	0	0	0	0	0	0	0	0
BYJ	82	0	Atorvastatin (Lipitor)	10	2	0	NA		137	ND			#N/A									160	58	0	None	0	177	79	84	0	Death	Chart review	CV death	Definite Cardiac	1	1	0	0	0	0	0	0	0	0	0	0	0	0	0
KEG	58	1	Atorvastatin (Lipitor)	10	2	0	NA		114	ND			#N/A									170	65	0	None	0	163	99	63	0	Death	Chart review	CV death	CV death	1	1	0	0	1	1	0	0	0	0	1	0	0	0	0
CSH	81	0	Rosuvastatin (Crestor)	10	2	0	0	0	143	ND			#N/A			Pravastatin (Mevalotin)	10					162		0	None	0	150	97	50	0	FU Loss	Chart review	0		0	0	0	0	1	1	0	0	0	0	0	0	0	0	0
LGW	61	1	Rosuvastatin (Crestor)	10	2	0	0	0	107	ND			Rosuvastatin (Crestor)	10		Rosuvastatin (Crestor)	10		Rosuvastatin (Crestor)	10		170	78	0	None	0	150	86	76	0	Last FU	Chart review	0		0	0	0	0	1	1	0	0	0	0	0	0	0	0	0
MHS	96	0	Atorvastatin (Lipitor)	40	3	1	NA		62	ND			#N/A									140	40	0	None	0	122	61	50	1	Death	Chart review	CV death	CV death	1	1	1	0	0	0	0	0	0	0	1	0	0	0	0
WYG	82	1	Atorvastatin (Lipitor)	10	2	0	NA		88	ND			#N/A									178	80	0	In hospital cardiac arrest at our hospital before treatment	0	155	82	167	0	Death	Chart review	CV death	CV death	1	0	0	0	0	0	0	0	0	0	1	0	0	0	0
KNH	48	1	Rosuvastatin (Crestor)	10	2	0	0	0	176	ND			Simvastatin (Zocor)	10	0	Rosuvastatin (Crestor)	5					165	71	0	None	0	138	90	77	0	Last FU	Chart review	0		0	0	0	0	1	1	0	0	0	0	0	0	0	0	0
LSH	40	1	Atorvastatin (Lipitor)	10	2	0	0	0	108	111			Simva+Etizimib (Vytorin)	10		Atorvastatin (Lipitor)	10		Atorvastatin (Lipitor)	10		174	65	0	None	0	135	78	82	0	Last FU	Chart review	0		1	1	1	0	1	1	0	0	0	0	0	0	0	0	0
KYM	62	0	Atorvastatin (Lipitor)	10	2	0	0	0	108	111			Simva+Etizimib (Vytorin)	10		Atorvastatin (Lipitor)	10		Atorvastatin (Lipitor)	10		170	68	0	None	0	103	56	90	0	Last FU	Chart review	0		1	1	1	0	1	1	0	0	0	0	0	0	0	0	0
GES	65	1	Atorvastatin (Lipitor)	10	2	0	0	0	96	ND			Atorvastatin (Lipitor)	10		Atorvastatin (Lipitor)	10		Atorvastatin (Lipitor)	10		176	69	0	None	0	154	87	88	0	Last FU	Chart review	0		0	1	0	0	1	1	0	0	0	0	0	0	0	0	0
NEC	54	1	Atorvastatin (Lipitor)	10	2	0	0	0	63	36			Simva+Etizimib (Vytorin)	10	0	Rosuvastatin (Crestor)	5					173	68	0	None	0	153	92	72	0	FU Loss	Chart review	0		1	1	0	0	1	1	0	0	0	0	0	0	0	0	0
PTW	37	1	Rosuvastatin (Crestor)	10	2	0	0	0	113	ND			Rosuvastatin (Crestor)	10		Rosuvastatin (Crestor)	10		Rosuvastatin (Crestor)	10		168	64	0	None	0	172	120	80	1	Last FU	Chart review	0		0	0	0	0	1	1	0	0	0	0	0	0	0	0	0
HTS	46	1	Atorvastatin (Lipitor)	10	2	0	0	0	105	ND			Rosuvastatin (Crestor)	10		Rosuvastatin (Crestor)	10		Rosuvastatin (Crestor)	5		170	80	0	None	0	151	100	82	0	Last FU	Chart review	0		0	0	0	0	1	1	0	0	0	0	0	0	0	0	0
HGH	29	1	Pravastatin (Mevalotin)	40	2	0	0	0	79	80			Pravastatin (Mevalotin)	40		Pravastatin (Mevalotin)	40		Pravastatin (Mevalotin)	40		176	90	0	None	0	95	60	66	0	Last FU	Chart review	0		0	0	0	0	1	1	0	0	0	0	0	0	0	0	0
JGJ	79	1	Rosuvastatin (Crestor)	10	2	0	0	0	103	52			Rosuvastatin (Crestor)	10		Rosuvastatin (Crestor)	10		Rosuvastatin (Crestor)	10		167	62	0	None	0	122	60	59	0	Last FU	Chart review	0		1	0	0	0	0	0	0	0	0	0	0	0	0	0	0
KWC	93	0	Atorvastatin (Lipitor)	10	2	0	NA		113	60			#N/A									155	60	0	None	0	144	60	103	0	Death	Chart review	CV death	Definite Cardiac	1	1	0	0	0	0	0	0	0	0	0	0	0	0	0
YJG	42	1	Atorvastatin (Lipitor)	40	3	1	NA		146	ND			#N/A									170	89	0	None	0	188	122	100	0	FU Loss	Chart review	0		1	0	0	0	1	1	0	0	0	0	0	0	0	0	0
YJT	72	1	Atorvastatin (Lipitor)	20	2	0	NA		138	ND			#N/A									166	66	0	None	0	161	99	91	0	Last FU	Chart review	0		1	0	0	0	0	0	0	0	0	0	1	0	0	0	0
PIH	42	1	Atorvastatin (Lipitor)	40	3	1	1	1	199	ND			#N/A			Atorvastatin (Lipitor)	40		Pitavastatin (Livalo)	2		172	80	0	None	0	97	76	81	0	Last FU	Chart review	0		1	0	0	0	1	1	0	0	0	0	0	0	0	0	0
CJG	79	1	Atorvastatin (Lipitor)	10	2	0	NA		163	ND			#N/A									156	55	0	None	0	136	95	84	1	FU Loss	Chart review	0		1	1	0	0	0	0	0	0	0	0	0	0	0	0	0
GBY	65	1	Pitavastatin (Livalo)	4	2	0	0	0	136	ND			Pitavastatin (Livalo)	4		Pitavastatin (Livalo)	4		Pitavastatin (Livalo)	4		160	65	0	None	0	154	99	77	0	Last FU	Chart review	0		0	0	0	0	1	1	0	0	0	0	0	0	0	0	0
LJS	41	1	Pitavastatin (Livalo)	4	2	0	0	0	113	51			Simva+Etizimib (Vytorin)	10		Rosuvastatin (Crestor)	5		Rosuvastatin (Crestor)	5		173	75	0	None	0	143	84	90	1	Last FU	Chart review	0		0	0	1	0	0	0	0	0	0	0	0	0	0	0	0
JHG	51	1	Pitavastatin (Livalo)	4	2	0	0	0	199	ND			Pitavastatin (Livalo)	4		Pitavastatin (Livalo)	4		Pitavastatin (Livalo)	4		165	80	0	None	0	156	88	78	1	Last FU	Chart review	0		1	0	0	0	0	0	0	0	0	0	0	0	0	0	0
LGN	64	0	Pitavastatin (Livalo)	2	2	0	0	0	88	99			#N/A			Pitavastatin (Livalo)	2		Pitavastatin (Livalo)	2		158	62	0	None	0	168	73	76	0	Last FU	Chart review	0		0	1	1	0	0	0	0	0	0	0	0	0	0	0	0
KGS	65	1	Pravastatin (Mevalotin)	10		0	0	0	84	ND			Rosuvastatin (Crestor)	10	0							169	72	0	None	0	93	56	60	0	Last FU	Chart review	0		1	0	1	0	0	0	0	0	0	0	0	0	0	0	0
LYT	56	1	Pitavastatin (Livalo)	4	2	0	0	0	122	71			Pitavastatin (Livalo)	4		Simva+Etizimib (Vytorin)	0		Rosuvastatin (Crestor)	5		172	72	0	None	0	154	94	62	0	Last FU	Chart review	0		1	0	0	0	1	1	0	0	0	0	0	0	0	0	0
KYS	50	1	Rosuvastatin (Crestor)	10	2	0	0	0	133	ND			Rosuvastatin (Crestor)	10		Rosuvastatin (Crestor)	10		Rosuvastatin (Crestor)	10		179	87	0	None	0	112	86	86	0	Last FU	Chart review	0		0	0	0	0	1	1	0	0	0	0	0	0	0	0	0
KGB	64	1	Rosuvastatin (Crestor)	10	2	0	0	0	83	51			Rosuvastatin (Crestor)	5		Pravastatin (Mevalotin)	40		Pravastatin (Mevalotin)	40		171.6	84.8	0	None	0	100	60	65	1	Last FU	Chart review	0		1	1	0	0	0	0	0	0	0	0	0	0	0	0	1
PWH	71	1	Rosuvastatin (Crestor)	10	2	0	0	0	85	65			Rosuvastatin (Crestor)	5		Rosuvastatin (Crestor)	5		Rosuvastatin (Crestor)	5		168	78	0	None	0	133	62	50	0	Last FU	Chart review	0		0	0	0	0	1	1	0	0	0	0	0	0	0	0	0
KJH	45	1	Pitavastatin (Livalo)	4	2	0	NA		60	ND			#N/A									173	57	0	None	0	139	79	72	1	FU Loss	Chart review	0		0	0	1	0	0	0	0	0	0	0	0	0	0	0	0
JMH	66	1	Rosuvastatin (Crestor)	10	2	0	0	0	111	ND			Rosuvastatin (Crestor)	10	0	Rosuvastatin (Crestor)	10					171	76	0	None	0	158	95	95	0	Last FU	Chart review	0		1	0	1	0	0	0	0	0	0	0	0	0	0	0	1
KWK	76	1	Atorvastatin (Lipitor)	10	2	0	0	0	90	ND			Rosuvastatin (Crestor)	10					Rosuvastatin (Crestor)	5		169	74	0	None	0	136	64	58	1	Last FU	Chart review	0		0	0	0	0	0	0	0	0	0	0	0	0	0	0	0
OSH	87	0	Rosuvastatin (Crestor)	20	3	1	1-->0		80	ND	1		Rosuvastatin (Crestor)	5										0	None	0	121	67	63	1	Death	Chart review	CV death	CV death	1	0	0	0	1	1	0	0	0	1	0	0	0	0	0
HNG	58	1	Rosuvastatin (Crestor)	10	2	0	0	0	114	ND			Rosuvastatin (Crestor)	10					Rosuvastatin (Crestor)	10		168	72	0	None	0	199	117	82	1	Last FU	Chart review	0		1	0	1	0	1	1	0	0	0	0	0	0	0	0	0
SHY	74	0	Rosuvastatin (Crestor)	10	2	0	0	0	153	ND			#N/A			Rosuvastatin (Crestor)	5		Rosuvastatin (Crestor)	10		158	65	0	None	0	227	125	69	0	Last FU	Chart review	0		0	0	0	0	0	0	0	0	0	0	0	0	0	0	0
JSG	47	1	Rosuvastatin (Crestor)	10	2	0	NA		76	ND			#N/A									170	60	0	None	0	105	77	58	1	Last FU	Chart review	0		0	0	0	0	0	0	0	0	0	0	0	0	0	0	0
CHS	73	1	Rosuvastatin (Crestor)	10	2	0	0	0	100	ND			Rosuvastatin (Crestor)	10		Rosuvastatin (Crestor)	10		Rosuvastatin (Crestor)	10		158	58	0	None	0	157	66	73	1	Last FU	Chart review	0		1	0	0	0	0	0	0	0	0	0	0	0	0	0	0
SDC	64	1	Atorvastatin (Lipitor)	10	2	0	NA		55	ND			#N/A									168	71	0	None	0	120	70	64	1	FU Loss	Chart review	0		1	0	0	0	1	1	0	0	0	0	0	0	0	0	0
KCD	78	1	Pitavastatin (Livalo)	2	2	0	0	0	98	71			Simva+Etizimib (Vytorin)	10		Simva+Etizimib (Vytorin)	10		Pravastatin (Mevalotin)	40		173	83	0	None	0	117	74	119	1	Death	Chart review	CV death	CV death	1	0	0	0	0	0	0	0	0	1	1	0	0	0	0
PNS	77	1	Pitavastatin (Livalo)	2	2	0	NA		57	ND			#N/A									160	60	0	None	0	127	71	66	1	Death	Chart review	CV death	CV death	1	1	0	0	0	0	0	0	0	0	0	0	1	0	0
SMY	75	1	Pitavastatin (Livalo)	2	2	0	0	0	96	ND			Simva+Etizimib (Vytorin)	10		Simva+Etizimib (Vytorin)	10		Atorvastatin (Lipitor)	10		150	60	0	None	0	111	78	101	0	FU Loss	Chart review	0		0	0	0	0	0	0	0	0	0	0	0	0	0	0	0
KIH	49	1	Pitavastatin (Livalo)	2	2	0	0	0	110	ND			Pitavastatin (Livalo)	2		Pitavastatin (Livalo)	2		Pitavastatin (Livalo)	2		168	57	0	None	0	93	52	88	0	Last FU	Chart review	0		0	0	0	0	1	1	0	0	0	0	0	0	0	0	0
JYG	65	1	Pitavastatin (Livalo)	2	2	0	0	0	136	ND			Pitavastatin (Livalo)	2	0							168	74	0	None	0	138	89	89	1	Last FU	Chart review	0		0	0	0	0	1	1	1	0	0	0	0	0	0	0	0
JIG	52	1	Pitavastatin (Livalo)	2	2	0	0	0	138	ND			Pitavastatin (Livalo)	2		Pitavastatin (Livalo)	2		Pitavastatin (Livalo)	2		172	83	0	None	0	110	70	80	0	Last FU	Chart review	0		1	0	0	0	1	1	0	0	0	0	0	0	0	0	0
JHS	50	1	Pitavastatin (Livalo)	2	2	0	0	0	115	ND			Pitavastatin (Livalo)	2					Rosuvastatin (Crestor)	20		170	82	0	None	0	188	122	73	0	Last FU	Chart review	0		0	0	0	0	1	1	0	0	0	0	0	0	0	0	0
KJW	60	1	Pitavastatin (Livalo)	2	2	0	0	0	131	ND			Pitavastatin (Livalo)	2		Simva+Etizimib (Vytorin)	10		Rosuvastatin (Crestor)	5		169	58	0	None	0	171	125	73	1	Last FU	Chart review	0		0	0	0	0	0	0	0	0	0	0	0	0	0	0	0
LSH	62	1	Pitavastatin (Livalo)	2	2	0	0	0	116	ND			Pitavastatin (Livalo)	2		Pitavastatin (Livalo)	2		Pitavastatin (Livalo)	2		174	72	0	None	0	121	73	70	0	Last FU	Chart review	0		0	1	0	0	1	1	0	0	0	0	0	0	0	0	0
KJH	52	1	Atorvastatin (Lipitor)	20	2	0	0	0	127	ND			Atorvastatin (Lipitor)	20		Atorvastatin (Lipitor)	20		Atorvastatin (Lipitor)	20		170	78	0	None	0	153	96	88	0	Last FU	Chart review	0		0	0	0	0	0	0	0	0	0	0	0	0	0	0	0
SOC	42	1	Pitavastatin (Livalo)	4	2	0	0	0	97	ND			Pitavastatin (Livalo)	4		Pitavastatin (Livalo)	4		Pitavastatin (Livalo)	4		182	86	0	None	0	170	100	104	1	Last FU	Chart review	0		1	0	0	0	1	1	0	0	0	0	0	0	0	0	0
YYS	70	0	Rosuvastatin (Crestor)	10	2	0	0	0	113	ND			Rosuvastatin (Crestor)	10		Rosuvastatin (Crestor)	10		Rosuvastatin (Crestor)	10		160	50	0	None	0	136	72	79	1	Last FU	Chart review	0		0	0	0	0	0	0	0	0	0	0	0	0	0	0	0
CSR	64	0	Pravastatin (Mevalotin)	10		0	0	0	96	ND			#N/A			Atorvastatin (Lipitor)	20		Atorvastatin (Lipitor)	20		117	73	0	None	0	145	97	68	0	Last FU	Chart review	0		0	0	0	0	0	0	0	0	0	0	0	0	0	0	0
CHB	54	1	Atorvastatin (Lipitor)	10	2	0	0	0	130	ND			Atorvastatin (Lipitor)	10	0							171	75	0	None	0	154	95	104	1	FU Loss	Chart review	0		1	0	0	0	0	0	0	0	0	0	0	0	0	0	0
LSG	56	1	Atorvastatin (Lipitor)	10	2	0	0	0	135	ND			Atorvastatin (Lipitor)	10		Atorvastatin (Lipitor)	10		Atorvastatin (Lipitor)	10		170	70	0	None	0	171	100	90	0	Last FU	Chart review	0		1	0	0	0	0	0	0	0	0	0	0	0	0	0	0
YMH	42	1	Atorvastatin (Lipitor)	10	2	0	0	0	167	ND			Pitavastatin (Livalo)	2	0	Pitavastatin (Livalo)	2					166	75	0	None	0	150	90	91	0	FU Loss	Chart review	0		1	0	0	0	1	1	0	0	0	0	0	0	0	0	0
HSJ	50	1	Atorvastatin (Lipitor)	10	2	0	0	0	88	ND			Atorvastatin (Lipitor)	10		Atorvastatin (Lipitor)	10		Atorvastatin (Lipitor)	10		166	70	0	None	0	134	76	84	0	Last FU	Chart review	0		0	1	0	0	1	1	0	0	0	0	0	0	0	0	0
LSJ	80	1	Atorvastatin (Lipitor)	10	2	0	0	0	117	ND			Atorvastatin (Lipitor)	10		Atorvastatin (Lipitor)	10		Atorvastatin (Lipitor)	10		165	51.7	0	None	0	140	90	100	1	Last FU	Chart review	0		1	0	0	0	0	0	0	0	0	0	1	0	0	0	0
KGR	73	0	Atorvastatin (Lipitor)	20	2	0	0	0	98	ND			Pitavastatin (Livalo)	4		Simva+Etizimib (Vytorin)	10		Rosuvastatin (Crestor)	10		150	55	0	None	0	173	101	99	0	Last FU	Chart review	0		0	1	0	0	0	0	0	0	0	0	0	0	0	0	0
JSC	66	1	Atorvastatin (Lipitor)	40	3	1	1	1	114	ND			Atorvastatin (Lipitor)	40	1	Atorvastatin (Lipitor)	40		Atorvastatin (Lipitor)	40		165	88	0	None	0	123	68	93	1	Last FU	Chart review	0		1	0	1	0	0	0	0	0	0	0	0	0	0	0	0
KCY	48	1	Pitavastatin (Livalo)	4	2	0	0	0	136	ND			Pitavastatin (Livalo)	4		Simva+Etizimib (Vytorin)	10		Rosuvastatin (Crestor)	5		169	68	0	None	0	138	102	101	0	Last FU	Chart review	0		1	1	0	0	1	1	0	0	0	0	0	0	0	0	0
JJR	70	0	Atorvastatin (Lipitor)	20	2	0	NA		149	ND			#N/A									156	60	0	None	0	140	89	97	1	Death	Chart review	CV death	Definite Cardiac	1	0	0	0	0	0	0	0	0	0	0	0	0	0	0
YJC	57	1	Atorvastatin (Lipitor)	10	2	0	0	0	134	ND			Atorvastatin (Lipitor)	10		Atorvastatin (Lipitor)	10		Atorvastatin (Lipitor)	10		167	66	0	None	0	155	95	101	0	Last FU	Chart review	0		0	0	0	0	0	0	0	0	0	0	0	0	0	0	0
H R	45	1	Rosuvastatin (Crestor)	10	2	0	0	0	96	ND			Rosuvastatin (Crestor)	10	0	Rosuvastatin (Crestor)	10					175	80	0	None	0	100	73	57	0	Last FU	Chart review	0		1	0	0	0	1	1	0	0	0	0	0	0	0	0	0
SYC	46	1	Simva+Etizimib (Vytorin)	20	2	0	0	0	145	ND			Simva+Etizimib (Vytorin)	20		Simva+Etizimib (Vytorin)	20		Simva+Etizimib (Vytorin)	20		172	78	0	None	0	130	80	70	0	Last FU	Chart review	0		0	0	0	0	1	1	1	1	0	0	0	0	0	0	0
JBN	89	0	Atorvastatin (Lipitor)	10	2	0	0	0	85	ND			Rosuvastatin (Crestor)	10	0	Rosuvastatin (Crestor)	5							0	None	0	130	80	111	0	FU Loss	Chart review	0		1	0	0	0	0	0	0	0	0	0	0	0	0	0	0
JDY	42	1	Atorvastatin (Lipitor)	10	2	0	0	0	87	ND			Atorvastatin (Lipitor)	10		Atorvastatin (Lipitor)	10		Atorvastatin (Lipitor)	10		172	65	0	None	0	153	99	99	1	Last FU	Chart review	0		0	0	1	0	1	1	0	0	0	0	0	0	0	0	0
UHS	44	1	Simva+Etizimib (Vytorin)	20	2	0	0	0	157	ND			Pitavastatin (Livalo)	4	0							172	76	0	None	0	160	94	103	0	FU Loss	Chart review	0		0	0	0	1	1	1	0	0	0	0	0	0	0	0	0
SNE	84	0	Simva+Etizimib (Vytorin)	20	2	0	0	0	157	ND			Pitavastatin (Livalo)	4		Pitavastatin (Livalo)	4		Simva+Etizimib (Vytorin)	10		152	39	0	None	0	124	63	69	1	Last FU	Chart review	0		1	0	0	0	0	0	0	0	0	0	0	0	0	0	0
KJH	78	1	Pitavastatin (Livalo)	2	2	0	0	0	101	114			Pitavastatin (Livalo)	2		Pitavastatin (Livalo)	2		Pitavastatin (Livalo)	2		162	65	0	None	0	136	76	72	1	Last FU	Chart review	0		0	0	1	0	0	0	0	0	0	0	0	0	0	0	0
NBH	72	1	Atorvastatin (Lipitor)	10	2	0	0	0	77	ND			Pitavastatin (Livalo)	4		Pitavastatin (Livalo)	4		Rosuvastatin (Crestor)	5		165	60	0	None	0	171	105	87	1	FU Loss	Chart review	0		1	1	1	0	1	1	0	0	0	0	0	0	0	0	0
PJG	77	0	Atorvastatin (Lipitor)	10	2	0	0	0	34	104			Pitavastatin (Livalo)	4		Simva+Etizimib (Vytorin)	10		Simva+Etizimib (Vytorin)	10		148	57	0	None	0	138	79	89	1	Last FU	Chart review	0		1	1	0	0	0	0	0	0	0	0	0	0	0	0	0
YJI	68	0	Pitavastatin (Livalo)	4	2	0	0	0	127	ND			Pitavastatin (Livalo)	4		Simva+Etizimib (Vytorin)	10		Rosuvastatin (Crestor)	5		168	68	0	None	0	166	66	62	1	Last FU	Chart review	0		0	0	0	0	0	0	0	0	0	0	0	0	0	0	0
YHJ	70	0	Atorvastatin (Lipitor)	10	2	0	0	0	73	106			Atorvastatin (Lipitor)	10		Atorvastatin (Lipitor)	20		Atorvastatin (Lipitor)	20		153.4	74.95	0	None	0	110	80	44	1	Last FU	Chart review	0		0	0	0	0	0	0	1	1	0	0	0	0	0	0	0
KKS	84	1	Pravastatin (Mevalotin)	10		0	0	0	95	123			Rosuvastatin (Crestor)	10		Rosuvastatin (Crestor)	5		Rosuvastatin (Crestor)	5		150	45	0	None	0	130	80	68	0	Last FU	Chart review	0		0	0	0	0	0	0	0	0	0	0	0	0	0	0	0
CGS	49	1	Pravastatin (Mevalotin)	10		0	0	0	99	113			Pravastatin (Mevalotin)	8		Pravastatin (Mevalotin)	10		Pravastatin (Mevalotin)	10		165	72	0	None	0	85	60	45	0	Last FU	Chart review	0		1	1	0	0	0	0	0	0	0	0	0	0	0	0	0
PCI	85	1	Pravastatin (Mevalotin)	10		0	0	0	122	161			Pravastatin (Mevalotin)	10					Atorvastatin (Lipitor)	10		155	60	0	None	0	145	82	88	1	Last FU	Chart review	0		1	0	0	0	0	0	0	0	0	0	0	0	0	0	0
KKY	59	1	Pravastatin (Mevalotin)	10		0	0	0	108	ND			Pravastatin (Mevalotin)	40		Simva+Etizimib (Vytorin)	10		Simva+Etizimib (Vytorin)	10		178	80	0	None	0	138	88	62	0	Last FU	Chart review	0		0	0	0	0	1	1	0	0	0	0	0	0	0	0	0
KJG	64	1	Atorvastatin (Lipitor)	10	2	0	0	0	77	85			Atorvastatin (Lipitor)	10		Simva+Etizimib (Vytorin)	10		Rosuvastatin (Crestor)	5		168	70	0	None	0	110	60	72	0	Last FU	Chart review	0		1	1	1	0	1	1	0	0	0	0	0	0	0	0	0
KJS	77	1	Pravastatin (Mevalotin)	10		0	NA		109	ND			#N/A									168	75	0	None	0	175	99	61	0	FU Loss	Chart review	0		1	0	0	0	0	0	0	0	0	0	0	0	0	0	0
FL	63	1	Pravastatin (Mevalotin)	10		0	0	0	131	ND			Pravastatin (Mevalotin)	10		Pravastatin (Mevalotin)	10		Pravastatin (Mevalotin)	10		170	70	0	In hospital cardiac arrest at our hospital before treatment	1				0	Last FU	Chart review	0		0	0	0	0	0	0	0	0	0	0	0	0	0	0	0
ABD	58	1	Pravastatin (Mevalotin)	40	2	0	0	0	147	ND			Pravastatin (Mevalotin)	40		Pravastatin (Mevalotin)	40		Pravastatin (Mevalotin)	40				0	None	0	166	111	97	0	Last FU	Chart review	0		0	0	0	0	0	0	0	0	0	0	0	0	0	0	0
LSM	44	1	Pravastatin (Mevalotin)	40	2	0	0	0	ND	ND			Pravastatin (Mevalotin)	40		Pravastatin (Mevalotin)	40		Pravastatin (Mevalotin)	40		172	67	0	None	0	153	93	63	1	Last FU	Chart review	0		0	0	0	0	1	1	0	0	0	0	0	0	0	0	0
BJS	75	0	Pravastatin (Mevalotin)	10		0	NA		126	ND			#N/A									160	53	0	None	0	170	87	78	1	FU Loss	Chart review	0		0	0	0	0	0	0	0	0	0	0	0	0	0	0	1
HJK	64	1	Pravastatin (Mevalotin)	10		0	0	0	77	102			Pravastatin (Mevalotin)	10		Pravastatin (Mevalotin)	10		Pravastatin (Mevalotin)	10		174	68	0	None	0	146	86	100	0	Last FU	Chart review	0		0	1	0	0	0	0	0	0	0	0	0	0	0	0	0
KMR	82	0	Pravastatin (Mevalotin)	10		0	NA		100	90			#N/A											0	None	0	141	81	80	0	Death	Chart review	CV death	CV death	1	1	0	0	0	0	0	0	0	0	0	0	0	0	0
KCY	83	0	Pravastatin (Mevalotin)	10		0	0	0	83	ND			Pravastatin (Mevalotin)	10	0							145	40	1	None	0	86	57	113	1	Death	Chart review	CV death	Definite Cardiac	1	0	0	0	0	0	0	0	0	0	0	0	0	0	0
OSY	58	1	Rosuvastatin (Crestor)	10	2	0	0	0	113	ND			Rosuvastatin (Crestor)	10		Rosuvastatin (Crestor)	10		Rosuvastatin (Crestor)	10		160	61	0	None	0	142	92	68	1	Last FU	Chart review	0		0	0	0	0	0	0	0	0	0	0	0	0	0	0	0
USC	76	1	Pravastatin (Mevalotin)	10		0	NA		111	107			#N/A									155	45	0	None	0	112	78	100	0	Last FU	Chart review	0		0	0	0	0	1	1	0	0	0	0	0	0	0	0	0
RJE	71	1	Pravastatin (Mevalotin)	10		0	0	0	80	107			Pravastatin (Mevalotin)	10		Pravastatin (Mevalotin)	10		Rosuvastatin (Crestor)	10		157.5	69.25	0	None	0	137	73	71	1	Last FU	Chart review	0		1	0	1	0	0	0	0	0	0	0	0	0	0	0	0
LUK	74	0	Rosuvastatin (Crestor)	10	2	0	0	0	138	ND			Pitavastatin (Livalo)	2	0							156	62	0	None	0	120	60	85	0	Death	Chart review	CV death	Definite Cardiac	1	0	0	0	0	0	0	0	0	0	0	0	0	0	0
YCJ	71	0	Pravastatin (Mevalotin)	10		0	0	0	66	ND			Pravastatin (Mevalotin)	10		Pravastatin (Mevalotin)	10		Pravastatin (Mevalotin)	10		137.4	46.7	0	None	0	120	80	88	1	Last FU	Chart review	0		1	1	0	0	0	0	0	0	0	0	0	0	0	0	1
PDS	74	1	Pravastatin (Mevalotin)	10		0	NA		36	ND			#N/A											0	None	0	120	70	78	1	Death	Chart review	CV death	CV death	0	1	0	0	1	1	0	0	0	0	0	0	0	0	0
CSC	55	1	Pravastatin (Mevalotin)	10		0	NA		90	ND			#N/A									163	55	0	None	0	135	87	114	0	FU Loss	Chart review	0		0	1	0	0	0	0	0	0	0	0	0	0	0	0	0
CJH	40	1	Pravastatin (Mevalotin)	10		0	0	0	136	136			Pravastatin (Mevalotin)	10		Pravastatin (Mevalotin)	10		Pravastatin (Mevalotin)	10		182	91	0	None	0	150	100	93	0	Last FU	Chart review	0		1	0	0	0	1	1	0	0	0	0	0	0	0	0	0
PUS	60	1	Pravastatin (Mevalotin)	10		0	0	0	67	ND			Pravastatin (Mevalotin)	10		Rosuvastatin (Crestor)	10		Rosuvastatin (Crestor)	10		159	60	0	None	0	150	90	101	0	Last FU	Chart review	0		0	0	0	0	1	1	0	0	0	0	0	0	0	0	0
SHJ	57	1	Pravastatin (Mevalotin)	10		0	NA		89	ND			#N/A									170	61	0	None	0	108	75	62	0	FU Loss	Chart review	0		0	0	0	0	1	1	0	0	0	0	0	0	0	0	0
YDH	83	1	Pravastatin (Mevalotin)	10		0	0	0	177	ND			Pravastatin (Mevalotin)	10	0	Pravastatin (Mevalotin)	10					169	55	0	None	0	227	123	118	1	Death	Chart review	CV death	CV death	0	0	0	0	1	1	0	0	0	0	0	0	0	0	0
STS	60	1	Pravastatin (Mevalotin)	10		0	0	0	76	ND			Rosuvastatin (Crestor)	10		Rosuvastatin (Crestor)	10		Rosuvastatin (Crestor)	10		159.7	61.5	0	None	0	113	77	60	1	Last FU	Chart review	0		1	1	0	0	0	0	0	0	0	0	0	0	0	0	0
LCU	68	1	Pravastatin (Mevalotin)	10		0	0	0	124	ND			Pravastatin (Mevalotin)	10		Pravastatin (Mevalotin)	10		Pravastatin (Mevalotin)	40		170	70	0	None	0	115	69	68	0	FU Loss	Chart review	0		0	0	0	0	0	0	0	0	0	0	0	0	0	0	0
LJD	73	0	Pravastatin (Mevalotin)	10		0	0	0	103	ND			Pravastatin (Mevalotin)	10	0							162	66	0	None	0	125	70	63	1	Last FU	Chart review	0		0	0	0	0	0	0	0	0	0	0	0	0	0	0	0
PKS	70	1	Pravastatin (Mevalotin)	10		0	NA		105	ND			#N/A									168	55	0	None	0	109	80	89	0	Last FU	Chart review	0		0	0	0	0	0	0	0	0	0	0	0	0	0	0	1
LCH	64	1	Pravastatin (Mevalotin)	10		0	0	0	84	74			Pravastatin (Mevalotin)	10		Pravastatin (Mevalotin)	10		Pravastatin (Mevalotin)	10		178	90	0	None	0	100	60	90	0	Last FU	Chart review	0		1	0	0	0	0	0	0	0	0	0	0	0	0	0	0
JKB	47	1	Rosuvastatin (Crestor)	10	2	0	0	0	105	ND			Pravastatin (Mevalotin)	10		Simva+Etizimib (Vytorin)	10		Simva+Etizimib (Vytorin)	10		176	62	0	None	0	132	83	76	0	Last FU	Chart review	0		0	0	0	0	1	1	0	0	0	0	0	0	0	0	0
PHB	53	1	Rosuvastatin (Crestor)	10	2	0	0	0	79	ND			Rosuvastatin (Crestor)	10		Rosuvastatin (Crestor)	10		Rosuvastatin (Crestor)	10		174	65	0	None	0	130	80	70	1	Last FU	Chart review	0		0	0	0	0	0	0	0	0	0	0	0	0	0	0	0
CIG	79	0	Rosuvastatin (Crestor)	10	2	0	0	0	ND	ND			Rosuvastatin (Crestor)	10	0							152	41	0	None	0	109	78	90	0	FU Loss	Chart review	0		1	0	0	0	0	0	0	0	0	0	1	0	0	0	0
KMI	71	1	Rosuvastatin (Crestor)	10	2	0	NA		69	ND			#N/A									170	58	0	None	0	120	70	86	0	Death	Chart review	CV death	CV death	0	0	0	0	1	1	0	0	0	0	0	0	0	0	0
KSC	86	0	Rosuvastatin (Crestor)	10	2	0	NA		157	ND			#N/A									150	50	0	None	0	119	75	63	1	Death	Chart review	CV death	Definite Cardiac	1	0	0	0	0	0	0	0	0	0	0	0	0	0	0
KOD	61	0	Rosuvastatin (Crestor)	10	2	0	0	0	120	56			Pitavastatin (Livalo)	4		Pitavastatin (Livalo)	4		Pitavastatin (Livalo)	4		155	50	0	None	0	147	86	75	1	Last FU	Chart review	0		0	1	0	0	0	0	0	0	0	0	0	0	0	0	0
JSC	53	1	Atorvastatin (Lipitor)	20	2	0	0	0	139	ND			Simva+Etizimib (Vytorin)	10		Simva+Etizimib (Vytorin)	10		Atorvastatin (Lipitor)	10		165	67	0	None	0	132	90	82	1	Last FU	Chart review	0		1	0	0	0	0	0	0	0	0	0	0	0	0	0	0
KYK	65	1	Rosuvastatin (Crestor)	10	2	0	0-->1-->0-->1		170	69		1	Rosuvastatin (Crestor)	20		Rosuvastatin (Crestor)	10		Rosuvastatin (Crestor)	20		163	65	0	None	0	103	72	70	0	Last FU	Chart review	0		0	0	1	0	0	0	0	0	0	0	0	0	0	0	1
LYW	63	0	Pravastatin (Mevalotin)	40	2	0	NA		154	ND			#N/A									155	64	0	None	0	116	72	78	1	Death	Chart review	CV death	CV death	1	1	0	0	0	0	0	0	0	0	0	0	0	0	0
YJM	46	1	Rosuvastatin (Crestor)	10	2	0	0	0	84	ND			Rosuvastatin (Crestor)	10	0							170	62	0	None	0	135	88	76	1	FU Loss	Chart review	0		0	0	0	0	0	0	0	0	0	0	0	0	0	0	0
KMS	62	1	Rosuvastatin (Crestor)	10	2	0	0	0	ND	58			Rosuvastatin (Crestor)	10		Rosuvastatin (Crestor)	10		Rosuvastatin (Crestor)	10		165	68	0	None	0	170	110	85	0	Last FU	Chart review	0		1	0	0	0	0	0	0	0	0	0	0	0	0	0	0
KKD	64	1	Rosuvastatin (Crestor)	10	2	0	0	0	85	ND			Rosuvastatin (Crestor)	10		Rosuvastatin (Crestor)	10		Rosuvastatin (Crestor)	10		175	93	0	None	0	159	86	90	0	Last FU	Chart review	0		1	0	0	0	1	1	0	0	0	0	0	0	0	0	0
KSH	57	1	Atorvastatin (Lipitor)	20	2	0	0	0	72	96			Pitavastatin (Livalo)	2		Pitavastatin (Livalo)	2		Atorvastatin (Lipitor)	20		164	53	0	None	0	112	72	76	1	Last FU	Chart review	0		0	1	0	0	0	0	0	0	0	0	0	0	0	0	0
KOR	61	0	Rosuvastatin (Crestor)	10	2	0	0	0	136	74			#N/A			Rosuvastatin (Crestor)	10		Rosuvastatin (Crestor)	10		156	60	0	None	0	167	77	47	0	Last FU	Chart review	0		1	0	0	0	0	0	0	0	0	0	0	0	0	0	0
OSR	44	1	Rosuvastatin (Crestor)	10	2	0	0	0	124	48			Rosuvastatin (Crestor)	10		Rosuvastatin (Crestor)	10		Rosuvastatin (Crestor)	10		168	65	0	None	0	126	85	75	0	Last FU	Chart review	0		0	0	0	0	1	1	0	0	0	0	0	0	0	0	0
PKS	59	1	Pravastatin (Mevalotin)	10		0	0	0	67	90			Pravastatin (Mevalotin)	10		Pravastatin (Mevalotin)	10		Pravastatin (Mevalotin)	10		160	63	0	None	0	141	79	74	0	Last FU	Chart review	0		0	1	0	0	0	0	0	0	0	0	0	0	0	0	0
BSB	56	1	Rosuvastatin (Crestor)	10	2	0	0	0	141	ND			Rosuvastatin (Crestor)	10	0							174	60	0	None	0	155	78	68	0	Last FU	Chart review	0		0	0	0	0	1	1	0	0	0	0	0	0	0	0	0
KYP	68	1	Rosuvastatin (Crestor)	10	2	0	0	0	7	ND			Pitavastatin (Livalo)	2		Pitavastatin (Livalo)	2		Atorvastatin (Lipitor)	10		168	75	0	None	0	135	76	63	1	Last FU	Chart review	0		1	0	0	0	0	0	0	0	0	0	0	0	0	0	0
HCR	70	1	Rosuvastatin (Crestor)	20	3	1	1-->0		50	80	1		Rosuvastatin (Crestor)	10								156	58	0	None	0	209	90	87	1	FU Loss	Chart review	0		1	1	0	0	0	0	0	0	0	0	0	0	0	0	0
LSW	68	1	Rosuvastatin (Crestor)	20	3	1	1---->0		98	ND			#N/A						Rosuvastatin (Crestor)	10		172	80	0	None	0	111	57	62	0	Last FU	Chart review	0		1	0	0	0	0	0	0	0	0	0	0	0	0	0	0
LCW	42	1	Rosuvastatin (Crestor)	20	3	1	1-->0-->1		94	ND			Rosuvastatin (Crestor)	10		Rosuvastatin (Crestor)	20		Rosuvastatin (Crestor)	20		184	71	0	None	0	110	55	63	0	Last FU	Chart review	0		1	0	0	0	0	0	0	0	0	0	1	0	0	0	0
ATJ	71	0	Rosuvastatin (Crestor)	20	3	1	NA		134	ND			#N/A									153	53	0	None	0	140	80	87	1	Last FU	Chart review	0		0	0	0	0	0	0	0	0	0	0	0	0	0	0	0
LJC	63	1	Rosuvastatin (Crestor)	20	3	1	1	1	146	52			Rosuvastatin (Crestor)	20	1	Rosuvastatin (Crestor)	20		Rosuvastatin (Crestor)	20		174	75	0	None	0	88	52	85	0	Last FU	Chart review	0		0	1	0	0	0	0	0	0	0	0	0	0	0	0	0
KSY	59	1	Rosuvastatin (Crestor)	10	2	0	0	0	88	ND			#N/A			Rosuvastatin (Crestor)	10					170	77	0	None	0	160	99	80	0	Last FU	Chart review	0		1	0	0	0	0	0	0	0	0	0	0	0	0	0	0
PTA	65	0	Rosuvastatin (Crestor)	10	2	0	0	0	84	ND			Rosuvastatin (Crestor)	10	0							165	55	0	In hospital cardiac arrest at our hospital before treatment	0	139	88	81	0	Last FU	Chart review	0		1	0	0	0	0	0	0	1	0	0	0	0	0	0	0
LMY	55	0	Rosuvastatin (Crestor)	10	2	0	0	0	175	ND			Rosuvastatin (Crestor)	10		Rosuvastatin (Crestor)	10		Rosuvastatin (Crestor)	10		166	70	0	None	0	141	98	87	0	Last FU	Chart review	0		0	0	0	0	1	1	0	0	0	0	0	0	0	0	0
SIG	58	1	Rosuvastatin (Crestor)	10	2	0	NA		128	ND			#N/A									171	64	0	None	0	109	90	67	0	Last FU	Chart review	0		0	0	0	0	1	1	0	0	0	0	0	0	0	0	0
HDW	36	1	Rosuvastatin (Crestor)	10	2	0	NA		115	ND			#N/A									170	75	0	None	0	108	69	77	0	FU Loss	Chart review	0		0	0	0	0	0	0	0	0	0	0	0	0	0	0	0
KJH	51	1	Rosuvastatin (Crestor)	10	2	0	NA		ND	ND			#N/A									186	87	0	None	0	130	50	80	0	Last FU	Chart review	0		0	0	0	0	1	1	0	0	0	0	0	0	0	0	0
YKH	44	1	Rosuvastatin (Crestor)	10	2	0	NA		140	ND			#N/A									172	88	0	None	0	113	70	68	0	Last FU	Chart review	0		0	0	0	0	1	1	0	0	0	0	0	0	0	0	0
PSK	57	1	Rosuvastatin (Crestor)	10	2	0	0	0	ND	ND			Rosuvastatin (Crestor)	10		Rosuvastatin (Crestor)	10		Rosuvastatin (Crestor)	10		164	62	0	None	0	122	82	89	1	Last FU	Chart review	0		0	0	0	0	0	0	0	0	0	0	0	0	0	0	0
WKH	72	1	Rosuvastatin (Crestor)	10	2	0	0	0	ND	ND			Rosuvastatin (Crestor)	10	0	Rosuvastatin (Crestor)	10					158	57	0	None	0	124	66	68	0	Death	Chart review	CV death	CV death	0	0	0	0	1	1	1	1	0	0	0	0	0	0	0
MIS	79	0	Rosuvastatin (Crestor)	10	2	0	0	0	167	ND			#N/A			Rosuvastatin (Crestor)	5					155	54	0	None	0	142	77	80	0	FU Loss	Chart review	0		0	1	0	0	0	0	0	0	0	0	0	0	0	0	1
JJS	81	0	Rosuvastatin (Crestor)	10	2	0	NANA		96	ND			#N/A						Simva+Etizimib (Vytorin)	10		156	58	1	None	0	91	76	76	1	Death	Chart review	CV death	CV death	1	0	0	0	0	0	0	0	0	0	0	0	0	0	0
LSH	55	1	Rosuvastatin (Crestor)	10	2	0	0	0	105	ND			Rosuvastatin (Crestor)	10		Rosuvastatin (Crestor)	10		Rosuvastatin (Crestor)	10		171	64	0	None	0	73	42	45	1	Last FU	Chart review	0		0	0	0	0	0	0	0	0	0	0	0	0	0	0	0
LBY	89	1	Rosuvastatin (Crestor)	10	2	0	NA		ND	ND			#N/A									167	48	0	None	0	93	64	100	0	Death	Chart review	Non-CV death	Non-cardiac	0	1	0	0	0	0	0	0	0	0	0	0	0	0	1
LJM	52	1	Atorvastatin (Lipitor)	10	2	0	0	0	114	ND			Simva+Etizimib (Vytorin)	20		Simva+Etizimib (Vytorin)	20		Simva+Etizimib (Vytorin)	20		179	72.5	0	None	0	122	80	55	1	Last FU	Chart review	0		0	0	0	0	1	1	0	0	0	0	1	0	0	0	0
LSH	52	1	Atorvastatin (Lipitor)	10	2	0	0	0	193	ND			Atorvastatin (Lipitor)	10		Atorvastatin (Lipitor)	10		Atorvastatin (Lipitor)	10		161	61	0	None	0	168	103	75	1	Last FU	Chart review	0		0	0	0	0	1	1	0	0	0	0	0	0	0	0	0
HWY	62	1	Atorvastatin (Lipitor)	10	2	0	0	0	134	ND			Rosuvastatin (Crestor)	10		Rosuvastatin (Crestor)	10		Rosuvastatin (Crestor)	10		174	85	0	None	0	109	80	70	0	Last FU	Chart review	0		0	0	0	0	1	1	0	0	0	0	0	0	0	0	0
KYC	44	1	Rosuvastatin (Crestor)	10	2	0	0	0	ND	ND			Rosuvastatin (Crestor)	10		Rosuvastatin (Crestor)	10		Rosuvastatin (Crestor)	10		185	75	1	None	0	104	68	88	0	Last FU	Chart review	0		0	0	0	0	1	1	0	0	0	0	0	0	0	0	0
SJH	63	1	Pitavastatin (Livalo)	2	2	0	0	0	173	ND			Pitavastatin (Livalo)	2		Pitavastatin (Livalo)	2		Pitavastatin (Livalo)	2		172	76	0	None	0	138	90	103	1	Last FU	Chart review	0		0	0	0	0	0	0	0	0	0	0	0	0	0	0	0
KIM	56	1	Atorvastatin (Lipitor)	10	2	0	0	0	118	ND			Pravastatin (Mevalotin)	10		Pravastatin (Mevalotin)	10		Pravastatin (Mevalotin)	10		168	70	0	None	0	106	72	74	0	Last FU	Chart review	0		1	0	0	0	0	0	0	0	0	0	0	0	0	0	0
HMS	48	1	Pitavastatin (Livalo)	2	2	0	NANA		143	ND			#N/A						Pitavastatin (Livalo)	2		176	83	1	None	0	147	85	65	1	Last FU	Chart review	0		0	0	0	0	1	1	1	0	0	0	0	0	0	0	0
PYO	53	0	Rosuvastatin (Crestor)	10	2	0	0	0	25	ND			Rosuvastatin (Crestor)	10	0							155	58	0	None	0	113	70	70	0	FU Loss	Chart review	0		1	0	0	0	0	0	0	0	0	0	0	0	0	0	0
SHH	40	1	Rosuvastatin (Crestor)	10	2	0	0	0	171	ND			Rosuvastatin (Crestor)	10		Rosuvastatin (Crestor)	10		Pitavastatin (Livalo)	4		172	82	0	None	0	174	101	72	1	Last FU	Chart review	0		1	0	1	0	1	1	0	0	0	0	0	0	0	0	0
PIO	50	1	Rosuvastatin (Crestor)	10	2	0	0	0	125	ND			Rosuvastatin (Crestor)	10	0							169	65	0	None	0	110	58	92	0	FU Loss	Chart review	0		0	1	1	0	1	1	0	0	0	0	0	0	0	0	0
HHY	52	1	Rosuvastatin (Crestor)	10	2	0	0	0	174	85			Rosuvastatin (Crestor)	10		Rosuvastatin (Crestor)	10		Rosuvastatin (Crestor)	10		170	81	0	None	0	135	87	68	1	Last FU	Chart review	0		0	0	0	0	1	1	0	0	0	0	0	0	0	0	0
KKH	56	1	Rosuvastatin (Crestor)	10	2	0	0	0	94	ND			Rosuvastatin (Crestor)	10		Rosuvastatin (Crestor)	10		Rosuvastatin (Crestor)	10		165	64	0	None	0	155	91	66	1	Last FU	Chart review	0		1	0	0	0	1	1	0	0	0	0	0	0	0	0	0
PYC	51	1	Rosuvastatin (Crestor)	10	2	0	0	0	192	60			#N/A			Rosuvastatin (Crestor)	10		Rosuvastatin (Crestor)	10		180	95	0	None	0	112	77	85	1	Last FU	Chart review	0		0	1	0	0	0	0	1	1	0	0	0	0	0	0	0
KJT	53	1	Rosuvastatin (Crestor)	10	2	0	0	0	ND	ND			Rosuvastatin (Crestor)	10		Rosuvastatin (Crestor)	10		Rosuvastatin (Crestor)	10		174	95	0	None	0	152	86	61	1	Last FU	Chart review	0		0	0	0	0	1	1	0	0	0	0	0	0	0	0	0
PYI	45	1	Rosuvastatin (Crestor)	10	2	0	0	0	ND	ND			Rosuvastatin (Crestor)	10		Rosuvastatin (Crestor)	10		Rosuvastatin (Crestor)	10		167	65	0	None	0	110	60	91	0	Last FU	Chart review	0		0	0	0	0	1	1	0	0	0	0	0	0	0	0	0
HKH	46	1	Pitavastatin (Livalo)	2	2	0	0	0	ND	ND			Pitavastatin (Livalo)	2	0	Pravastatin (Mevalotin)	10					174	88	0	None	0	145	96	83	1	Last FU	Chart review	0		1	1	1	0	1	1	0	0	0	0	0	0	0	0	0
JKS	62	1	Pitavastatin (Livalo)	2	2	0	0	0	ND	ND			Pitavastatin (Livalo)	2		Pitavastatin (Livalo)	2		Pitavastatin (Livalo)	2		164	75	0	None	0	130	72	60	1	Last FU	Chart review	0		0	1	0	0	0	0	0	0	0	0	0	0	0	0	0
KKS	68	1	Pitavastatin (Livalo)	2	2	0	0	0	75	ND			Pitavastatin (Livalo)	2		Pitavastatin (Livalo)	2		Pitavastatin (Livalo)	2		168	70	0	None	0	118	79	65	0	Last FU	Chart review	0		0	0	0	0	0	0	0	0	0	0	0	0	0	0	0
KHK	49	1	Rosuvastatin (Crestor)	20	3	1	1	1	69	64			Rosuvastatin (Crestor)	20	1	Rosuvastatin (Crestor)	20		Rosuvastatin (Crestor)	20		169	60	0	None	0	142	90	76	0	Last FU	Chart review	0		0	0	0	0	1	1	0	0	0	0	0	0	0	0	0
HCH	54	1	Rosuvastatin (Crestor)	20	3	1	1	1	122	62			Rosuvastatin (Crestor)	20	1	Rosuvastatin (Crestor)	20		Rosuvastatin (Crestor)	20		172	67	0	None	0	107	95	84	0	Last FU	Chart review	0		1	0	0	0	0	0	0	0	0	0	0	0	0	0	0
SIJ	37	1	Rosuvastatin (Crestor)	10	2	0	NA		ND	ND			#N/A									170	85	0	None	0	110	58	79	0	Last FU	Chart review	0		0	0	0	1	1	1	0	0	0	0	0	0	0	0	0
SIK	50	1	Atorvastatin (Lipitor)	40	3	1	1	1	ND	ND			Atorvastatin (Lipitor)	40	1	Atorvastatin (Lipitor)	40		Atorvastatin (Lipitor)	40		170	78	0	None	0	155	102	74	1	Last FU	Chart review	0		1	1	0	1	1	1	0	1	0	0	0	0	0	0	0
LEP	74	1	Rosuvastatin (Crestor)	10	2	0	NA		96	ND			#N/A									168	62	0	None	0	102	62	136	0	Death	Chart review	CV death	Definite Cardiac	0	0	0	0	0	0	0	0	0	0	0	0	0	0	0
PKM	75	1	Simvastatin (Zocor)	20	2	0	0	0	70	ND			Rosuvastatin (Crestor)	10		Rosuvastatin (Crestor)	10		Rosuvastatin (Crestor)	10		161	62.4	0	None	0	140	80	80	1	Last FU	Chart review	0		1	0	0	0	0	0	0	0	0	0	0	0	0	0	0
KJP	57	1	Rosuvastatin (Crestor)	10	2	0	0	0	169	ND			Rosuvastatin (Crestor)	10		Simva+Etizimib (Vytorin)	10		Simva+Etizimib (Vytorin)	10		169.6	62.9	0	None	0	140	80	76	1	Last FU	Chart review	0		1	0	0	0	0	0	0	0	0	0	0	0	0	0	0
KKY	81	1	Rosuvastatin (Crestor)	20	3	1	1	1	129	50			Rosuvastatin (Crestor)	20	1							164	67.5	0	None	0	130	70	70	1	Death	Chart review	Non-CV death	Non-cardiac	1	1	0	0	0	0	0	0	0	0	0	0	0	0	0
SSH	64	1	Simva+Etizimib (Vytorin)	10		0	NA		92	ND			#N/A									177	82	0	None	0	114	66	67	0	FU Loss	Chart review	0		1	0	1	0	0	0	0	0	0	0	0	0	0	0	0
PHW	75	0	Rosuvastatin (Crestor)	10	2	0	0	0	69	ND			#N/A			Rosuvastatin (Crestor)	10					158	53	0	None	0	143	82	80	0	Last FU	Chart review	0		1	1	0	0	0	0	0	0	0	0	0	0	0	0	0
HSH	63	0	Simvastatin (Zocor)	40	2	0	0	0	95	ND			Simvastatin (Zocor)	20	0	Atorvastatin (Lipitor)	10					153	65	0	None	0	96	53	60	0	Last FU	Chart review	0		1	1	0	0	0	0	0	0	0	0	0	0	0	0	0
PDY	75	0	Rosuvastatin (Crestor)	10	2	0	NA		47	ND			#N/A									155	60	0	None	0	96	61	87	0	Last FU	Chart review	0		0	1	0	0	0	0	0	0	0	0	0	0	0	0	0
ISS	66	0	Rosuvastatin (Crestor)	10	2	0	0	0	86	ND			Rosuvastatin (Crestor)	10		Rosuvastatin (Crestor)	10		Rosuvastatin (Crestor)	10		165	50	0	None	0	101	68	68	0	Last FU	Chart review	0		0	1	0	1	0	0	0	0	0	0	0	0	0	0	0
LYW	55	1	Pitavastatin (Livalo)	2	2	0	0	0	73	ND			Pitavastatin (Livalo)	2		Pitavastatin (Livalo)	2		Pitavastatin (Livalo)	2		170	58	0	None	0	107	65	82	0	Last FU	Chart review	0		1	1	0	0	1	1	0	0	0	0	0	0	0	0	0
MKH	72	0	Simva+Etizimib (Vytorin)	10		0	0	0	134	ND			Simva+Etizimib (Vytorin)	10		Simva+Etizimib (Vytorin)	10		Simva+Etizimib (Vytorin)	10		157	52	0	None	0	126	81	80	0	Last FU	Chart review	0		1	0	0	0	0	0	0	0	0	0	0	0	0	0	0
LDO	45	1	Simvastatin (Zocor)	20	2	0	0	0	102	ND			Simvastatin (Zocor)	40		Simvastatin (Zocor)	40		Rosuvastatin (Crestor)	20		173	82	0	None	0	110	60	80	0	Last FU	Chart review	0		0	0	0	0	0	0	0	0	0	0	0	0	0	0	0
SSK	46	1	Simvastatin (Zocor)	20	2	0	0	0	ND	ND			#N/A			Atorvastatin (Lipitor)	20		Simva+Etizimib (Vytorin)	20		178	75	0	None	0	127	88	84	0	Death	Chart review	CV death	CV death	0	0	0	0	1	1	0	0	0	0	0	0	0	0	0
JKS	70	0	Simvastatin (Zocor)	20	2	0	0	0	117	ND			Simvastatin (Zocor)	20		Simvastatin (Zocor)	20		Simvastatin (Zocor)	20		155	54	0	None	0	156	90	70	1	Last FU	Chart review	0		0	0	0	0	0	0	0	0	0	0	0	0	0	0	0
JBJ	65	1	Simvastatin (Zocor)	20	2	0	NA		129	ND			#N/A									168	73	0	None	0	133	76	82	0	Last FU	Chart review	0		1	1	0	0	0	0	0	0	0	0	0	0	0	0	0
HKS	65	0	Rosuvastatin (Crestor)	10	2	0	NA		ND	ND			#N/A									155	57	1	None	0	98	69	81	0	FU Loss	Chart review	0		1	1	0	0	0	0	0	0	0	0	0	0	0	1	0
KJS	66	1	Atorvastatin (Lipitor)	10	2	0	0	0	102	ND			Pitavastatin (Livalo)	2		Pitavastatin (Livalo)	2		Pitavastatin (Livalo)	2		163	62	0	None	0	102	70	61	0	Last FU	Chart review	0		1	0	0	0	0	0	0	1	0	0	1	0	0	0	0
LYK	46	1	Atorvastatin (Lipitor)	20	2	0	NA		148	ND			#N/A									167	59	0	None	0	101	75	95	0	Death	Chart review	CV death	CV death	1	1	0	0	1	1	0	0	0	0	0	0	0	0	0
NUJ	62	1	Atorvastatin (Lipitor)	10	2	0	0	0	92	ND			Atorvastatin (Lipitor)	10		Simvastatin (Zocor)	20		Simvastatin (Zocor)	20		171	66	0	None	0	140	90	70	1	Last FU	Chart review	0		1	0	0	0	0	0	0	0	0	0	0	0	0	0	0
YSS	76	1	Simva+Etizimib (Vytorin)	20	2	0	NA		181	133			#N/A									155	51	0	None	0	91	61	66	1	Last FU	Chart review	0		1	0	0	0	0	0	0	0	0	0	0	0	0	0	0
JSJ	84	1	Atorvastatin (Lipitor)	20	2	0	0	0	36	52			Atorvastatin (Lipitor)	20		Atorvastatin (Lipitor)	20		Atorvastatin (Lipitor)	20		180	80	1	None	0	130	70	80	0	Death	Chart review	Non-CV death	Non-cardiac	1	0	0	0	0	0	0	0	0	0	0	0	0	0	0
KHC	58	1	Atorvastatin (Lipitor)	20	2	0	0	0	106	ND			Simvastatin (Zocor)	20	0							165	65	0	None	0	103	74	102	0	Last FU	Chart review	0		1	0	0	0	1	1	0	0	0	0	0	0	0	0	0
KOI	67	1	Simvastatin (Zocor)	20	2	0	0	0	132	ND			Simvastatin (Zocor)	20		Simvastatin (Zocor)	20		Rosuvastatin (Crestor)	10		175	75	0	None	0	129	70	92	1	FU Loss	Chart review	0		0	0	0	0	1	1	0	0	0	0	0	0	0	0	0
LHJ	45	1	Atorvastatin (Lipitor)	10	2	0	0	0	ND	ND			Atorvastatin (Lipitor)	10		Atorvastatin (Lipitor)	10		Atorvastatin (Lipitor)	10		174	89	0	None	0	137	89	58	1	Last FU	Chart review	0		0	0	0	1	1	1	0	0	0	0	0	0	0	0	0
JYC	47	1	Atorvastatin (Lipitor)	20	2	0	NANA		101	ND			#N/A						Atorvastatin (Lipitor)	10		155	50	0	None	0	128	75	50	0	Last FU	Chart review	0		0	0	0	0	1	1	0	0	0	0	0	0	0	0	0
BDK	49	1	Atorvastatin (Lipitor)	10	2	0	NANA		122	ND			#N/A						Pravastatin (Mevalotin)	40		171	80	0	None	0	154	96	68	1	Last FU	Chart review	0		0	0	0	0	1	1	0	0	0	0	0	0	0	0	0
KSJ	50	1	Atorvastatin (Lipitor)	20	2	0	0	0	85	ND			Pitavastatin (Livalo)	2		Pitavastatin (Livalo)	2		Pitavastatin (Livalo)	2		170	68	0	None	0	82	51	101	1	Last FU	Chart review	0		0	0	0	0	1	1	0	0	0	0	0	0	0	0	0
LSH	61	1	Atorvastatin (Lipitor)	20	2	0	0	0	132	ND			Rosuvastatin (Crestor)	10		Pitavastatin (Livalo)	2		Pitavastatin (Livalo)	2		158	60	0	None	0	127	67	75	1	Last FU	Chart review	0		0	1	0	0	0	0	0	0	0	0	0	0	0	0	0
PCJ	71	1	Simva+Etizimib (Vytorin)	20	2	0	0	0	109	ND			Simva+Etizimib (Vytorin)	20		Simva+Etizimib (Vytorin)	20		Simva+Etizimib (Vytorin)	20		165	62	0	None	0	132	78	64	0	Last FU	Chart review	0		1	0	0	0	1	1	0	0	0	0	0	0	0	0	0
JYK	55	1	Atorvastatin (Lipitor)	20	2	0	0	0	98	82			Simvastatin (Zocor)	20		Simvastatin (Zocor)	20		Simvastatin (Zocor)	20		180	83	1	None	0	140	85	68	1	Last FU	Chart review	0		1	1	0	0	0	0	0	0	0	0	0	0	0	0	0
LSR	80	0	Pravastatin (Mevalotin)	40	2	0	0	0	93	ND			Pitavastatin (Livalo)	2	0	Pitavastatin (Livalo)	2					150	50	0	None	0	126	70	77	1	FU Loss	Chart review	0		0	0	0	0	0	0	0	0	0	0	0	0	0	0	0
HBW	74	1	Simvastatin (Zocor)	20	2	0	NA		155	ND			#N/A									168	62	0	None	0	151	83	70	1	FU Loss	Chart review	0		0	1	0	0	1	1	0	0	0	0	0	0	0	0	0
JSY	56	1	Atorvastatin (Lipitor)	20	2	0	0	0	145	ND			Simvastatin (Zocor)	20	0							167	67	0	None	0	161	104	92	1	Last FU	Chart review	0		1	0	0	0	0	0	0	0	0	0	0	0	0	0	0
COS	65	0	Simva+Etizimib (Vytorin)	20	2	0	0	0	ND	ND			#N/A			Pitavastatin (Livalo)	2		Pitavastatin (Livalo)	2		155	60	0	None	0	151	80	102	0	Last FU	Chart review	0		1	1	0	0	0	0	0	1	0	0	1	0	0	0	0
KKY	48	1	Atorvastatin (Lipitor)	10	2	0	0	0	80	ND			Rosuvastatin (Crestor)	10		Rosuvastatin (Crestor)	10		Pravastatin (Mevalotin)	10		166	69	0	In hospital cardiac arrest at our hospital before treatment	0	145	89	70	0	Last FU	Chart review	0		1	0	0	0	0	0	0	0	0	0	0	0	0	0	0
JYH	49	1	Atorvastatin (Lipitor)	20	2	0	0	0	101	ND			Rosuvastatin (Crestor)	10		Simva+Etizimib (Vytorin)	10		Simva+Etizimib (Vytorin)	10		169	77	0	None	0	169	109	83	1	Last FU	Chart review	0		1	0	0	0	0	0	0	0	0	0	0	0	0	0	0
HJP	66	1	Atorvastatin (Lipitor)	20	2	0	0	0	103	ND			Atorvastatin (Lipitor)	20		Atorvastatin (Lipitor)	20		Atorvastatin (Lipitor)	20		158	60	0	None	0	118	73	57	1	Last FU	Chart review	0		0	0	0	0	1	1	0	0	0	0	0	0	0	0	0
CYC	55	1	Simva+Etizimib (Vytorin)	20	2	0	0	0	115	55			Simva+Etizimib (Vytorin)	10		Simva+Etizimib (Vytorin)	10		Simva+Etizimib (Vytorin)	10		160	50	0	None	0	135	68	74	1	Last FU	Chart review	0		0	1	0	0	1	1	0	0	0	0	0	0	0	0	0
PJN	61	1	Simva+Etizimib (Vytorin)	20	2	0	0	0	46	62			Simva+Etizimib (Vytorin)	10		Simva+Etizimib (Vytorin)	10		Simva+Etizimib (Vytorin)	10		174	74	0	None	0	160	80	95	1	FU Loss	Chart review	0		0	0	0	0	1	1	0	0	0	0	0	0	0	0	0
LJS	53	1	Rosuvastatin (Crestor)	10	2	0	0	0	102	62			Rosuvastatin (Crestor)	10	0							173	81	0	None	0	127	86	74	1	Last FU	Chart review	0		1	0	0	0	1	1	0	0	0	0	0	0	0	0	0
LJS	71	0	Simvastatin (Zocor)	20	2	0	0	0	52	ND			Simvastatin (Zocor)	20	0	Simvastatin (Zocor)	20					155	57	0	None	0	139	81	71	1	FU Loss	Chart review	0		0	0	0	0	0	0	0	0	0	0	0	0	0	0	0
LYB	51	1	Simvastatin (Zocor)	20	2	0	0	0	110	65			Simvastatin (Zocor)	20		Simvastatin (Zocor)	20		Simvastatin (Zocor)	20		162	62	0	None	0	127	85	94	0	Last FU	Chart review	0		0	0	0	0	1	1	0	0	0	0	0	0	0	0	0
KWK	50	1	Atorvastatin (Lipitor)	20	2	0	0	0	128	108			Atorvastatin (Lipitor)	20	0							170	58	0	None	0	130	80	87	0	Last FU	Chart review	0		1	1	0	0	1	1	0	0	0	0	0	0	0	0	0
KHM	39	1	Simvastatin (Zocor)	20	2	0	0	0	135	116			#N/A			Pitavastatin (Livalo)	2		Simva+Etizimib (Vytorin)	10		165	64	0	None	0	138	95	100	1	Last FU	Chart review	0		0	0	1	1	1	1	0	0	0	0	0	0	0	0	0
HKS	52	1	Atorvastatin (Lipitor)	40	3	1	1	1	138	48			Atorvastatin (Lipitor)	40	1	Atorvastatin (Lipitor)	40		Atorvastatin (Lipitor)	40		165	70	0	None	0	108	67	68	0	Last FU	Chart review	0		1	0	0	0	1	1	0	0	0	0	0	0	0	0	0
KWJ	56	1	Simva+Etizimib (Vytorin)	20	2	0	0	0	163	ND			Simva+Etizimib (Vytorin)	10		Simva+Etizimib (Vytorin)	10		Simva+Etizimib (Vytorin)	10		170	88	0	None	0	145	100	72	1	Last FU	Chart review	0		0	0	0	0	1	1	0	0	0	0	0	0	0	0	0
CMK	62	1	Atorvastatin (Lipitor)	20	2	0	NANA		56	52			#N/A						Rosuvastatin (Crestor)	10		177	75	1	None	0	74	46	40	0	Last FU	Chart review	0		0	0	0	0	1	1	0	0	0	0	0	0	0	0	0
LES	52	1	Atorvastatin (Lipitor)	10	2	0	NA		86	ND			#N/A									170	80	0	None	0	165	120	98	0	Death	Chart review	CV death	CV death	1	1	0	0	0	0	0	0	0	0	0	0	0	0	0
KYC	47	1	Simva+Etizimib (Vytorin)	20	2	0	NA		139	ND			#N/A											0	None	0	128	73	110	0	Death	Chart review	CV death	CV death	1	0	0	0	1	1	0	0	0	0	0	0	0	0	0
CHY	46	1	Simvastatin (Zocor)	20	2	0	0	0	101	ND			Simvastatin (Zocor)	20		Simvastatin (Zocor)	20		Simvastatin (Zocor)	20		176	77	0	None	0	130	79	77	0	Last FU	Chart review	0		0	0	0	0	1	1	0	0	0	0	0	0	0	0	0
KYK	41	1	Rosuvastatin (Crestor)	10	2	0	0	0	81	ND			Rosuvastatin (Crestor)	10		Pitavastatin (Livalo)	2		Pitavastatin (Livalo)	2		165	67	0	None	0	114	76	75	1	Last FU	Chart review	0		1	1	0	0	0	0	0	0	0	0	0	0	0	0	0
SJK	70	0	Simva+Etizimib (Vytorin)	10		0	0	0	165	ND			Simvastatin (Zocor)	20		Simvastatin (Zocor)	20		Simvastatin (Zocor)	20		155	57	0	None	0	110	63	64	1	Last FU	Chart review	0		0	0	0	0	1	1	0	0	0	0	0	0	0	0	0
SPS	54	1	Atorvastatin (Lipitor)	20	2	0	NA		81	ND			#N/A									171	63	0	None	0	140	70	106	0	Last FU	Chart review	0		0	0	0	0	1	1	0	0	0	0	0	0	0	0	0
KJS	41	1	Atorvastatin (Lipitor)	20	2	0	0	0	95	57			Atorvastatin (Lipitor)	20		Simva+Etizimib (Vytorin)	10		Pravastatin (Mevalotin)	40		177	79	0	None	0	135	95	115	0	Last FU	Chart review	0		1	1	0	0	1	1	0	0	0	0	0	0	0	0	0
SKJ	47	1	Simvastatin (Zocor)	20	2	0	0	0	146	98			Simvastatin (Zocor)	20		Simvastatin (Zocor)	20		Simvastatin (Zocor)	20		183	88	0	None	0	160	90	87	1	Last FU	Chart review	0		0	0	0	0	1	1	0	0	0	0	0	0	0	0	0
KTY	79	1	Simva+Etizimib (Vytorin)	10		0	NA		137	ND			#N/A										54	0	None	0	155	95	88	1	FU Loss	Chart review	0		0	0	0	0	1	1	0	0	0	0	0	0	0	0	0
SJH	68	1	Simva+Etizimib (Vytorin)	10		0	0	0	130	67			Simva+Etizimib (Vytorin)	10		Simva+Etizimib (Vytorin)	10		Simva+Etizimib (Vytorin)	10		161	57	0	None	0	110	70	65	0	Last FU	Chart review	0		0	0	0	0	1	1	0	0	0	0	0	0	0	0	0
YYO	65	1	Pitavastatin (Livalo)	4	2	0	0	0	52	70			#N/A			Pitavastatin (Livalo)	4		Pitavastatin (Livalo)	4		171	75	0	None	0	88	56	70	0	Last FU	Chart review	0		1	1	1	0	0	0	0	0	0	0	0	0	0	0	0
CJH	72	0	Pitavastatin (Livalo)	4	2	0	0	0	92	103			Pitavastatin (Livalo)	4	0	Atorvastatin (Lipitor)	20					160	60	0	None	0	146	99	114	0	Death	Chart review	CV death	Definite Cardiac	1	0	0	0	0	0	0	0	0	0	0	0	0	0	0
GYA	89	0	Pitavastatin (Livalo)	4	2	0	NA		109	ND			#N/A									140	35	0	None	0	133	87	79	0	Last FU	Chart review	0		0	0	0	0	0	0	0	0	0	0	0	0	0	0	0
KCM	59	1	Rosuvastatin (Crestor)	20	3	1	1	1	103	105			Rosuvastatin (Crestor)	20	1	Rosuvastatin (Crestor)	20		Rosuvastatin (Crestor)	20		170	55	0	None	0	149	90	89	1	Last FU	Chart review	0		1	1	1	0	1	1	0	0	0	0	0	1	0	0	0
LSB	77	0	Pitavastatin (Livalo)	4	2	0	NA		135	ND			#N/A									152	55	0	None	0	155	81	88	0	Death	Chart review	CV death	Definite Cardiac	1	0	0	0	0	0	0	0	0	0	0	0	0	1	0
SIC	50	1	Pitavastatin (Livalo)	4	2	0	0	0	117	73			Pitavastatin (Livalo)	4					Pitavastatin (Livalo)	4		165	60	0	None	0	134	94	109	0	Last FU	Chart review	0		0	1	0	0	1	1	0	0	0	0	0	0	0	0	0
LHW	42	1	Pitavastatin (Livalo)	4	2	0	0	0	98	95			Pitavastatin (Livalo)	4		Pitavastatin (Livalo)	4		Pitavastatin (Livalo)	4		170	60	0	None	0	157	117	74	0	Last FU	Chart review	0		0	0	0	0	1	1	0	0	0	0	0	0	0	0	0
KYH	48	1	Pitavastatin (Livalo)	4	2	0	0	0	173	71			Pitavastatin (Livalo)	4		Pitavastatin (Livalo)	4		Pitavastatin (Livalo)	4		166	68	0	None	0	133	92	91	1	Last FU	Chart review	0		0	0	0	0	1	1	0	0	0	0	0	0	0	0	0
NYS	92	0	Pitavastatin (Livalo)	4	2	0	0	0	81	ND			Pitavastatin (Livalo)	4		Pitavastatin (Livalo)	4		Pitavastatin (Livalo)	4		145	42	0	None	0	112	62	99	0	Last FU	Chart review	0		1	0	0	0	0	0	0	0	0	1	1	0	0	0	0
LYS	67	1	Pitavastatin (Livalo)	4	2	0	0	0	62	ND			Pitavastatin (Livalo)	4		Pitavastatin (Livalo)	4		Pitavastatin (Livalo)	4		175	66	0	None	0	91	67	69	0	Last FU	Chart review	0		1	0	0	0	0	0	0	0	0	0	1	0	0	0	0
PJC	52	1	Pitavastatin (Livalo)	4	2	0	0	0	116	64			Pitavastatin (Livalo)	4		Pitavastatin (Livalo)	4		Pitavastatin (Livalo)	4		160	79	0	None	0	107	79	72	0	Last FU	Chart review	0		0	0	0	0	0	0	0	0	0	0	0	0	0	0	0
LGH	76	1	Pitavastatin (Livalo)	4	2	0	0	0	82	46			Rosuvastatin (Crestor)	10		Rosuvastatin (Crestor)	10		Rosuvastatin (Crestor)	10		170	70	0	None	0	105	60	46	0	Last FU	Chart review	0		1	1	0	0	0	0	0	0	0	0	0	1	0	0	0
KYN	54	1	Pitavastatin (Livalo)	4	2	0	0	0	70	69			#N/A			Pitavastatin (Livalo)	4		Pitavastatin (Livalo)	4		170	75	0	None	0	116	78	77	0	Last FU	Chart review	0		1	1	1	0	1	1	0	0	0	0	0	0	0	0	0
CSG	75	1	Pitavastatin (Livalo)	4	2	0	0	0	82	ND			Pitavastatin (Livalo)	4		Pitavastatin (Livalo)	4		Pitavastatin (Livalo)	4		174	70	0	None	0	146	106	72	0	Last FU	Chart review	0		0	0	0	0	0	0	0	0	0	0	0	0	0	0	0
YDS	78	0	Pitavastatin (Livalo)	4	2	0	0	0	69	63			Pitavastatin (Livalo)	4		Pitavastatin (Livalo)	4		Pitavastatin (Livalo)	4		143	51	0	None	0	133	89	103	0	Last FU	Chart review	0		1	0	1	0	0	0	0	1	0	0	0	0	0	1	0
PSD	113	0	Pitavastatin (Livalo)	4	2	0	0	0	148	111			Pitavastatin (Livalo)	4		Atorvastatin (Lipitor)	10		Atorvastatin (Lipitor)	10		155	44	0	None	0	150	90	67	1	Last FU	Chart review	0		0	0	0	0	0	0	0	0	0	0	0	0	0	0	0
SCJ	50	1	Pitavastatin (Livalo)	4	2	0	0	0	164	65			Pitavastatin (Livalo)	4		Pitavastatin (Livalo)	4		Pitavastatin (Livalo)	4		160	70	0	None	0	150	90	92	1	Last FU	Chart review	0		0	1	1	0	1	1	0	0	0	0	0	0	0	0	0
KHS	67	0	Pitavastatin (Livalo)	4	2	0	0	0	51	52			Pitavastatin (Livalo)	2		Pitavastatin (Livalo)	4		Pitavastatin (Livalo)	2		168	62	0	None	0	99	65	68	0	Last FU	Chart review	0		1	1	0	0	0	0	0	0	0	0	0	0	0	0	0
JSD	73	0	Pitavastatin (Livalo)	4	2	0	0	0	158	84			Pitavastatin (Livalo)	4		Pitavastatin (Livalo)	4		Pitavastatin (Livalo)	4		156	69	0	None	0	124	78	58	0	Last FU	Chart review	0		1	0	0	0	0	0	0	0	0	0	0	0	0	0	0
SGB	58	0	Pitavastatin (Livalo)	4	2	0	0	0	49	74			Pitavastatin (Livalo)	4		Pitavastatin (Livalo)	4		Pitavastatin (Livalo)	4		158	60	0	None	0	99	57	61	0	Last FU	Chart review	0		1	0	0	0	0	0	0	0	0	0	0	0	0	0	0
KGS	73	1	Pitavastatin (Livalo)	4	2	0	0	0	68	64			Rosuvastatin (Crestor)	10		Rosuvastatin (Crestor)	10		Rosuvastatin (Crestor)	10		168	60	0	None	0	120	75	94	0	Last FU	Chart review	0		0	1	1	0	0	0	0	0	0	0	0	1	0	0	0
KJH	61	1	Pitavastatin (Livalo)	4	2	0	NA		141	ND			#N/A									173	72	0	None	0	133	98	66	0	FU Loss	Chart review	0		0	1	0	0	1	1	0	0	0	0	0	0	0	0	0
LJY	73	1	Pitavastatin (Livalo)	4	2	0	0	0	126	77			Pitavastatin (Livalo)	4		Simvastatin (Zocor)	40		Rosuvastatin (Crestor)	20		154	70	0	None	0	157	91	79	1	Last FU	Chart review	0		1	0	0	0	0	0	0	0	0	0	0	0	0	0	0
UJY	57	1	Pitavastatin (Livalo)	4	2	0	0	0	75	62			Pitavastatin (Livalo)	4		Pitavastatin (Livalo)	4		Pitavastatin (Livalo)	4		160	63	0	None	0	141	84	62	0	Last FU	Chart review	0		1	0	0	0	1	1	0	0	0	1	0	0	0	0	0
CCM	59	1	Pitavastatin (Livalo)	4	2	0	0	0	107	87			Pitavastatin (Livalo)	4		Pitavastatin (Livalo)	4		Pitavastatin (Livalo)	4		170	78	0	In hospital cardiac arrest at our hospital before treatment	0	84	60	70	0	Last FU	Chart review	0		1	0	0	0	1	1	0	0	0	0	0	0	0	0	0
KJC	64	1	Pitavastatin (Livalo)	4	2	0	NA		52	ND			#N/A									157	60	0	None	0	107	68	61	0	FU Loss	Chart review	0		1	1	1	0	0	0	0	0	0	0	0	0	0	0	0
LSG	60	1	Pitavastatin (Livalo)	4	2	0	0	0	113	ND			Pitavastatin (Livalo)	4		Rosuvastatin (Crestor)	20		Rosuvastatin (Crestor)	20		169	80	0	None	0	117	69	80	0	Last FU	Chart review	0		1	1	0	1	0	0	0	0	0	0	0	0	0	0	0
POR	71	0	Pitavastatin (Livalo)	4	2	0	0	0	112	ND			Pitavastatin (Livalo)	4		Pitavastatin (Livalo)	4		Pitavastatin (Livalo)	4		150	47	0	None	0	115	74	65	0	Last FU	Chart review	0		1	0	0	0	0	0	1	0	0	0	0	0	0	0	0
HES	74	1	Pitavastatin (Livalo)	4	2	0	NANA		105	ND			#N/A						Atorvastatin (Lipitor)	10		172	50	0	None	0	83	47	75	0	Last FU	Chart review	0		1	0	0	0	1	1	0	0	0	0	0	0	0	0	0
PSO	58	1	Pitavastatin (Livalo)	4	2	0	0	0	73	ND			Pitavastatin (Livalo)	4		Pitavastatin (Livalo)	4		Pitavastatin (Livalo)	4		165	78	0	None	0	68	43	44	1	Last FU	Chart review	0		0	1	1	0	0	0	0	0	0	0	0	0	0	0	1
PY	73	1	Pitavastatin (Livalo)	4	2	0	0	0	106	80			Pitavastatin (Livalo)	4		Pitavastatin (Livalo)	4		Pitavastatin (Livalo)	4		169	64	0	None	0	94	68	73	0	Last FU	Chart review	0		0	0	0	0	1	1	0	0	0	0	0	0	0	0	0
SJW	56	1	Pitavastatin (Livalo)	4	2	0	0	0	139	64			Pitavastatin (Livalo)	4		Pitavastatin (Livalo)	4		Pitavastatin (Livalo)	4		170	68	0	None	0	178	103	80	0	Last FU	Chart review	0		0	0	0	0	1	1	0	0	0	0	0	0	0	0	0
KST	72	1	Pitavastatin (Livalo)	4	2	0	0	0	79	ND			#N/A			Rosuvastatin (Crestor)	20					160	54	0	None	0	136	100	118	1	FU Loss	Chart review	0		1	1	1	0	1	1	0	0	0	0	0	0	0	1	0
JSO	73	0	Pitavastatin (Livalo)	4	2	0	0	0	92	109			Pitavastatin (Livalo)	4	0	Pitavastatin (Livalo)	4					158	56	0	None	0	132	70	80	0	FU Loss	Chart review	0		1	0	0	0	0	0	0	0	0	0	0	0	0	0	0
HBJ	38	1	Pitavastatin (Livalo)	4	2	0	0	0	75	84			Pitavastatin (Livalo)	4		Pitavastatin (Livalo)	4		Pitavastatin (Livalo)	4		165	87	0	None	0	149	114	85	1	Last FU	Chart review	0		0	0	0	0	1	1	0	0	0	0	0	0	0	0	0
JSY	55	0	Pitavastatin (Livalo)	4	2	0	0	0	108	61			Pitavastatin (Livalo)	4		Pitavastatin (Livalo)	4		Pitavastatin (Livalo)	4		159	54	0	None	0	126	81	99	1	Last FU	Chart review	0		1	1	0	0	0	0	0	0	0	0	0	0	0	0	0
YDS	77	1	Rosuvastatin (Crestor)	20	3	1	1	1	63	ND			Rosuvastatin (Crestor)	20	1	Rosuvastatin (Crestor)	20		Rosuvastatin (Crestor)	20		159	58	0	None	0	150	90	56	0	Last FU	Chart review	0		1	0	0	0	0	0	0	0	0	0	0	0	0	0	0
PSB	70	0	Pitavastatin (Livalo)	4	2	0	NA		221	ND			#N/A									156	50	0	None	0	134	69	82	0	FU Loss	Chart review	0		0	1	1	0	0	0	0	1	0	0	0	0	0	0	0
LBJ	61	1	Pitavastatin (Livalo)	4	2	0	0	0	136	52			Atorvastatin (Lipitor)	10		Atorvastatin (Lipitor)	10		Atorvastatin (Lipitor)	10		170	67	0	None	0	99	58	46	1	Last FU	Chart review	0		0	1	0	0	1	1	0	0	0	0	0	0	0	0	0
JGJ	47	1	Pitavastatin (Livalo)	4	2	0	0	0	111	73			Pitavastatin (Livalo)	4	0							175	65	0	In hospital cardiac arrest at our hospital before treatment	0	125	81	90	1	FU Loss	Chart review	0		1	1	1	0	1	1	0	0	0	0	0	0	0	0	0
HGT	70	1	Pitavastatin (Livalo)	4	2	0	NA		105	ND			#N/A									168	68	0	None	0	120	66	77	0	FU Loss	Chart review	0		1	0	0	0	0	0	0	0	0	0	0	0	0	0	0
PDB	73	1	Rosuvastatin (Crestor)	10	2	0	0	0	91	54			Rosuvastatin (Crestor)	10		Fluvastatin (Lescol)	80		Fluvastatin (Lescol)	80		160	70	0	None	0	135	85	98	0	Last FU	Chart review	0		0	0	0	0	1	1	0	0	0	0	1	0	0	0	0
JSM	58	1	Pitavastatin (Livalo)	4	2	0	0	0	79	74			Pitavastatin (Livalo)	4		Pitavastatin (Livalo)	4		Pitavastatin (Livalo)	4		167	77	0	In hospital cardiac arrest at other hospital	0	125	97	80	0	Last FU	Chart review	0		0	0	0	0	1	1	0	0	0	0	0	0	0	0	0
KYS	54	0	Pitavastatin (Livalo)	4	2	0	0	0	163	118			Pitavastatin (Livalo)	4		Pitavastatin (Livalo)	4		Pitavastatin (Livalo)	4		158	60	0	None	0	154	107	72	1	Last FU	Chart review	0		1	0	1	0	1	1	0	0	0	0	0	0	0	0	0
LSJ	71	0	Simva+Etizimib (Vytorin)	10		0	0	0	83	ND			Simva+Etizimib (Vytorin)	10	0	Simva+Etizimib (Vytorin)	10					167	63	0	None	0	134	78	84	1	Last FU	Chart review	0		1	0	1	0	1	1	0	1	0	0	0	0	0	0	0
JHJ	55	1	Rosuvastatin (Crestor)	20	3	1	1	1	166	ND			Rosuvastatin (Crestor)	20	1	Rosuvastatin (Crestor)	20		Rosuvastatin (Crestor)	20		161	58	0	None	0	147	63	67	1	Last FU	Chart review	0		1	0	1	0	1	1	0	0	0	0	0	0	0	0	0
KGS	78	0	Pitavastatin (Livalo)	4	2	0	NA		113	ND			#N/A									150	55	0	None	0	128	78	76	1	FU Loss	Chart review	0		0	0	0	0	0	0	0	0	0	0	0	0	0	0	0
YKR	62	0	Pitavastatin (Livalo)	4	2	0	0	0	121	82			Simvastatin (Zocor)	40		Rosuvastatin (Crestor)	20		Rosuvastatin (Crestor)	20		148	56	0	None	0	137	84	88	1	Last FU	Chart review	0		1	1	1	0	0	0	0	0	0	0	0	0	0	0	0
OSC	52	1	Pitavastatin (Livalo)	4	2	0	NA		127	ND			#N/A									165	70	0	None	0	99	72	47	0	Last FU	Chart review	0		0	0	0	0	1	1	0	0	0	0	0	0	0	0	0
OSA	85	0	Pitavastatin (Livalo)	4	2	0	0	0	93	65			Pitavastatin (Livalo)	4		Pitavastatin (Livalo)	4		Pitavastatin (Livalo)	4		153	63	0	None	0	138	82	75	0	Last FU	Chart review	0		0	0	0	0	0	0	0	0	0	0	0	0	0	0	0
PHS	66	1	Pitavastatin (Livalo)	4	2	0	0	0	137	70			Pitavastatin (Livalo)	4		Pitavastatin (Livalo)	4		Pitavastatin (Livalo)	4		170	69	0	None	0	108	60	90	0	Last FU	Chart review	0		0	0	0	0	1	1	0	0	0	0	0	0	0	0	0
BYR	80	0	Rosuvastatin (Crestor)	20	3	1	1-->0		84	112	1		Atorvastatin (Lipitor)	20								157	50	0	None	0	90	47	143	1	Last FU	Chart review	0		1	1	1	0	0	0	0	0	0	0	0	0	0	0	0
YYK	58	1	Pitavastatin (Livalo)	4	2	0	0	0	85	95			Pitavastatin (Livalo)	4	0	Pitavastatin (Livalo)	4					175	68	0	None	0	113	85	95	1	Last FU	Chart review	0		0	0	0	0	1	1	0	0	0	0	0	0	0	0	0
KJB	70	0	Pitavastatin (Livalo)	4	2	0	0	0	58	58			Pitavastatin (Livalo)	4	0							158	70	0	None	0	159	76	71	1	FU Loss	Chart review	0		1	1	0	0	0	0	0	0	0	0	0	0	1	1	0
LYW	57	1	Pitavastatin (Livalo)	1	2	0	0	0	128	ND			Pitavastatin (Livalo)	4		Pitavastatin (Livalo)	4		Pitavastatin (Livalo)	4		164	62	0	None	0	148	90	78	1	Last FU	Chart review	0		0	0	0	0	1	1	0	0	0	0	0	0	0	0	0
HYJ	80	0	Pitavastatin (Livalo)	4	2	0	0	0	58	ND			Pitavastatin (Livalo)	4	0	Pitavastatin (Livalo)	4					150	45	0	None	0	251	178	82	1	Last FU	Chart review	0		1	1	1	0	0	0	0	0	0	0	0	0	0	0	0
HMH	75	1	Pitavastatin (Livalo)	4	2	0	0	0	119	ND			Pitavastatin (Livalo)	4		Pitavastatin (Livalo)	4		Pitavastatin (Livalo)	4		165	67	0	None	0	167	72	119	0	Last FU	Chart review	0		1	0	0	0	0	0	0	0	0	0	0	0	0	0	0
LWH	79	1	Pitavastatin (Livalo)	4	2	0	NA		133	ND			#N/A									162	72	0	None	0	153	80	62	0	FU Loss	Chart review	0		1	1	0	0	0	0	0	0	0	0	0	0	0	0	0
KGS	56	0	Pitavastatin (Livalo)	4	2	0	0	0	110	ND			Pitavastatin (Livalo)	4		Rosuvastatin (Crestor)	10		Rosuvastatin (Crestor)	10		157	54	0	None	0	150	86	68	1	Last FU	Chart review	0		0	0	0	0	0	0	0	0	0	0	0	0	0	0	0
AGH	62	1	Pitavastatin (Livalo)	4	2	0	0-->1		160	121		1	Rosuvastatin (Crestor)	20		Rosuvastatin (Crestor)	20		Rosuvastatin (Crestor)	20		160	60	0	None	0	110	78	102	1	Last FU	Chart review	0		1	1	1	0	0	0	0	0	0	0	0	0	0	0	0
CSC	51	1	Pitavastatin (Livalo)	4	2	0	0-->1		71	ND		1	Atorvastatin (Lipitor)	40		Atorvastatin (Lipitor)	40		Atorvastatin (Lipitor)	40		171	72	0	None	0	127	78	74	0	Last FU	Chart review	0		1	0	1	0	1	1	0	0	0	0	0	0	0	0	0
LJC	62	1	Pitavastatin (Livalo)	4	2	0	0	0	95	ND			Pitavastatin (Livalo)	4		Pitavastatin (Livalo)	4		Pitavastatin (Livalo)	4		151	66	0	None	0	135	68	64	0	Last FU	Chart review	0		1	0	1	0	1	1	0	0	0	0	1	0	0	0	0
HHS	85	1	Pitavastatin (Livalo)	4	2	0	0	0	94	91			Pitavastatin (Livalo)	4		Pitavastatin (Livalo)	4		Pitavastatin (Livalo)	4		165	60	0	None	0	160	80	55	1	Last FU	Chart review	0		0	0	0	0	0	0	0	0	0	0	0	0	0	0	1
LJG	52	1	Pitavastatin (Livalo)	4	2	0	0	0	104	64			Pitavastatin (Livalo)	4		Pitavastatin (Livalo)	4		Pitavastatin (Livalo)	4		158	60	0	None	0	141	81	65	1	Last FU	Chart review	0		1	0	0	0	1	1	0	0	0	0	0	0	0	0	0
JHY	74	1	Pitavastatin (Livalo)	4	2	0	NA		67	ND			#N/A									160	70	0	Out of hospital cardiac arrest	0	94	58	76	0	FU Loss	Chart review	0		1	0	0	0	0	0	0	0	0	0	0	0	0	0	0
CBS	58	0	Pitavastatin (Livalo)	4	2	0	0	0	69	ND			Pitavastatin (Livalo)	4	0							160	60	0	None	0	175	105	175	1	FU Loss	Chart review	0		1	0	0	0	0	0	0	0	0	0	0	0	1	0	0
SES	69	1	Pitavastatin (Livalo)	4	2	0	0	0	35	79			Pitavastatin (Livalo)	4		Pitavastatin (Livalo)	4		Pitavastatin (Livalo)	4		158	62	0	None	0	140	80	65	0	Last FU	Chart review	0		1	1	1	0	0	0	0	0	0	0	0	0	0	0	0
KIE	56	1	Pitavastatin (Livalo)	4	2	0	NANA		154	ND			#N/A						Pitavastatin (Livalo)	4		165	67	0	None	0	229	179	71	1	Last FU	Chart review	0		1	1	1	0	1	1	0	0	0	0	0	0	0	0	0
CDW	44	1	Rosuvastatin (Crestor)	20	3	1	1	1	115	ND			Rosuvastatin (Crestor)	20	1	Rosuvastatin (Crestor)	20		Rosuvastatin (Crestor)	20		177	98	0	None	0	145	98	57	0	Last FU	Chart review	0		1	0	0	0	1	1	0	0	0	0	0	0	0	0	0
LHG	61	1	Rosuvastatin (Crestor)	20	3	1	1-->0		68	37	1		Pitavastatin (Livalo)	4		Pitavastatin (Livalo)	4		Pitavastatin (Livalo)	4		173	62	0	None	0	134	97	70	0	Last FU	Chart review	0		0	0	0	0	1	1	0	0	0	0	0	0	0	0	0
LAB	85	0	Pitavastatin (Livalo)	4	2	0	0	0	85	ND			Pitavastatin (Livalo)	4	0	Pitavastatin (Livalo)	4					150	45	0	None	0	109	51	63	0	Last FU	Chart review	0		1	0	0	0	0	0	0	0	0	0	0	0	0	0	0
LJC	72	1	Pitavastatin (Livalo)	4	2	0	0	0	92	52			Pitavastatin (Livalo)	4		Pitavastatin (Livalo)	4		Pitavastatin (Livalo)	4		170	83	0	None	0	147	96	116	1	Last FU	Chart review	0		0	0	0	0	0	0	0	0	0	0	0	0	0	0	0
HGS	81	1	Pitavastatin (Livalo)	4	2	0	0	0	81	ND			Pitavastatin (Livalo)	4		Pitavastatin (Livalo)	4		Pitavastatin (Livalo)	4		160	60.5	0	None	0	156	87	66	1	Last FU	Chart review	0		1	1	0	0	0	0	0	0	0	0	0	0	0	0	0
JOJ	79	0	Pitavastatin (Livalo)	4	2	0	0	0	64	ND			Pitavastatin (Livalo)	4	0							150	35	0	None	0	136	58	87	0	Death	Chart review	CV death	Definite Cardiac	1	1	0	0	0	0	0	0	0	0	0	0	0	0	0
KBG	72	1	Pitavastatin (Livalo)	4	2	0	NA		138	ND			#N/A									160	79	0	None	0	137	69	62	0	FU Loss	Chart review	0		1	1	1	0	0	0	0	0	0	0	0	0	0	0	0
PES	81	0	Pitavastatin (Livalo)	4	2	0	0	0	88	106			Pitavastatin (Livalo)	4		Atorvastatin (Lipitor)	20		Atorvastatin (Lipitor)	20		160	63	0	None	0	107	51	48	0	Last FU	Chart review	0		1	1	1	0	0	0	0	0	0	0	0	0	0	0	0
LGC	40	1	Pitavastatin (Livalo)	4	2	0	NA		52	ND			#N/A									170	70	0	None	0	151	114	69	0	FU Loss	Chart review	0		0	0	1	0	1	1	1	1	0	0	0	0	0	0	0
KJS	64	0	Pitavastatin (Livalo)	4	2	0	NA		83	ND			#N/A									155	55	0	None	0	85	48	58	0	Death	Chart review	CV death	Definite Cardiac	1	0	0	0	1	1	0	0	0	0	0	0	0	0	0
LNY	52	1	Atorvastatin (Lipitor)	40	3	1	1	1	81	ND			Atorvastatin (Lipitor)	40	1	Atorvastatin (Lipitor)	40		Atorvastatin (Lipitor)	40		168	82	0	None	0	174	105	79	0	Last FU	Chart review	0		1	1	1	1	0	0	0	1	0	0	0	0	0	0	0
KJS	59	0	Pitavastatin (Livalo)	4	2	0	0	0	95	66			Pitavastatin (Livalo)	4		Pitavastatin (Livalo)	4		Pitavastatin (Livalo)	4		156	45	0	None	0	108	80	84	1	Last FU	Chart review	0		0	0	0	0	1	1	0	0	0	0	0	0	0	0	0
HMJ	79	0	Pitavastatin (Livalo)	4	2	0	0	0	44	68			Pitavastatin (Livalo)	4		Pitavastatin (Livalo)	4		Pitavastatin (Livalo)	4		155	65	0	None	0	110	61	81	0	Last FU	Chart review	0		1	1	0	0	0	0	0	0	0	0	0	0	0	0	0
KHH	66	1	Rosuvastatin (Crestor)	20	3	1	1	1	97	53			Rosuvastatin (Crestor)	20	1	Rosuvastatin (Crestor)	10		Rosuvastatin (Crestor)	10		158	60	0	None	0	150	87	112	1	Last FU	Chart review	0		0	0	0	0	0	0	0	0	0	0	0	0	0	0	0
LMS	77	0	Pitavastatin (Livalo)	4	2	0	0	0	144	ND			Pitavastatin (Livalo)	4		Pitavastatin (Livalo)	4		Pitavastatin (Livalo)	4		155	51	0	None	0	125	76	60	1	Last FU	Chart review	0		1	1	0	0	0	0	0	0	0	0	1	0	0	0	0
KHK	63	1	Pitavastatin (Livalo)	4	2	0	0	0	91	ND			Pitavastatin (Livalo)	4		Pitavastatin (Livalo)	4		Pitavastatin (Livalo)	4		160	64	0	None	0	126	68	66	0	Last FU	Chart review	0		0	0	0	0	0	0	0	0	0	0	0	0	0	0	0
KBG	71	0	Rosuvastatin (Crestor)	10	2	0	0-->1		60	ND		1	Atorvastatin (Lipitor)	40		Atorvastatin (Lipitor)	40					148	40	0	None	0	120	80	72	1	Death	Chart review	CV death	Definite Cardiac	1	0	1	0	0	0	0	0	0	0	0	0	0	0	0
PST	45	1	Pitavastatin (Livalo)	4	2	0	0	0	128	103			Pitavastatin (Livalo)	4		Pitavastatin (Livalo)	4		Pitavastatin (Livalo)	4		180	75	0	None	0	135	77	64	1	Last FU	Chart review	0		1	1	1	0	1	1	0	0	0	0	0	0	0	0	0
BBH	48	1	Pitavastatin (Livalo)	4	2	0	0	0	112	ND			Pitavastatin (Livalo)	4		Pitavastatin (Livalo)	4		Pitavastatin (Livalo)	4		165	74	0	None	0	145	95	72	1	Last FU	Chart review	0		0	1	0	0	1	1	0	0	0	0	0	0	0	0	0
LSY	48	1	Pitavastatin (Livalo)	4	2	0	NA		67	ND			#N/A									180	100	0	None	0	169	105	93	0	FU Loss	Chart review	0		1	0	1	0	1	1	0	0	0	0	0	0	0	0	0
CYJ	46	1	Pitavastatin (Livalo)	4	2	0	NA		179	ND			#N/A									183	92	0	None	0	107	63	76	0	FU Loss	Chart review	0		1	0	0	0	1	1	0	0	0	0	0	0	0	0	0
BWB	79	1	Pitavastatin (Livalo)	4	2	0	0	0	74	ND			Pitavastatin (Livalo)	4	0	Pitavastatin (Livalo)	4					159	61	0	None	0	93	61	45	0	Death	Chart review	CV death	Definite Cardiac	1	0	0	0	0	0	0	0	0	0	0	0	0	0	0
GMS	50	1	Pitavastatin (Livalo)	4	2	0	0	0	96	56			Pitavastatin (Livalo)	4		Pitavastatin (Livalo)	4		Pitavastatin (Livalo)	4		177	95	0	None	0	170	114	68	0	Last FU	Chart review	0		0	1	0	0	1	1	0	0	0	0	0	0	0	0	0
YKS	70	1	Pravastatin (Mevalotin)	40	2	0	NA		109	ND			#N/A									165	62	0	None	0	135	72	77	0	FU Loss	Chart review	0		1	0	0	0	0	0	0	0	0	0	1	0	0	1	0
KHG	112	1	Pitavastatin (Livalo)	4	2	0	0	0	169	ND			Pitavastatin (Livalo)	4	0							168	57	0	None	0	124	84	89	0	Last FU	Chart review	0		0	1	0	0	0	0	0	0	0	0	0	0	0	0	0
NSY	112	1	Pitavastatin (Livalo)	4	2	0	0	0	50	85			Pitavastatin (Livalo)	4	0							155	55	0	None	0	159	78	79	0	Death	Chart review	Non-CV death	Non-cardiac	1	0	1	0	0	0	0	0	0	0	0	0	0	0	0
CYG	56	1	Pitavastatin (Livalo)	4	2	0	0	0	129	95			Pitavastatin (Livalo)	4		Pitavastatin (Livalo)	4		Pitavastatin (Livalo)	4		174	62	0	None	0	134	90	85	1	Last FU	Chart review	0		0	1	0	0	1	1	0	0	0	0	0	0	0	0	0
JJJ	72	0	Pitavastatin (Livalo)	4	2	0	0	0	143	ND			Pitavastatin (Livalo)	4		Pitavastatin (Livalo)	4		Pitavastatin (Livalo)	4		160	43	0	None	0	143	71	57	1	Last FU	Chart review	0		1	0	1	0	0	0	0	0	0	0	0	0	1	0	0
SYM	64	1	Rosuvastatin (Crestor)	10	2	0	0-->1		84	85		1	Rosuvastatin (Crestor)	20								165	65	0	None	0	107	61	52	1	FU Loss	Chart review	0		1	0	1	0	0	0	0	0	0	0	0	0	0	0	0
LHR	62	1	Rosuvastatin (Crestor)	20	3	1	1	1	126	72			Rosuvastatin (Crestor)	20	1	Rosuvastatin (Crestor)	20		Rosuvastatin (Crestor)	20		150	67	0	None	0	134	74	78	0	Last FU	Chart review	0		0	0	0	0	1	1	0	0	0	0	0	0	0	0	0
PSG	58	1	Rosuvastatin (Crestor)	10	2	0	0	0	154	69			Rosuvastatin (Crestor)	10		Rosuvastatin (Crestor)	10		Rosuvastatin (Crestor)	10		168	66	0	None	0	167	104	83	1	Last FU	Chart review	0		0	0	0	0	1	1	0	0	0	0	0	0	0	0	0
MMDAR	50	1	Pitavastatin (Livalo)	4	2	0	0	0	155	ND			Pitavastatin (Livalo)	4		Rosuvastatin (Crestor)	20		Atorvastatin (Lipitor)	20		174	96	0	None	0	140	80	92	0	Last FU	Chart review	0		1	0	0	0	0	0	0	0	0	0	0	0	0	0	0
PJM	68	1	Rosuvastatin (Crestor)	20	3	1	NA		90	ND			#N/A									160	58.5	0	None	0	117	78	70	1	FU Loss	Chart review	0		1	0	0	0	0	0	0	0	0	0	0	0	0	0	0
PBY	64	1	Rosuvastatin (Crestor)	20	3	1	1	1	10	63			Rosuvastatin (Crestor)	20	1	Rosuvastatin (Crestor)	20		Rosuvastatin (Crestor)	20		173	88	0	None	0	178	90	91	0	Last FU	Chart review	0		1	1	1	0	1	1	0	0	0	0	0	0	0	0	0
CSO	48	0	Rosuvastatin (Crestor)	20	3	1	1-->0-->1		290	ND			Pitavastatin (Livalo)	4		Rosuvastatin (Crestor)	20		Rosuvastatin (Crestor)	20		160	67	0	None	0	96	58	62	0	Last FU	Chart review	0		0	0	0	0	1	1	0	0	0	0	0	0	0	0	0
PYH	72	0	Atorvastatin (Lipitor)	40	3	1	1-->0		108	58	1		Atorvastatin (Lipitor)	20		Atorvastatin (Lipitor)	10		Atorvastatin (Lipitor)	10		151	62	0	None	0	148	116	101	1	Last FU	Chart review	0		0	0	0	0	0	0	0	0	0	1	0	0	0	0	0
PIJ	56	0	Rosuvastatin (Crestor)	20	3	1	NA		89	ND			#N/A									154	64	0	None	0	137	89	84	0	FU Loss	Chart review	0		0	0	0	0	0	0	0	0	0	0	0	0	0	0	0
KDM	78	1	Rosuvastatin (Crestor)	20	3	1	NA		88	ND			#N/A									167.5	75	0	None	0	159	86	64	0	Death	Chart review	CV death	Definite Cardiac	1	1	0	0	0	0	0	0	0	0	1	0	0	0	1
KUW	53	1	Rosuvastatin (Crestor)	20	3	1	1-->0		90	64	1		Pitavastatin (Livalo)	4		Pitavastatin (Livalo)	4		Pitavastatin (Livalo)	4		174	85	0	None	0	149	99	66	1	Last FU	Chart review	0		0	0	0	0	0	0	0	0	0	0	0	0	0	0	0
KJS	62	0	Rosuvastatin (Crestor)	20	3	1	1	1	121	43			Rosuvastatin (Crestor)	20	1	Rosuvastatin (Crestor)	20		Rosuvastatin (Crestor)	20		150	54	0	None	0	131	74	78	1	Last FU	Chart review	0		1	1	0	0	0	0	0	0	0	0	0	0	1	0	0
JMD	74	0	Rosuvastatin (Crestor)	20	3	1	1-->0		230	140	1		Rosuvastatin (Crestor)	10		Atorvastatin (Lipitor)	40					150	55	0	None	0	157	80	71	1	FU Loss	Chart review	0		1	1	0	0	0	0	0	0	0	0	0	0	0	0	0
JJ	53	1	Rosuvastatin (Crestor)	20	3	1	1-->0		121	ND	1		Pitavastatin (Livalo)	4		Pitavastatin (Livalo)	2		Pitavastatin (Livalo)	2		170	84	0	None	0	183	111	63	0	Last FU	Chart review	0		0	0	0	0	1	1	0	0	0	0	0	0	0	0	0
LHC	60	1	Rosuvastatin (Crestor)	20	3	1	1-->0		123	ND	1		Pitavastatin (Livalo)	4		Pitavastatin (Livalo)	4		Pitavastatin (Livalo)	4		175	66	0	None	0	102	71	70	0	Last FU	Chart review	0		0	0	0	0	0	0	0	0	0	0	0	0	0	0	0
YMG	77	1	Rosuvastatin (Crestor)	20	3	1	1	1	83	ND			Rosuvastatin (Crestor)	20	1	Rosuvastatin (Crestor)	20					165	55	0	None	0	110	70	86	0	FU Loss	Chart review	0		1	1	0	0	0	0	0	0	0	0	0	0	0	0	0
YHN	54	1	Rosuvastatin (Crestor)	20	3	1	1	1	129	89			Rosuvastatin (Crestor)	20	1							180	113	0	None	0	145	100	76	0	Last FU	Chart review	0		0	1	1	0	1	1	0	0	0	0	0	0	0	0	0
KSY	60	1	Rosuvastatin (Crestor)	20	3	1	1-->0		89	ND	1		Pitavastatin (Livalo)	4		Pitavastatin (Livalo)	2		Pitavastatin (Livalo)	2		168	70	0	None	0	102	64	73	1	Last FU	Chart review	0		0	0	0	0	1	1	0	0	0	0	0	0	0	0	0
LCK	71	1	Rosuvastatin (Crestor)	20	3	1	NA		158	ND			#N/A									170	64	0	None	0	142	80	110	0	Death	Chart review	Non-CV death	Non-Cardiac	0	1	0	0	1	1	0	0	0	0	0	0	1	0	0
SSI	41	1	Rosuvastatin (Crestor)	20	3	1	1-->0		119	77	1		Pitavastatin (Livalo)	4		Pitavastatin (Livalo)	4		Pitavastatin (Livalo)	4		165	65	0	None	0	121	60	76	0	Last FU	Chart review	0		0	0	0	0	1	1	0	0	0	0	0	0	0	0	0
SIB	65	1	Rosuvastatin (Crestor)	20	3	1	NA		83	ND			#N/A									160	75	0	None	0	100	60	109	1	FU Loss	Chart review	0		1	0	1	0	0	0	0	0	0	0	1	0	0	0	0
JJH	60	1	Rosuvastatin (Crestor)	20	3	1	1	1	101	59			Rosuvastatin (Crestor)	20	1	Rosuvastatin (Crestor)	20		Rosuvastatin (Crestor)	20		165	68	0	None	0	127	90	75	1	Last FU	Chart review	0		0	0	0	0	1	1	0	0	0	0	0	0	0	0	0
PMK	66	0	Rosuvastatin (Crestor)	20	3	1	1-->0		229	ND	1		Pitavastatin (Livalo)	4		Pitavastatin (Livalo)	4		Pitavastatin (Livalo)	4		152	58	0	None	0	104	67	54	0	Last FU	Chart review	0		0	0	0	0	0	0	0	0	0	0	0	0	0	0	0
HMH	80	1	Rosuvastatin (Crestor)	20	3	1	1-->0		151	ND	1		Pitavastatin (Livalo)	4								160	70	0	None	0	112	86	98	1	Death	Chart review	Non-CV death	Non-Cardiac	0	0	0	0	1	1	0	0	0	0	1	0	0	0	0
SJS	61	1	Rosuvastatin (Crestor)	20	3	1	1-->0		131	ND	1		Pitavastatin (Livalo)	4		Pitavastatin (Livalo)	4		Pitavastatin (Livalo)	4		160	72	0	None	0	110	62	75	1	Last FU	Chart review	0		0	0	0	0	1	1	0	0	0	0	0	0	0	0	0
NHH	55	1	Rosuvastatin (Crestor)	20	3	1	1-->0		27	ND	1		Pitavastatin (Livalo)	4		Pitavastatin (Livalo)	4		Pitavastatin (Livalo)	4		169	74	0	None	0	112	84	83	0	Last FU	Chart review	0		1	1	0	0	1	1	0	0	0	0	0	0	0	0	0
KHS	59	1	Rosuvastatin (Crestor)	20	3	1	1-->0		66	112	1		Pitavastatin (Livalo)	4		Pitavastatin (Livalo)	4		Pitavastatin (Livalo)	4		165	67	0	None	0	121	84	97	0	Last FU	Chart review	0		1	0	1	0	1	1	0	1	0	0	0	0	0	0	0
KSS	55	1	Rosuvastatin (Crestor)	20	3	1	1	1	169	36			Rosuvastatin (Crestor)	20	1	Rosuvastatin (Crestor)	20		Rosuvastatin (Crestor)	20		172	97	0	None	0	134	68	100	0	Last FU	Chart review	0		0	1	0	0	1	1	0	0	0	0	0	0	0	0	0
LSB	59	0	Rosuvastatin (Crestor)	20	3	1	1	1	117	49			Rosuvastatin (Crestor)	20	1	Rosuvastatin (Crestor)	20		Rosuvastatin (Crestor)	20		154	54	0	None	0	120	80	72	1	Last FU	Chart review	0		0	1	0	0	1	1	0	0	0	0	0	0	0	0	0
KYH	67	1	Rosuvastatin (Crestor)	10	2	0	0	0	118	97			Pitavastatin (Livalo)	2		Pitavastatin (Livalo)	2		Pitavastatin (Livalo)	2		165	69	0	None	0	90	40	40	0	Last FU	Chart review	0		0	0	0	0	1	1	0	0	0	0	0	0	0	0	0
UCY	79	1	Rosuvastatin (Crestor)	20	3	1	1-->0		76	ND	1		Pitavastatin (Livalo)	4		Pitavastatin (Livalo)	4					170	66	0	None	0	113	73	94	0	Death	Chart review	CV death	Definite Cardiac	0	0	0	0	1	1	0	0	0	0	0	0	0	0	0
LSH	59	1	Rosuvastatin (Crestor)	20	3	1	NA		141	ND			#N/A									163	70	0	None	0	148	68	69	1	Last FU	Chart review	0		0	1	0	0	0	0	0	0	0	0	0	0	0	0	0
PSJ	50	1	Rosuvastatin (Crestor)	10	2	0	0	0	96	ND			Pitavastatin (Livalo)	4		Pitavastatin (Livalo)	4		Pitavastatin (Livalo)	4		175	78	0	None	0	106	88	119	1	Last FU	Chart review	0		1	1	0	0	0	0	1	1	0	0	0	0	1	0	0
PHJ	42	1	Rosuvastatin (Crestor)	20	3	1	1-->0		136	ND	1		Pitavastatin (Livalo)	4		Pitavastatin (Livalo)	4		Pitavastatin (Livalo)	4		174	85	0	None	0	145	107	118	0	Last FU	Chart review	0		0	1	0	0	1	1	0	0	0	0	0	0	0	0	0
NSH	51	1	Rosuvastatin (Crestor)	20	3	1	1-->0		79	ND	1		Pitavastatin (Livalo)	4								178	82	0	None	0	100	76	82	1	Last FU	Chart review	0		1	1	0	0	1	1	0	0	0	0	0	0	0	0	0
SJM	47	1	Rosuvastatin (Crestor)	20	3	1	1-->0		135	ND	1		Pitavastatin (Livalo)	4		Pitavastatin (Livalo)	2					170	68	0	None	0	159	108	68	0	Last FU	Chart review	0		1	1	0	0	1	1	0	0	0	0	0	0	0	0	0
YMH	72	0	Rosuvastatin (Crestor)	20	3	1	1-->0		122	81	1		Pitavastatin (Livalo)	4		Pitavastatin (Livalo)	4		Pitavastatin (Livalo)	4		155	57	0	None	0	137	84	92	1	Last FU	Chart review	0		1	1	0	0	0	0	0	0	0	0	0	0	0	0	0
JYS	69	1	Rosuvastatin (Crestor)	20	3	1	1	1	93	75			Rosuvastatin (Crestor)	20	1	Simvastatin (Zocor)	40		Simvastatin (Zocor)	40		168	68	0	None	0	148	70	125	0	Last FU	Chart review	0		1	0	0	0	0	0	0	0	0	0	1	0	0	0	0
CGS	58	1	Rosuvastatin (Crestor)	10	2	0	0-->1		40	31		1	Rosuvastatin (Crestor)	20		Rosuvastatin (Crestor)	20		Rosuvastatin (Crestor)	20		170	68	0	None	0	125	88	92	1	Last FU	Chart review	0		1	1	1	0	0	0	0	0	0	0	1	0	0	0	0
PJS	71	0	Rosuvastatin (Crestor)	10	2	0	0	0	104	68			Pitavastatin (Livalo)	4		Pitavastatin (Livalo)	4		Pitavastatin (Livalo)	4		160	62	0	None	0	130	80	86	0	Last FU	Chart review	0		1	0	0	0	0	0	0	0	0	0	0	0	0	0	0
LCM	59	1	Rosuvastatin (Crestor)	20	3	1	1	1	84	ND			Rosuvastatin (Crestor)	20	1	Rosuvastatin (Crestor)	20		Rosuvastatin (Crestor)	20		173	79	0	None	0	140	80	77	1	Last FU	Chart review	0		1	0	0	0	0	0	0	0	0	0	0	0	0	0	0
OEJ	89	1	Rosuvastatin (Crestor)	20	3	1	1--->0		79	ND			#N/A			Pitavastatin (Livalo)	4		Pitavastatin (Livalo)	4		167	65	0	None	0	129	58	92	0	Last FU	Chart review	0		1	0	0	0	0	0	0	0	0	0	0	0	0	0	0
SYD	49	1	Rosuvastatin (Crestor)	20	3	1	1-->0		103	ND	1		Pitavastatin (Livalo)	4		Pitavastatin (Livalo)	4		Pitavastatin (Livalo)	4		176	79	0	None	0	153	110	86	0	Last FU	Chart review	0		1	0	0	0	0	0	0	0	0	0	0	0	0	0	0
KST	53	0	Rosuvastatin (Crestor)	20	3	1	NA		105	ND			#N/A									160	43	0	None	0	135	74	67	1	Death	Chart review	Non-CV death	Non-cardiac	0	1	0	0	0	0	0	0	0	0	0	1	0	0	0
KHY	67	1	Rosuvastatin (Crestor)	20	3	1	1-->0		119	84	1		Rosuvastatin (Crestor)	10		Rosuvastatin (Crestor)	10		Rosuvastatin (Crestor)	10		164	63	0	None	0	153	74	95	1	Last FU	Chart review	0		1	1	0	0	1	1	0	0	0	0	0	0	0	0	0
JHC	45	1	Rosuvastatin (Crestor)	20	3	1	1	1	114	ND			Rosuvastatin (Crestor)	20	1	Rosuvastatin (Crestor)	20		Rosuvastatin (Crestor)	20		168	90	0	None	0	200	134	91	1	Last FU	Chart review	0		1	0	0	0	1	1	0	0	0	0	0	0	0	0	0
KGE	45	1	Rosuvastatin (Crestor)	10	2	0	0-->1		179	120		1	Rosuvastatin (Crestor)	20		Rosuvastatin (Crestor)	20		Rosuvastatin (Crestor)	20		168	70	0	None	0	113	85	56	0	Last FU	Chart review	0		0	0	0	0	1	1	0	0	0	0	0	0	0	0	0
OBJ	54	1	Rosuvastatin (Crestor)	20	3	1	1	1	80	ND			Rosuvastatin (Crestor)	20	1							168	64.5	0	None	0	140	80	98	0	Death	Chart review	CV death	Definite Cardiac	1	1	1	0	0	0	0	0	0	0	0	0	1	0	0
LJD	68	1	Rosuvastatin (Crestor)	20	3	1	1	1	58	ND			Rosuvastatin (Crestor)	20	1	Rosuvastatin (Crestor)	20		Pitavastatin (Livalo)	2		165	63	0	None	0	128	78	68	1	Last FU	Chart review	0		1	1	1	0	0	0	0	0	0	0	0	0	0	0	0
RJH	80	1	Rosuvastatin (Crestor)	20	3	1	1	1	112	ND			Rosuvastatin (Crestor)	20	1	Rosuvastatin (Crestor)	20					170	65	0	None	0	94	35	130	1	Death	Chart review	CV death	Definite Cardiac	0	0	0	0	0	0	0	0	0	0	0	0	0	0	0
YWG	65	1	Rosuvastatin (Crestor)	20	3	1	1-->0		136	ND	1		Pitavastatin (Livalo)	4								180	78	0	None	0	121	73	63	1	FU Loss	Chart review	0		0	0	1	0	1	1	0	0	0	0	0	0	0	0	0
OCW	78	1	Rosuvastatin (Crestor)	10	2	0	NA		120	ND			#N/A									180	80	0	None	0	150	100	78	1	Death	Chart review	CV death	Definite Cardiac	1	1	0	0	0	0	0	0	0	0	1	0	0	0	0
KSD	73	1	Rosuvastatin (Crestor)	20	3	1	1-->0		97	ND	1		Rosuvastatin (Crestor)	10		Rosuvastatin (Crestor)	10		Rosuvastatin (Crestor)	10		158	60	0	None	0	116	65	75	1	Last FU	Chart review	0		1	1	0	0	1	1	0	0	0	0	0	0	0	0	0
LMN	53	1	Rosuvastatin (Crestor)	20	3	1	NA		64	ND			#N/A									168	56	0	None	0	100	60	53	0	Death	Chart review	CV death	Definite Cardiac	0	1	0	0	1	1	0	0	0	0	0	0	0	0	0
SSC	74	1	Rosuvastatin (Crestor)	20	3	1	1-->0		107	ND	1		Pitavastatin (Livalo)	2		Pitavastatin (Livalo)	2		Pitavastatin (Livalo)	2		164	59	0	None	0	148	84	56	0	Last FU	Chart review	0		1	1	0	0	0	0	0	0	0	0	0	0	0	0	0
POS	73	0	Rosuvastatin (Crestor)	20	3	1	1-->0		66	48	1		Simva+Etizimib (Vytorin)	20		Simva+Etizimib (Vytorin)	20		Pitavastatin (Livalo)	4		150	60	0	None	0	125	60	61	1	Last FU	Chart review	0		1	0	0	0	0	0	0	0	0	0	0	0	0	0	0
KJH	58	1	Rosuvastatin (Crestor)	20	3	1	1-->0		139	ND	1		Pitavastatin (Livalo)	4		Pitavastatin (Livalo)	2		Pitavastatin (Livalo)	2		155	70	0	None	0	142	82	64	1	Last FU	Chart review	0		1	0	0	0	0	0	0	0	0	0	0	0	0	0	0
LYJ	77	0	Rosuvastatin (Crestor)	20	3	1	1-->0		103	74	1		Pitavastatin (Livalo)	4		Pitavastatin (Livalo)	4		Pitavastatin (Livalo)	4		150	50	0	None	0	130	70	89	0	Last FU	Chart review	0		1	0	0	0	0	0	0	0	0	0	0	0	0	0	0
LSJ	71	0	Rosuvastatin (Crestor)	10	2	0	0-->1		79	34		1	Rosuvastatin (Crestor)	20		Rosuvastatin (Crestor)	20		Atorvastatin (Lipitor)	20		162	80	0	None	0	125	95	52	1	Last FU	Chart review	0		1	1	1	0	0	0	0	0	0	0	0	0	0	0	0
OYT	55	1	Rosuvastatin (Crestor)	10	2	0	0	0	77	ND			Rosuvastatin (Crestor)	10		Rosuvastatin (Crestor)	10		Rosuvastatin (Crestor)	10		175	63	0	None	0	144	100	68	0	Last FU	Chart review	0		1	0	1	0	1	1	0	0	0	0	0	0	0	0	0
LGJ	60	1	Rosuvastatin (Crestor)	20	3	1	1-->0		131	ND	1		Pitavastatin (Livalo)	2		Pitavastatin (Livalo)	5		Atorvastatin (Lipitor)	40		168	70	0	None	0	114	69	52	1	Last FU	Chart review	0		1	0	0	0	0	0	0	0	0	0	0	0	0	0	0
KYS	77	1	Rosuvastatin (Crestor)	20	3	1	1--->0		133	ND			#N/A						Atorvastatin (Lipitor)	20		170	63	0	None	0	136	71	54	0	Last FU	Chart review	0		1	0	0	0	0	0	0	0	0	0	0	0	0	0	0
LJB	77	1	Rosuvastatin (Crestor)	20	3	1	NA		45	ND			#N/A									169	70	0	None	0	95	60	79	0	Death	Chart review	CV death	Definite Cardiac	0	0	0	0	1	1	0	0	0	0	0	0	0	0	0
OHS	72	0	Rosuvastatin (Crestor)	20	3	1	1-->0		149	ND	1		Pitavastatin (Livalo)	4		Pitavastatin (Livalo)	4		Pitavastatin (Livalo)	4		145	49	0	None	0	153	93	67	1	Last FU	Chart review	0		1	0	0	0	0	0	0	0	0	0	0	0	0	0	0
HEY	57	1	Rosuvastatin (Crestor)	20	3	1	1	1	103	ND			Rosuvastatin (Crestor)	20	1	Rosuvastatin (Crestor)	20		Rosuvastatin (Crestor)	20		180	77	0	None	0	147	94	74	1	Last FU	Chart review	0		1	0	0	0	1	1	0	0	0	0	0	0	0	0	0
OSD	66	1	Pitavastatin (Livalo)	4	2	0	0	0	39	ND			Pitavastatin (Livalo)	4		Pitavastatin (Livalo)	2		Rosuvastatin (Crestor)	2		185.5	50.7	0	None	0	97	65	80	1	Last FU	Chart review	0		0	0	1	0	0	0	1	1	0	0	0	0	0	0	0
YSJ	76	1	Rosuvastatin (Crestor)	20	3	1	1--->0		90	ND			#N/A			Pitavastatin (Livalo)	2		Pitavastatin (Livalo)	2		165	67	0	None	0	129	69	63	1	Last FU	Chart review	0		1	0	0	0	1	1	0	0	0	0	0	0	0	0	0
LSH	51	1	Rosuvastatin (Crestor)	20	3	1	1-->0		123	ND	1		Pitavastatin (Livalo)	4		Pitavastatin (Livalo)	4		Pitavastatin (Livalo)	4		169	93	0	None	0	161	87	66	0	Last FU	Chart review	0		1	0	0	0	1	1	0	0	0	0	1	0	0	0	0
YPS	67	0	Rosuvastatin (Crestor)	10	2	0	0	0	131	ND			Pitavastatin (Livalo)	2		Pitavastatin (Livalo)	2		Pitavastatin (Livalo)	2		153	68	0	None	0	146	96	80	1	Last FU	Chart review	0		1	0	0	0	0	0	0	0	0	0	0	0	0	0	1
JSD	79	0	Rosuvastatin (Crestor)	10	2	0	0	0	50	ND			Rosuvastatin (Crestor)	10		Rosuvastatin (Crestor)	10		Rosuvastatin (Crestor)	10		151	47	0	None	0	120	80	84	1	Last FU	Chart review	0		1	1	0	0	0	0	0	0	0	0	0	0	0	0	0
NKH	62	1	Atorvastatin (Lipitor)	20	2	0	0	0	86	52			Atorvastatin (Lipitor)	20	0							153	68	0	None	0	124	68	78	1	Death	Chart review	Non-CV death	Non-cardiac	1	1	0	0	1	1	0	0	0	0	0	0	1	0	0
KTS	63	1	Rosuvastatin (Crestor)	20	3	1	1-->0		87	ND	1		Pitavastatin (Livalo)	4		Pitavastatin (Livalo)	4		Pitavastatin (Livalo)	4		170	73	0	None	0	145	90	119	0	Last FU	Chart review	0		1	1	0	0	0	0	0	0	0	0	1	0	0	0	0
KMH	48	1	Rosuvastatin (Crestor)	20	3	1	1	1	107	ND			Rosuvastatin (Crestor)	20	1	Rosuvastatin (Crestor)	20		Rosuvastatin (Crestor)	20		170	90	0	Out of hospital cardiac arrest	1				0	Last FU	Chart review	0		1	1	0	0	1	1	0	0	0	0	0	0	0	0	0
JGD	70	1	Rosuvastatin (Crestor)	10	2	0	0	0	79	ND			Rosuvastatin (Crestor)	10	0							175	85	0	None	0	123	54	80	1	Last FU	Chart review	0		1	0	0	0	0	0	0	0	0	0	1	0	0	0	0
NKH	86	1	Atorvastatin (Lipitor)	10	2	0	0	0	54	ND			Pitavastatin (Livalo)	4		Pitavastatin (Livalo)	4		Pitavastatin (Livalo)	2		160	48	0	None	0	104	91	125	0	Last FU	Chart review	0		0	0	0	0	0	0	0	0	0	0	0	0	0	1	1
LCS	72	1	Rosuvastatin (Crestor)	20	3	1	NA		105	ND			#N/A									164	68	0	None	0	160	97	98	0	Last FU	Chart review	0		0	0	0	0	0	0	0	0	0	0	0	0	0	0	0
HGW	66	1	Rosuvastatin (Crestor)	10	2	0	0	0	128	74			Pitavastatin (Livalo)	2	0	Pitavastatin (Livalo)	2					161	68	0	None	0	153	84	97	1	Death	Chart review	CV death	Definite Cardiac	1	1	0	0	0	0	0	0	0	0	0	0	0	0	0
LHG	65	1	Simvastatin (Zocor)	20	2	0	0-->1		106	213		1	Rosuvastatin (Crestor)	20		Rosuvastatin (Crestor)	20		Rosuvastatin (Crestor)	20		162	57	0	None	0	124	70	60	1	Last FU	Chart review	0		1	0	0	0	0	0	1	1	0	0	0	0	0	0	0
PYS	50	0	Rosuvastatin (Crestor)	20	3	1	NA		116	ND			#N/A									155	59	0	None	0	132	72	72	0	FU Loss		0		0	0	0	0	0	0	0	0	0	0	0	0	0	0	0
KDH	38	1	Atorvastatin (Lipitor)	20	2	0	0	0	192	100			Atorvastatin (Lipitor)	10		Atorvastatin (Lipitor)	20		Atorvastatin (Lipitor)	40		174	67	0	None	0	126	89	91	1	Last FU	Chart review	0		0	0	0	0	1	1	0	0	0	0	0	0	0	0	0
NJS	42	1	Rosuvastatin (Crestor)	10	2	0	0	0	116	ND			Rosuvastatin (Crestor)	10		Rosuvastatin (Crestor)	10		Rosuvastatin (Crestor)	10		169	100	0	None	0	181	103	106	1	Last FU	Chart review	0		1	1	0	0	0	0	0	0	0	0	0	0	0	0	0
SSW	61	1	Rosuvastatin (Crestor)	10	2	0	0	0	99	52			Rosuvastatin (Crestor)	10		Rosuvastatin (Crestor)	10		Rosuvastatin (Crestor)	10		165	69	0	None	0	164	108	71	1	Last FU	Chart review	0		1	1	0	0	0	0	0	0	0	0	0	0	0	0	0
YDY	57	1	Rosuvastatin (Crestor)	20	3	1	1	1	123	ND			Rosuvastatin (Crestor)	20	1	Rosuvastatin (Crestor)	20		Rosuvastatin (Crestor)	10		162	64	0	None	0	112	75	94	0	Last FU	Chart review	0		0	1	0	0	1	1	0	0	0	0	0	0	0	0	0
KSD	41	1	Rosuvastatin (Crestor)	20	3	1	1-->0		119	ND	1		Pitavastatin (Livalo)	4		Pitavastatin (Livalo)	4		Pitavastatin (Livalo)	4		172	73	0	None	0	120	80	80	0	Last FU	Chart review	0		0	0	0	0	1	1	0	0	0	0	0	0	0	0	0
HCP	78	0	Rosuvastatin (Crestor)	20	3	1	1-->0		71	49	1		Rosuvastatin (Crestor)	10		Rosuvastatin (Crestor)	10		Rosuvastatin (Crestor)	10		150	54	0	None	0	141	100	75	1	Last FU	Chart review	0		0	0	1	0	0	0	0	0	0	0	0	0	0	0	0
KTJ	77	1	Rosuvastatin (Crestor)	20	3	1	NA		68	ND			#N/A									170	66	0	None	0	100	60	80	1	Last FU	Chart review	0		0	0	0	0	0	0	0	0	0	0	0	0	0	0	0
PSW	38	1	Rosuvastatin (Crestor)	10	2	0	0	0	98	60			Pitavastatin (Livalo)	4		Simvastatin (Zocor)	40		Simvastatin (Zocor)	40		173	75	0	None	0	107	69	128	0	Last FU	Chart review	0		1	1	0	0	1	1	0	0	0	0	0	0	0	0	0
HSJ	69	0	Rosuvastatin (Crestor)	10	2	0	0-->1		151	72		1	Rosuvastatin (Crestor)	20								158	83	0	None	0	173	86	85	0	Death	Chart review	CV death	Definite Cardiac	1	0	0	0	0	0	0	0	0	0	0	0	1	0	0
SKS	63	0	Rosuvastatin (Crestor)	10	2	0	0	0	135	77			Atorvastatin (Lipitor)	10		Atorvastatin (Lipitor)	20		Atorvastatin (Lipitor)	20		162	72	0	None	0	122	70	69	1	Last FU	Chart review	0		0	1	1	0	0	0	0	0	0	0	0	0	0	0	0
PSC	56	1	Rosuvastatin (Crestor)	10	2	0	0	0	191	ND			Pitavastatin (Livalo)	4		Rosuvastatin (Crestor)	20		Rosuvastatin (Crestor)	20		161	71	0	None	0	123	72	63	0	Last FU	Chart review	0		0	0	0	0	0	0	0	0	0	0	0	0	0	0	0
YJN	72	0	Rosuvastatin (Crestor)	10	2	0	0	0	101	ND			Pitavastatin (Livalo)	4		Pitavastatin (Livalo)	4		Pitavastatin (Livalo)	4		155	65	0	None	0	150	95	71	1	Last FU	Chart review	0		1	0	0	0	0	0	0	0	0	0	0	0	0	0	0
JWJ	80	0	Atorvastatin (Lipitor)	20	2	0	0	0	121	ND			Pitavastatin (Livalo)	4		Pitavastatin (Livalo)	4		Pitavastatin (Livalo)	4		146	46	0	None	0	154	89	74	0	Last FU	Chart review	0		0	1	0	0	0	0	0	0	0	0	0	0	0	0	0
SMH	44	1	Rosuvastatin (Crestor)	10	2	0	0	0	186	ND			Rosuvastatin (Crestor)	10	0							175	87	0	None	0	150	80	80	0	Last FU	Chart review	0		0	0	0	0	1	1	0	0	0	0	0	0	0	0	0
KYJ	49	1	Rosuvastatin (Crestor)	10	2	0	0	0	108	ND			Pitavastatin (Livalo)	4	0							168	61	0	None	0	128	79	105	1	FU Loss	Chart review	0		1	1	0	0	0	0	0	0	0	0	0	0	1	0	0
SSH	42	1	Rosuvastatin (Crestor)	10	2	0	0	0	146	100			Rosuvastatin (Crestor)	10		Rosuvastatin (Crestor)	10		Rosuvastatin (Crestor)	20		168	78	0	None	0	178	118	68	0	Last FU	Chart review	0		0	0	0	0	1	1	0	0	0	0	0	0	0	0	0
MC	42	1	Rosuvastatin (Crestor)	10	2	0	0	0	123	68			Rosuvastatin (Crestor)	10		Rosuvastatin (Crestor)	10		Rosuvastatin (Crestor)	10		164	64	0	None	0	120	80	80	0	Last FU	Chart review	0		0	0	0	0	1	1	0	0	0	0	0	0	0	0	0
LSB	58	1	Rosuvastatin (Crestor)	10	2	0	NA		83	ND			#N/A									171	69	0	None	0	190	107	98	0	FU Loss	Chart review	0		1	1	0	0	1	1	0	0	0	0	0	0	0	0	0
JYS	79	1	Rosuvastatin (Crestor)	10	2	0	NA		132	ND			#N/A									170	70	0	None	0	135	95	93	0	Last FU	Chart review	0		1	0	1	0	0	0	1	0	0	0	0	0	0	0	0
KGY	58	1	Rosuvastatin (Crestor)	10	2	0	0	0	147	ND			Rosuvastatin (Crestor)	10		Rosuvastatin (Crestor)	10		Rosuvastatin (Crestor)	20		164	61	0	None	0	169	118	71	1	Last FU	Chart review	0		0	0	0	0	1	1	0	0	0	0	0	0	0	0	0
LHY	53	1	Rosuvastatin (Crestor)	20	3	1	1-->0		ND	ND	1		Pitavastatin (Livalo)	4		Rosuvastatin (Crestor)	10		Rosuvastatin (Crestor)	10		164	75	0	None	0	111	84	64	0	Last FU	Chart review	0		1	0	0	0	0	0	0	0	0	0	0	0	0	0	0
LJS	88	0	Rosuvastatin (Crestor)	10	2	0	0	0	ND	ND			Pravastatin (Mevalotin)	40	0							150	48	0	None	0	161	80	85	0	FU Loss	Chart review	0		1	0	0	0	0	0	0	0	0	0	0	0	0	1	0
JTN	70	1	Pitavastatin (Livalo)	2	2	0	0	0	ND	ND			Pitavastatin (Livalo)	4		Pitavastatin (Livalo)	4		Pitavastatin (Livalo)	2		160	60	0	None	0	119	76	66	0	Last FU	Chart review	0		1	0	0	0	0	0	0	0	0	0	0	0	0	0	0
KOR	47	1	Rosuvastatin (Crestor)	10	2	0	0	0	148	ND			Pitavastatin (Livalo)	4		Pitavastatin (Livalo)	4		Pitavastatin (Livalo)	4		162	62	0	None	0	123	84	109	1	Last FU	Chart review	0		0	0	1	0	1	1	0	0	0	0	0	0	0	0	0
LHB	52	1	Rosuvastatin (Crestor)	10	2	0	0	0	86	68			Pitavastatin (Livalo)	2		Pitavastatin (Livalo)	2		Pitavastatin (Livalo)	2		160	48	0	None	0	59	37	37	0	Last FU	Chart review	0		0	1	0	0	1	1	0	0	0	0	1	0	0	0	0
YSJ	74	1	Rosuvastatin (Crestor)	10	2	0	NA		86	ND			#N/A									163	57	0	None	0	154	83	98	0	Death	Chart review	CV death	Definite Cardiac	1	1	0	0	1	1	0	0	0	0	0	0	0	0	0
YSW	54	1	Rosuvastatin (Crestor)	10	2	0	0	0	142	ND			Pitavastatin (Livalo)	4	0	Pitavastatin (Livalo)	4					175	86	0	None	0	119	86	97	0	FU Loss	Chart review	0		0	0	0	0	1	1	0	0	0	0	0	0	0	0	0
LCJ	73	1	Rosuvastatin (Crestor)	10	2	0	0	0	ND	81			Rosuvastatin (Crestor)	10		Rosuvastatin (Crestor)	10		Rosuvastatin (Crestor)	10		150	45	0	None	0	128	73	71	0	Last FU	Chart review	0		0	0	0	0	0	0	0	0	0	0	0	0	0	0	0
LGR	71	0	Rosuvastatin (Crestor)	10	2	0	NA		ND	ND			#N/A									155	40	0	None	0	109	88	79	1	Death	Chart review	CV death	Definite Cardiac	0	1	0	0	0	0	0	0	0	0	0	0	0	0	0
HDE	67	1	Rosuvastatin (Crestor)	10	2	0	0	0	ND	ND			Rosuvastatin (Crestor)	10					Rosuvastatin (Crestor)	10		160	58	0	None	0	120	80	100	0	FU Loss	Chart review	0		1	0	0	0	1	1	0	0	0	0	0	0	0	0	0
KSN	112	0	Rosuvastatin (Crestor)	20	3	1	1-->0		137	ND	1		Pitavastatin (Livalo)	4		Pitavastatin (Livalo)	4					140	35	0	None	0	120	70	102	1	Death	Chart review	CV death	Definite Cardiac	1	0	0	0	0	0	0	0	0	0	1	0	0	0	0
LJH	84	0	Rosuvastatin (Crestor)	20	3	1	1-->0		90	ND	1		Pitavastatin (Livalo)	4		Pitavastatin (Livalo)	4		Pitavastatin (Livalo)	4		140	45	0	None	0	157	68	148	1	Last FU	Chart review	0		0	1	0	0	0	0	0	0	0	0	0	0	0	0	0
PMG	62	1	Rosuvastatin (Crestor)	20	3	1	1	1	68	ND			Rosuvastatin (Crestor)	20	1	Rosuvastatin (Crestor)	20		Rosuvastatin (Crestor)	20		162	71	0	None	0	153	92	57	1	Last FU	Chart review	0		1	0	0	0	1	1	0	0	0	0	0	0	0	0	0
CER	76	0	Atorvastatin (Lipitor)	10	2	0	0	0	ND	ND			Pravastatin (Mevalotin)	20		Atorvastatin (Lipitor)	10		Atorvastatin (Lipitor)	10		145	50.8	0	None	0	120	70	68	1	Last FU	Chart review	0		1	0	0	0	0	0	1	0	0	0	0	0	0	1	0
LYJ	69	0	Rosuvastatin (Crestor)	10	2	0	0	0	ND	ND			Rosuvastatin (Crestor)	10	0							160	60	0	None	0	113	101	112	1	Death	Chart review	CV death	Definite Cardiac	1	1	0	0	0	0	0	0	0	0	1	0	0	0	0
SSA	48	0	Rosuvastatin (Crestor)	20	3	1	1-->0		ND	ND	1		Pitavastatin (Livalo)	4		Atorvastatin (Lipitor)	20					160	56	0	None	0	114	62	62	1	Last FU	Chart review	0		0	1	1	0	0	0	0	0	0	0	0	0	0	0	0
SJS	73	0	Rosuvastatin (Crestor)	20	3	1	1-->0		179	ND	1		Rosuvastatin (Crestor)	10		Rosuvastatin (Crestor)	10		Rosuvastatin (Crestor)	10		160	50	0	None	0	130	62	82	1	FU Loss	Chart review	0		1	1	1	0	0	0	0	0	0	0	0	0	0	0	0
KJG	79	1	Rosuvastatin (Crestor)	20	3	1	NA		ND	ND			#N/A									173	68	0	None	0	161	91	95	0	Death	Chart review	CV death	Definite Cardiac	1	0	0	0	1	1	0	0	0	0	0	0	0	0	0
CSY	73	1	Rosuvastatin (Crestor)	10	2	0	NA		ND	ND			#N/A									171	50	0	None	0	145	120	119	1	Death	Chart review	CV death	Definite Cardiac	1	0	0	0	0	0	0	0	0	0	0	0	0	0	1
CBG	58	1	Rosuvastatin (Crestor)	20	3	1	1	1	ND	ND			Rosuvastatin (Crestor)	20	1	Rosuvastatin (Crestor)	20					169	73	0	None	0	116	79	101	0	Last FU	Chart review	0		0	1	0	0	1	1	0	0	0	0	0	0	0	0	0
JSJ	79	0	Rosuvastatin (Crestor)	10	2	0	0	0	86	35			Rosuvastatin (Crestor)	10		Fluvastatin (Lescol)	80		Fluvastatin (Lescol)	80		149	47	0	None	0	167	95	54	0	Last FU	Chart review	0		0	0	0	0	0	0	0	0	0	0	0	0	0	0	0
LJT	66	1	Rosuvastatin (Crestor)	10	2	0	0	0	ND	ND			Pitavastatin (Livalo)	4	0							176	85	0	None	0	165	92	82	0	Last FU	Chart review	0		0	0	0	0	1	1	0	0	0	0	0	0	0	0	0
SCS	57	1	Atorvastatin (Lipitor)	20	2	0	0	0	159	ND			Atorvastatin (Lipitor)	20	0	Atorvastatin (Lipitor)	20					168	80	0	None	0	165	92	82	1	FU Loss	Chart review	0		1	0	1	1	1	1	0	0	0	0	0	0	0	0	0
NDR	70	0	Rosuvastatin (Crestor)	20	3	1	1	1	134	ND			Rosuvastatin (Crestor)	20	1							160	58	0	None	0	74	40	29	0	FU Loss	Chart review	0		1	0	0	0	0	0	0	0	0	0	0	0	0	0	0
KEJ	52	1	Rosuvastatin (Crestor)	20	3	1	1-->0		151	63	1		Pitavastatin (Livalo)	4		Pitavastatin (Livalo)	4		Pitavastatin (Livalo)	4		180	75	0	None	0	125	87	102	0	Last FU	Chart review	0		1	1	0	0	0	0	0	0	0	0	0	0	0	0	0
KJS	52	1	Rosuvastatin (Crestor)	20	3	1	1	1	156	81			#N/A			Rosuvastatin (Crestor)	20		Atorvastatin (Lipitor)	10		170	70	0	None	0	146	82	61	0	Last FU	Chart review	0		0	0	0	0	1	1	0	0	0	0	0	0	0	0	0
KHS	33	1	Rosuvastatin (Crestor)	20	3	1	1-->0		ND	64	1		Rosuvastatin (Crestor)	10		Rosuvastatin (Crestor)	10		Rosuvastatin (Crestor)	10		180	102	0	None	0	218	121	87	0	Last FU	Chart review	0		1	0	0	0	1	1	0	0	0	0	0	0	0	0	0
HSG	52	1	Rosuvastatin (Crestor)	20	3	1	1-->0		ND	ND	1		Rosuvastatin (Crestor)	10		Rosuvastatin (Crestor)	10		Rosuvastatin (Crestor)	10		169	78	0	None	0	161	101	78	0	Last FU	Chart review	0		0	1	0	0	1	1	0	0	0	0	0	0	0	0	0
SDS	81	1	Rosuvastatin (Crestor)	20	3	1	1-->0		ND	ND	1		Pitavastatin (Livalo)	4		Pitavastatin (Livalo)	4		Pitavastatin (Livalo)	4		166	64	0	None	0	125	80	85	0	Last FU	Chart review	0		1	0	1	0	1	1	0	0	0	0	0	0	0	0	0
KCB	50	1	Rosuvastatin (Crestor)	20	3	1	1	1	ND	ND			Rosuvastatin (Crestor)	20	1	Rosuvastatin (Crestor)	20		Rosuvastatin (Crestor)	20		181	86	0	None	0	139	95	72	0	Last FU	Chart review	0		1	1	1	0	0	0	0	0	0	0	0	0	0	0	0
JGY	63	1	Rosuvastatin (Crestor)	20	3	1	1	1	ND	ND			Rosuvastatin (Crestor)	20	1	Rosuvastatin (Crestor)	20		Rosuvastatin (Crestor)	20		173	73	0	None	0	126	95	89	0	Last FU	Chart review	0		0	0	0	0	1	1	0	0	0	0	0	0	0	0	0
LSO	68	0	Simva+Etizimib (Vytorin)	20	2	0	0	0	ND	66			Simva+Etizimib (Vytorin)	20		Pitavastatin (Livalo)	4		Pitavastatin (Livalo)	4		163	58.5	0	None	0	110	70	68	1	Last FU	Chart review	0		1	1	0	0	0	0	0	0	0	0	0	0	0	0	0
KJO	67	0	Rosuvastatin (Crestor)	10	2	0	0	0	89	ND			Rosuvastatin (Crestor)	10					Rosuvastatin (Crestor)	10		145.3	61	0	None	0	120	70	84	1	Last FU	Chart review	0		1	0	0	0	0	0	0	0	0	0	0	0	0	0	0
CGS	71	0	Rosuvastatin (Crestor)	20	3	1	1-->0		ND	ND	1		Pravastatin (Mevalotin)	20		Pravastatin (Mevalotin)	40		Atorvastatin (Lipitor)	20		164	63	0	None	0	148	86	92	1	Last FU	Chart review	0		1	0	0	0	0	0	0	0	0	0	0	0	0	0	0
KBS	78	1	Rosuvastatin (Crestor)	10	2	0	NANA		ND	ND			#N/A						Atorvastatin (Lipitor)	20		165	65	0	None	0	160	87	61	0	Last FU	Chart review	0		0	0	0	0	0	0	0	0	0	0	0	0	0	0	0
LOJ	71	0	Rosuvastatin (Crestor)	10	2	0	0	0	ND	ND			Rosuvastatin (Crestor)	10					Rosuvastatin (Crestor)	5		155	74	0	None	0	96	52	61	1	Last FU	Chart review	0		1	1	0	0	1	1	0	0	0	0	0	0	0	0	0
KSG	41	1	Rosuvastatin (Crestor)	10	2	0	0	0	ND	ND			Pitavastatin (Livalo)	4		Pitavastatin (Livalo)	4		Pitavastatin (Livalo)	4		180	85	0	None	0	111	75	70	0	Last FU	Chart review	0		0	0	0	1	0	0	0	0	0	0	0	0	0	0	0
LDG	46	1	Rosuvastatin (Crestor)	10	2	0	NA		ND	ND			#N/A									164	60	0	None	0	116	72	71	0	Last FU	Chart review	0		0	0	0	0	1	1	0	0	0	0	0	0	0	0	0
SSJ	74	1	Rosuvastatin (Crestor)	10	2	0	0	0	57	ND			Pitavastatin (Livalo)	4					Pitavastatin (Livalo)	4		158	46.7	0	None	0	120	60	84	1	Last FU	Chart review	0		1	0	0	0	0	0	0	0	0	0	0	0	0	0	0
JYG	61	1	Rosuvastatin (Crestor)	10	2	0	0	0	ND	ND			Rosuvastatin (Crestor)	10		Rosuvastatin (Crestor)	10		Rosuvastatin (Crestor)	10		165	62	0	None	0	119	79	78	1	Last FU	Chart review	0		0	0	0	0	1	1	0	0	0	0	0	0	0	0	0
KCM	73	1	Rosuvastatin (Crestor)	10	2	0	0	0	ND	ND			Rosuvastatin (Crestor)	10		Rosuvastatin (Crestor)	10		Rosuvastatin (Crestor)	10		155	50	0	None	0	127	87	77	1	Last FU	Chart review	0		1	0	0	0	1	1	0	0	0	0	0	0	0	0	0
JYS	77	0	Rosuvastatin (Crestor)	10	2	0	0	0	ND	ND			Rosuvastatin (Crestor)	10	0	Rosuvastatin (Crestor)	10					155	60	0	None	0	107	51	44	0	Last FU	Chart review	0		1	0	0	0	0	0	0	0	0	0	0	0	0	0	0
KSY	54	1	Rosuvastatin (Crestor)	20	3	1	1-->0		125	100	1		Simvastatin (Zocor)	40					Rosuvastatin (Crestor)	20		164	72	0	None	0	128	73	89	0	Last FU	Chart review	0		0	0	0	0	1	1	0	0	0	0	0	0	0	0	0
JBY	84	0	Rosuvastatin (Crestor)	10	2	0	NA		ND	ND			#N/A									160	65	0	None	0	127	63	117	1	Death	Chart review	CV death	Definite Cardiac	1	1	0	0	0	0	0	0	0	0	0	0	0	0	0
THJ	39	1	Rosuvastatin (Crestor)	20	3	1	NA		ND	ND			#N/A									175	70	0	None	0	116	64	60	1	FU Loss	Chart review	0		0	0	0	0	0	0	0	0	0	0	0	0	0	0	0
PYH	54	1	Rosuvastatin (Crestor)	20	3	1	1-->0		131	ND	1		Pitavastatin (Livalo)	4		Pitavastatin (Livalo)	4					166	78	0	None	0	170	100	80	0	Last FU	Chart review	0		1	0	0	0	1	1	0	0	0	0	0	0	0	0	0
CJJ	47	1	Rosuvastatin (Crestor)	20	3	1	1	1	ND	ND			Rosuvastatin (Crestor)	20	1							179	70	0	None	0	120	70	70	0	Last FU	Chart review	0		0	0	0	0	1	1	0	0	0	0	0	0	0	0	0
KJN	75	0	Rosuvastatin (Crestor)	10	2	0	0	0	ND	48			Pitavastatin (Livalo)	4	0							155	63	0	None	0	135	67	95	1	Death	Chart review	CV death	Definite Cardiac	1	1	0	0	0	0	0	0	0	0	1	0	0	0	0
SMP	44	1	Rosuvastatin (Crestor)	20	3	1	1	1	ND	ND			#N/A			Rosuvastatin (Crestor)	20		Rosuvastatin (Crestor)	20		170	67	0	None	0	95	55	75	0	Last FU	Chart review	0		0	0	0	0	1	1	0	0	0	0	0	0	0	0	0
YKY	62	1	Rosuvastatin (Crestor)	20	3	1	1	1	126	ND			#N/A			Rosuvastatin (Crestor)	20		Rosuvastatin (Crestor)	20		165	60	0	None	0	119	82	57	0	Last FU	Chart review	0		0	0	0	0	1	1	0	0	0	0	0	0	0	0	0
KOY	57	1	Rosuvastatin (Crestor)	20	3	1	1	1	137	ND			Rosuvastatin (Crestor)	20	1	Rosuvastatin (Crestor)	20		Rosuvastatin (Crestor)	20		160	57	0	None	0	120	80	80	0	Last FU	Chart review	0		0	0	0	0	0	0	0	0	0	0	0	0	0	0	0
YJH	54	1	Rosuvastatin (Crestor)	10	2	0	0	0	84	ND			Pitavastatin (Livalo)	2		Pitavastatin (Livalo)	2		Pitavastatin (Livalo)	2		166	64	0	None	0	155	91	66	1	Last FU	Chart review	0		1	1	0	0	1	1	0	0	0	0	0	0	0	0	0
KSG	66	1	Rosuvastatin (Crestor)	20	3	1	1	1	ND	ND			Rosuvastatin (Crestor)	20	1	Rosuvastatin (Crestor)	20		Pitavastatin (Livalo)	2		170	71	0	None	0	141	78	72	0	FU Loss	Chart review	0		1	0	0	0	0	0	0	0	0	0	0	0	0	0	0
KYL	112	1	Rosuvastatin (Crestor)	20	3	1	NA		ND	ND			#N/A									150	45	0	None	0	151	95	94	0	FU Loss	Chart review	0		1	0	0	0	0	0	0	0	0	0	0	0	0	0	0
OJH	49	1	Rosuvastatin (Crestor)	10	2	0	0	0	ND	ND			Rosuvastatin (Crestor)	10		Rosuvastatin (Crestor)	10		Rosuvastatin (Crestor)	20		174	79	0	None	0	121	85	86	0	Last FU	Chart review	0		0	0	0	0	1	1	0	0	0	0	0	0	0	0	0
JWS	67	1	Rosuvastatin (Crestor)	20	3	1	1--->0		117	102			#N/A			Pitavastatin (Livalo)	4		Pitavastatin (Livalo)	4		170	74	0	None	0	148	78	57	1	Last FU	Chart review	0		1	0	0	0	0	0	0	0	0	0	0	0	0	0	0
KSG	68	1	Rosuvastatin (Crestor)	20	3	1	1	1	137	61			Rosuvastatin (Crestor)	20	1	Rosuvastatin (Crestor)	20		Rosuvastatin (Crestor)	20		165	70	0	None	0	142	75	102	1	Last FU	Chart review	0		1	0	0	0	0	0	0	0	0	0	0	0	0	0	0
ASH	42	1	Rosuvastatin (Crestor)	10	2	0	0	0	109	ND			Pitavastatin (Livalo)	4		Pitavastatin (Livalo)	4		Pitavastatin (Livalo)	4		171	64.2	0	None	0	120	60	70	1	Last FU	Chart review	0		0	0	0	0	1	1	0	0	0	0	0	0	0	0	0
PSG	71	1	Rosuvastatin (Crestor)	20	3	1	1	1	96	ND			Rosuvastatin (Crestor)	20	1	Rosuvastatin (Crestor)	20		Rosuvastatin (Crestor)	20		167	67	0	None	0	95	45	39	0	Last FU	Chart review	0		1	1	0	0	0	0	0	0	0	0	0	0	0	0	0
KJO	47	1	Rosuvastatin (Crestor)	20	3	1	1-->0		114	82	1		Pitavastatin (Livalo)	4		Pitavastatin (Livalo)	4		Pitavastatin (Livalo)	2		168	65	0	None	0	120	82	82	1	Last FU	Chart review	0		0	0	0	0	1	1	0	0	0	0	0	0	0	0	0
PKS	55	1	Rosuvastatin (Crestor)	20	3	1	NA		111	ND			#N/A									175	65.7	0	None	0	130	90	66	1	Last FU	Chart review	0		0	0	0	0	1	1	0	0	0	0	0	0	0	0	0
GSH	80	1	Rosuvastatin (Crestor)	20	3	1	1-->0		ND	ND	1		Pitavastatin (Livalo)	4		Pitavastatin (Livalo)	4		Pitavastatin (Livalo)	4		165	54	0	None	0	122	62	67	0	Last FU	Chart review	0		0	0	0	0	0	0	0	0	0	0	0	0	0	0	0
JJS	67	0	Rosuvastatin (Crestor)	20	3	1	1	1	ND	ND			Rosuvastatin (Crestor)	20	1	Rosuvastatin (Crestor)	20		Rosuvastatin (Crestor)	20		155	53	0	None	0	116	66	74	1	Last FU	Chart review	0		1	0	0	0	0	0	0	0	0	0	0	0	0	0	0
LGJ	72	0	Rosuvastatin (Crestor)	10	2	0	0	0	129	ND			Rosuvastatin (Crestor)	10					Rosuvastatin (Crestor)	10		153	65	0	None	0	130	70	80	0	Last FU	Chart review	0		1	1	0	0	0	0	0	0	0	0	1	0	0	0	0
KJH	75	1	Rosuvastatin (Crestor)	10	2	0	0	0	ND	ND			Rosuvastatin (Crestor)	10		Rosuvastatin (Crestor)	10		Rosuvastatin (Crestor)	10		160	65	0	None	0	97	60	140	0	Last FU	Chart review	0		0	0	0	0	0	0	1	0	0	0	0	0	0	0	0
PMD	54	1	Rosuvastatin (Crestor)	10	2	0	0	0	ND	ND			Rosuvastatin (Crestor)	10	0	Rosuvastatin (Crestor)	10					170	70	0	None	0	70	40	40	0	Last FU	Chart review	0		1	0	0	0	0	0	0	0	0	0	0	0	0	0	0
KOS	75	0	Rosuvastatin (Crestor)	20	3	1	1-->0		ND	74	1		Atorvastatin (Lipitor)	20		Atorvastatin (Lipitor)	20		Atorvastatin (Lipitor)	20		150	59.8	0	None	0	130	70	74	1	Last FU	Chart review	0		1	0	0	0	0	0	0	0	0	0	0	0	0	0	0
PKH	52	1	Rosuvastatin (Crestor)	20	3	1	1	1	122	ND			Rosuvastatin (Crestor)	20	1	Rosuvastatin (Crestor)	20					175	75	0	None	0	130	80	65	0	FU Loss	Chart review	0		0	0	0	0	1	1	0	0	0	0	0	0	0	0	0
LBM	58	1	Rosuvastatin (Crestor)	10	2	0	0	0	130	ND			Rosuvastatin (Crestor)	10		Pitavastatin (Livalo)	4		Pitavastatin (Livalo)	2		181	77.1	0	None	0	121	87	82	1	Last FU	Chart review	0		0	1	0	0	1	1	0	0	0	0	0	0	0	0	0
KDO	66	1	Rosuvastatin (Crestor)	20	3	1	NA		ND	ND			#N/A									160	58	0	None	0	107	58	55	0	Death	Chart review	CV death	Definite Cardiac	1	0	0	0	1	1	0	0	0	0	0	0	0	0	0
YGI	65	0	Rosuvastatin (Crestor)	10	2	0	0	0	ND	ND			Pitavastatin (Livalo)	4		Pitavastatin (Livalo)	4		Pitavastatin (Livalo)	4		160	65	0	None	0	145	90	85	0	Last FU	Chart review	0		0	0	0	0	0	0	0	0	0	0	0	0	0	0	0
WGS	61	1	Rosuvastatin (Crestor)	10	2	0	0	0	ND	ND			Pitavastatin (Livalo)	4		Pitavastatin (Livalo)	4		Pitavastatin (Livalo)	4		158	64	0	None	0	163	85	65	0	Last FU	Chart review	0		0	1	0	0	1	1	0	0	0	0	0	0	0	0	0
KYN	62	0	Rosuvastatin (Crestor)	20	3	1	NA		ND	ND			#N/A									160	70	0	None	0	151	85	102	1	FU Loss	Chart review	0		0	1	0	0	0	0	0	0	0	0	0	0	0	0	0
CB	57	1	Rosuvastatin (Crestor)	20	3	1	1	1	ND	ND			Rosuvastatin (Crestor)	20	1	Rosuvastatin (Crestor)	20					170	68	0	None	0	120	80	60	0	FU Loss	Chart review	0		0	0	0	0	1	1	0	0	0	0	0	0	0	0	0
OKO	79	0	Rosuvastatin (Crestor)	20	3	1	1	1	83	67			Rosuvastatin (Crestor)	20	1	Rosuvastatin (Crestor)	20		Rosuvastatin (Crestor)	20		149	60	0	None	0	130	70	70	0	Last FU	Chart review	0		1	0	0	0	0	0	0	0	0	0	0	0	0	0	0
HCW	62	1	Rosuvastatin (Crestor)	20	3	1	1	1	ND	58			Rosuvastatin (Crestor)	20	1	Rosuvastatin (Crestor)	20		Rosuvastatin (Crestor)	20		170	71	0	None	0	120	80	98	0	Last FU	Chart review	0		0	0	0	1	0	0	0	0	0	0	0	0	0	0	0
YBS	69	0	Rosuvastatin (Crestor)	10	2	0	0	0	ND	85			Rosuvastatin (Crestor)	10		Rosuvastatin (Crestor)	10		Rosuvastatin (Crestor)	10		155	58	0	None	0	140	80	80	1	Last FU	Chart review	0		1	0	0	0	0	0	0	0	0	0	0	0	0	0	0
LGM	61	1	Rosuvastatin (Crestor)	20	3	1	NA		ND	ND			#N/A									170	64	0	None	0	100	60	60	1	FU Loss	Chart review	0		1	0	0	0	0	0	0	0	0	0	0	0	0	0	0
SSG	81	1	Rosuvastatin (Crestor)	10	2	0	0	0	ND	ND			Pitavastatin (Livalo)	4		Pitavastatin (Livalo)	4		Pitavastatin (Livalo)	4		168	50	0	None	0	120	80	80	0	Death	Chart review	CV death	Definite Cardiac	0	0	0	0	0	0	0	0	0	0	0	0	0	0	0
JDS	52	1	Rosuvastatin (Crestor)	20	3	1	1-->0		ND	64	1		Rosuvastatin (Crestor)	10		Rosuvastatin (Crestor)	10		Rosuvastatin (Crestor)	10		166	71	0	None	0	140	70	100	0	FU Loss	Chart review	0		0	0	0	0	1	1	0	0	0	0	0	0	0	0	0
LSG	66	1	Rosuvastatin (Crestor)	10	2	0	0	0	ND	ND			Rosuvastatin (Crestor)	10	0							166	71	0	None	0	110	60	60	0	FU Loss	Chart review	0		0	0	0	0	1	1	0	0	0	0	0	0	0	0	0
KDS	57	1	Rosuvastatin (Crestor)	20	3	1	NA		ND	ND			#N/A									177	77	0	None	0	150	80	80	0	FU Loss	Chart review	0		0	0	0	0	0	0	0	0	0	0	0	0	0	0	0
PNO	76	0	Rosuvastatin (Crestor)	20	3	1	1-->0		ND	ND	1		Pitavastatin (Livalo)	4								155	60	0	None	0	121	82	98	0	FU Loss	Chart review	0		1	1	0	0	0	0	0	0	0	0	1	0	0	0	0
CEG	55	1	Rosuvastatin (Crestor)	20	3	1	1-->0		99	ND	1		Rosuvastatin (Crestor)	10		Pitavastatin (Livalo)	4		Pitavastatin (Livalo)	4		169	78	0	None	0	160	100	80	1	Last FU	Chart review	0		1	0	0	0	0	0	0	0	0	0	0	0	0	0	0
POG	57	1	Rosuvastatin (Crestor)	20	3	1	1-->0		ND	92	1		Pitavastatin (Livalo)	4		Pitavastatin (Livalo)	4		Pitavastatin (Livalo)	4		167	61	0	None	0	90	60	80	1	Last FU	Chart review	0		0	1	0	0	1	1	0	0	0	0	0	0	0	0	0
KYJ	53	1	Rosuvastatin (Crestor)	20	3	1	1	1	ND	ND			Rosuvastatin (Crestor)	20	1	Rosuvastatin (Crestor)	20		Atorvastatin (Lipitor)	20		178	85	0	None	0	138	76	58	0	Last FU	Chart review	0		0	1	0	0	0	0	0	0	0	0	0	0	0	0	0
KYB	60	1	Rosuvastatin (Crestor)	20	3	1	1-->0		128	ND	1		Rosuvastatin (Crestor)	10		Rosuvastatin (Crestor)	10		Rosuvastatin (Crestor)	10		160	65	0	None	0	110	70	60	1	Last FU	Chart review	0		1	0	0	0	1	1	0	0	0	0	0	0	0	0	0
JGT	65	1	Rosuvastatin (Crestor)	20	3	1	1	1	128	ND			Rosuvastatin (Crestor)	20	1	Pitavastatin (Livalo)	150		Pitavastatin (Livalo)	4		170	68	0	In hospital cardiac arrest at our hospital before treatment	0	99	51	77	1	Last FU	Chart review	0		0	0	0	0	1	1	0	0	0	0	0	0	0	0	0
LJH	46	1	Rosuvastatin (Crestor)	20	3	1	1	1	136	ND			Rosuvastatin (Crestor)	20	1	Rosuvastatin (Crestor)	0		Rosuvastatin (Crestor)	20		170	72	0	None	0	140	80	110	0	Last FU	Chart review	0		0	0	0	0	1	1	0	0	0	0	0	0	0	0	0
KSY	76	0	Rosuvastatin (Crestor)	10	2	0	0	0	ND	50			Rosuvastatin (Crestor)	10	0	Pitavastatin (Livalo)	4					151	51	0	None	0	136	72	63	1	Last FU	Chart review	0		1	0	1	0	0	0	0	0	0	0	0	0	0	0	0
NES	60	0	Rosuvastatin (Crestor)	20	3	1	NA		ND	ND			#N/A									163	64	0	None	0	150	100	87	0	FU Loss	Chart review	0		1	0	0	0	0	0	0	0	0	0	0	0	0	0	0
PJS	78	0	Rosuvastatin (Crestor)	20	3	1	NA		82	133			#N/A									140	46	0	None	0	120	60	92	1	Last FU	Chart review	0		1	1	0	0	0	0	0	0	0	0	0	0	0	0	0
CYG	51	1	Rosuvastatin (Crestor)	20	3	1	1-->0		104	ND	1		Atorvastatin (Lipitor)	20		Atorvastatin (Lipitor)	20		Atorvastatin (Lipitor)	20		167	59.1	0	None	0	120	70	68	1	Last FU	Chart review	0		0	0	0	0	1	1	0	0	0	0	0	0	0	0	0
KJS	37	1	Rosuvastatin (Crestor)	20	3	1	1-->0		ND	ND	1		Pitavastatin (Livalo)	4		Pitavastatin (Livalo)	4		Pitavastatin (Livalo)	4		175	73	0	In hospital cardiac arrest at our hospital before treatment	0	100	80	80	0	Last FU	Chart review	0		0	0	0	0	1	1	0	0	0	0	0	0	0	0	0
SGS	70	0	Rosuvastatin (Crestor)	20	3	1	1	1	124	ND			Rosuvastatin (Crestor)	20	1	Rosuvastatin (Crestor)	20		Rosuvastatin (Crestor)	10		150	65	0	None	0	133	65	62	1	FU Loss	Chart review	0		1	0	0	0	0	0	0	0	0	0	0	0	0	0	0
JSJ	70	0	Rosuvastatin (Crestor)	20	3	1	NA		ND	ND			#N/A									129.5	42.92	0	None	0	100	60	80	0	Death	Chart review	Non-CV death	Non-cardiac	1	1	0	0	0	0	0	0	0	0	0	0	0	0	0
GSH	83	0	Rosuvastatin (Crestor)	20	3	1	1-->0		ND	ND	1		Pitavastatin (Livalo)	4		Pitavastatin (Livalo)	0		Pitavastatin (Livalo)	4		160	60	0	None	0	200	90	101	1	Last FU	Chart review	0		1	1	1	0	0	0	0	0	0	0	0	0	0	0	0
JHS	81	0	Rosuvastatin (Crestor)	20	3	1	1	1	ND	ND			Rosuvastatin (Crestor)	20	1	Pitavastatin (Livalo)	4		Pitavastatin (Livalo)	4		156	61	0	None	0	140	90	78	1	FU Loss	Chart review	0		0	1	0	0	0	0	0	0	0	0	0	0	0	0	0
YSC	44	1	Rosuvastatin (Crestor)	10	2	0	0	0	107	ND			Pitavastatin (Livalo)	4		Pitavastatin (Livalo)	4		Pitavastatin (Livalo)	4		175	75	0	None	0	162	68	70	1	Last FU	Chart review	0		0	0	0	0	0	0	0	0	0	0	0	0	0	0	0
CMC	70	1	Rosuvastatin (Crestor)	20	3	1	1	1	69	60			Rosuvastatin (Crestor)	20	1	Rosuvastatin (Crestor)	20					148	43	0	None	0	100	60	60	0	Last FU	Chart review	0		1	0	0	0	0	0	0	0	0	0	0	0	0	0	0
PIS	50	1	Rosuvastatin (Crestor)	20	3	1	1-->0		ND	61	1		Atorvastatin (Lipitor)	20		Rosuvastatin (Crestor)	20		Rosuvastatin (Crestor)	20		170	90	0	None	0	188	115	75	1	Last FU	Chart review	0		0	0	0	0	1	1	0	0	0	0	0	0	0	0	0
COH	72	0	Rosuvastatin (Crestor)	10	2	0	0	0	ND	ND			Pitavastatin (Livalo)	4		Pitavastatin (Livalo)	4		Pitavastatin (Livalo)	4		155	55	0	None	0	110	65	81	0	Last FU	Chart review	0		1	1	0	0	0	0	0	0	0	0	0	0	0	0	0
JJH	31	1	Rosuvastatin (Crestor)	20	3	1	1	1	ND	ND			Rosuvastatin (Crestor)	20	1	Rosuvastatin (Crestor)	20					172	74	0	None	0	135	66	62	0	Death	Chart review	CV death	Definite Cardiac	0	0	0	0	1	1	0	0	0	0	0	0	0	0	0
KWG	54	1	Rosuvastatin (Crestor)	20	3	1	1	1	ND	ND			Rosuvastatin (Crestor)	20	1	Rosuvastatin (Crestor)	20		Rosuvastatin (Crestor)	20		156.5	73.6	0	None	0	124	87	89	1	Last FU	Chart review	0		1	1	0	0	0	0	0	0	0	0	0	0	0	0	0
BJS	85	0	Rosuvastatin (Crestor)	20	3	1	1	1	ND	ND			#N/A			Rosuvastatin (Crestor)	20					148	45	0	None	0	118	48	130	1	Death	Chart review	CV death	Definite Cardiac	0	0	0	0	1	1	0	0	0	0	0	0	0	0	0
LYB	63	1	Rosuvastatin (Crestor)	20	3	1	1	1	150	ND			Rosuvastatin (Crestor)	20	1	Rosuvastatin (Crestor)	20		Rosuvastatin (Crestor)	20		170	52	0	None	0	130	81	69	0	Last FU	Chart review	0		0	0	1	0	1	1	0	0	0	0	0	0	0	0	0
KNH	78	0	Rosuvastatin (Crestor)	20	3	1	NA		ND	ND			#N/A									150	40	0	None	0	112	98	86	1	Death	Chart review	CV death	Definite Cardiac	1	1	0	0	0	0	0	0	0	0	0	0	0	0	0
LKH	76	1	Rosuvastatin (Crestor)	20	3	1	1	1	ND	ND			Rosuvastatin (Crestor)	20	1	Rosuvastatin (Crestor)	20		Rosuvastatin (Crestor)	20		171	60	0	None	0	136	53	54	1	Last FU	Chart review	0		0	0	0	0	1	1	0	0	0	0	0	0	0	0	0
YKY	74	1	Atorvastatin (Lipitor)	10	2	0	0	0	ND	ND			Atorvastatin (Lipitor)	20	0							160	60	0	None	0	166	118	126	0	Last FU	Chart review	0		1	1	0	0	1	1	0	0	0	1	0	0	0	0	0
KJS	79	0	Rosuvastatin (Crestor)	20	3	1	1-->0		ND	84	1		Pitavastatin (Livalo)	2		Pitavastatin (Livalo)	2		Pitavastatin (Livalo)	2		150	47	0	None	0	120	80	120	0	Last FU	Chart review	0		1	1	0	0	0	0	0	0	0	0	0	0	0	0	0
LYJ	71	0	Rosuvastatin (Crestor)	20	3	1	1--->0		ND	ND			#N/A			Pitavastatin (Livalo)	2		Pitavastatin (Livalo)	2		156	45	0	None	0	150	90	80	0	Death	Chart review	Non-CV death	Non-cardiac	1	0	0	0	0	0	0	0	0	0	0	0	0	0	0
PSI	56	1	Rosuvastatin (Crestor)	20	3	1	1-->0		ND	ND	1		Pitavastatin (Livalo)	4		Pitavastatin (Livalo)	4		Pitavastatin (Livalo)	4		165	77	0	None	0	143	100	77	0	Last FU	Chart review	0		1	0	0	0	0	0	0	0	0	0	0	0	0	0	0
KSK	62	1	Rosuvastatin (Crestor)	20	3	1	1	1	ND	ND			Rosuvastatin (Crestor)	20	1	Rosuvastatin (Crestor)	20		Rosuvastatin (Crestor)	20		167	63	0	None	0	133	91	90	1	Last FU	Chart review	0		0	0	0	0	0	0	0	0	0	0	0	0	0	0	0
SOK	77	0	Rosuvastatin (Crestor)	20	3	1	1-->0		ND	ND	1		Pitavastatin (Livalo)	2		Atorvastatin (Lipitor)	200		Atorvastatin (Lipitor)	20		148	53	0	None	0	178	99	78	1	Last FU	Chart review	0		1	0	0	0	0	0	0	0	0	0	0	0	0	0	0
LJH	51	1	Rosuvastatin (Crestor)	20	3	1	1-->0		ND	175	1		Pitavastatin (Livalo)	4		Pitavastatin (Livalo)	4					175	73	0	None	0	112	77	74	1	Last FU	Chart review	0		0	1	1	0	1	1	0	0	0	0	0	0	0	0	0
KKS	51	1	Rosuvastatin (Crestor)	20	3	1	1-->0		ND	ND	1		Pitavastatin (Livalo)	4		Pitavastatin (Livalo)	4		Pitavastatin (Livalo)	4		170	65	0	None	0	108	72	86	0	Last FU	Chart review	0		0	0	0	0	1	1	1	1	0	0	0	0	0	0	0
KST	66	1	Rosuvastatin (Crestor)	20	3	1	1	1	ND	ND			Rosuvastatin (Crestor)	20	1	Rosuvastatin (Crestor)	20		Rosuvastatin (Crestor)	20		168	57	0	None	0	130	95	92	0	Last FU	Chart review	0		1	1	0	0	0	0	0	0	0	0	0	0	0	0	0
KHH	59	1	Rosuvastatin (Crestor)	20	3	1	1	1	ND	77			Rosuvastatin (Crestor)	20	1	Rosuvastatin (Crestor)	20		Rosuvastatin (Crestor)	20		170	62	0	None	0	120	80	75	0	Last FU	Chart review	0		0	0	0	0	1	1	0	0	0	0	0	0	0	0	0
KSN	87	0	Rosuvastatin (Crestor)	20	3	1	1	1	230	ND			Rosuvastatin (Crestor)	20	1	Rosuvastatin (Crestor)	20		Rosuvastatin (Crestor)	20		150	40	0	None	0	133	76	102	1	FU Loss	Chart review	0		0	0	0	0	0	0	0	0	0	0	0	0	0	0	0
LJH	71	0	Rosuvastatin (Crestor)	20	3	1	1	1	ND	49			Rosuvastatin (Crestor)	20	1	Rosuvastatin (Crestor)	10		Pitavastatin (Livalo)	2		155	61	0	None	0	162	86	70	1	Last FU	Chart review	0		1	0	0	0	0	0	0	0	0	0	0	0	0	0	1
KHY	54	1	Rosuvastatin (Crestor)	20	3	1	1	1	104	ND			Rosuvastatin (Crestor)	20	1							166.4	73.4	0	None	0	120	80	72	1	FU Loss	Chart review	0		0	0	0	0	1	1	0	0	0	0	0	0	0	0	0
KBL	85	0	Rosuvastatin (Crestor)	20	3	1	1	1	ND	ND			Rosuvastatin (Crestor)	20	1	Rosuvastatin (Crestor)	20					155	62	0	None	1				1	FU Loss	Chart review	0		1	0	1	0	0	0	0	0	0	0	0	0	0	0	0
YHJ	38	1	Simva+Etizimib (Vytorin)	20	2	0	NA		ND	ND			#N/A									176	98	0	None	0	148	98	60	1	FU Loss	Chart review	0		1	0	1	0	1	1	0	0	0	0	0	0	0	0	0
HKH	54	0	Rosuvastatin (Crestor)	20	3	1	1	1	96	69			Rosuvastatin (Crestor)	20	1	Rosuvastatin (Crestor)	20		Rosuvastatin (Crestor)	20		152	55	0	None	0	140	80	61	1	Last FU	Chart review	0		1	0	1	0	1	1	0	0	0	0	0	0	0	0	0
MCS	54	1	Rosuvastatin (Crestor)	20	3	1	1	1	208	ND			Rosuvastatin (Crestor)	20	1	Rosuvastatin (Crestor)	20		Rosuvastatin (Crestor)	10		175	80	0	None	0	172	99	129	1	Last FU	Chart review	0		0	1	0	0	0	0	0	0	0	0	0	0	0	0	0
KYW	56	1	Rosuvastatin (Crestor)	20	3	1	1	1	172	72			Rosuvastatin (Crestor)	20	1	Rosuvastatin (Crestor)	20		Rosuvastatin (Crestor)	20		170	67	0	None	0	122	74	90	0	Last FU	Chart review	0		0	0	0	0	1	1	0	0	0	0	0	0	0	0	0
LSD	41	1	Rosuvastatin (Crestor)	20	3	1	1	1	ND	47			Rosuvastatin (Crestor)	20	1	Pitavastatin (Livalo)	4		Pitavastatin (Livalo)	4		168	70	0	None	0	96	82	63	0	Last FU	Chart review	0		0	0	0	0	0	0	0	0	0	0	0	0	0	0	0
LCM	55	1	Rosuvastatin (Crestor)	20	3	1	1	1	ND	ND			Rosuvastatin (Crestor)	20	1	Rosuvastatin (Crestor)	20		Rosuvastatin (Crestor)	20		165	73	0	None	0	117	67	56	0	Last FU	Chart review	0		0	0	0	1	1	1	0	0	0	0	0	0	0	0	0
KCH	77	1	Rosuvastatin (Crestor)	10	2	0	0	0	109	60			Pravastatin (Mevalotin)	40	0	Pravastatin (Mevalotin)	40					170	70	0	None	0	149	65	89	1	Death	Chart review	Non-CV death	Non-cardiac	0	0	0	0	0	0	0	0	0	0	0	0	0	0	0
KNS	51	1	Rosuvastatin (Crestor)	20	3	1	1	1	155	67			Rosuvastatin (Crestor)	20	1	Pitavastatin (Livalo)	4		Pitavastatin (Livalo)	4		168	76	0	None	0	174	99	68	0	Last FU	Chart review	0		1	1	0	0	1	1	0	0	0	0	0	0	0	0	0
LHW	50	1	Rosuvastatin (Crestor)	20	3	1	1	1	ND	ND			Rosuvastatin (Crestor)	20	1	Rosuvastatin (Crestor)	20		Rosuvastatin (Crestor)	20		178	78	0	None	0	109	74	84	1	Last FU	Chart review	0		0	0	0	0	1	1	0	0	0	0	0	0	0	0	0
LJS	68	0	Rosuvastatin (Crestor)	20	3	1	1-->0		ND	ND	1		Pravastatin (Mevalotin)	0		Simva+Etizimib (Vytorin)	20		Pitavastatin (Livalo)	4		155	62	0	None	0	120	95	147	0	Last FU	Chart review	0		1	1	0	1	0	0	0	0	0	0	0	0	0	0	0
JJL	76	1	Rosuvastatin (Crestor)	20	3	1	1-->0		82	ND	1		Pitavastatin (Livalo)	4					Pitavastatin (Livalo)	4		163	55	0	None	0	157	94	57	1	Last FU	Chart review	0		1	0	0	0	0	0	0	0	0	0	1	0	0	0	0
JJH	56	1	Rosuvastatin (Crestor)	20	3	1	1	1	ND	ND			Rosuvastatin (Crestor)	20	1	Rosuvastatin (Crestor)	20		Rosuvastatin (Crestor)	20		172	80	0	None	0	125	90	66	0	Last FU	Chart review	0		0	1	0	0	1	1	0	0	0	0	0	0	0	0	0
BKL	71	0	Rosuvastatin (Crestor)	20	3	1	1	1	145	ND			Rosuvastatin (Crestor)	20	1	Rosuvastatin (Crestor)	20		Rosuvastatin (Crestor)	20		155	70	0	None	0	140	70	80	0	Last FU	Chart review	0		1	1	0	0	0	0	0	0	0	0	0	0	0	0	0
PDL	79	0	Rosuvastatin (Crestor)	20	3	1	NA		ND	ND			#N/A									160	50	0	None	0	125	85	80	0	Death	Chart review	CV death	Definite Cardiac	0	0	0	0	0	0	0	0	0	0	0	0	0	0	0
HSS	71	1	Rosuvastatin (Crestor)	20	3	1	NA		74	ND			#N/A									165	70	0	None	0	161	93	43	0	FU Loss	Chart review	0		1	1	0	0	0	0	1	1	0	0	0	0	0	0	0
LUS	50	1	Rosuvastatin (Crestor)	20	3	1	1	1	ND	ND			Rosuvastatin (Crestor)	20	1	Rosuvastatin (Crestor)	20		Rosuvastatin (Crestor)	20		166	69	0	None	0	118	87	125	0	Last FU	Chart review	0		0	0	0	0	1	1	0	0	0	0	0	0	0	0	0
SYA	68	0	Rosuvastatin (Crestor)	10	2	0	NA		ND	ND			#N/A									158	65	0	None	0	144	85	113	1	Last FU	Chart review	0		0	1	0	0	0	0	0	0	0	0	0	0	0	0	0
KKY	50	1	Rosuvastatin (Crestor)	20	3	1	1	1	ND	ND			Rosuvastatin (Crestor)	20	1	Rosuvastatin (Crestor)	20		Rosuvastatin (Crestor)	20		176	65	0	None	0	130	98	68	0	FU Loss	Chart review	0		1	0	0	0	1	1	0	0	0	0	0	0	0	0	0
CJY	79	1	Rosuvastatin (Crestor)	20	3	1	1-->0		53	ND	1		Rosuvastatin (Crestor)	10		Rosuvastatin (Crestor)	10		Rosuvastatin (Crestor)	10		168	50	0	None	0	217	65	104	1	Death	Chart review	CV death	Definite Cardiac	1	0	0	0	0	0	0	1	1	0	1	0	0	0	0
PSK	68	1	Rosuvastatin (Crestor)	10	2	0	0-->1		ND	ND		1	Rosuvastatin (Crestor)	20								165	55	0	None	0	130	80	126	0	Death	Chart review	CV death	Definite Cardiac	1	1	0	0	0	0	0	0	0	0	0	0	0	1	0
LPH	57	1	Rosuvastatin (Crestor)	20	3	1	1	1	ND	ND			Rosuvastatin (Crestor)	20	1	Rosuvastatin (Crestor)	20		Rosuvastatin (Crestor)	20		170	70	0	None	0	147	110	119	0	Last FU	Chart review	0		1	1	0	0	0	0	1	1	0	0	0	0	0	0	0
JKM	33	1	Rosuvastatin (Crestor)	20	3	1	1	1	98	57			Rosuvastatin (Crestor)	20	1	Rosuvastatin (Crestor)	10		Rosuvastatin (Crestor)	10		174	87	0	None	0	156	110	100	0	Last FU	Chart review	0		0	0	0	0	0	0	0	0	0	0	0	0	0	0	0
SYJ	72	0	Rosuvastatin (Crestor)	10	2	0	0	0	138	ND			#N/A			Pravastatin (Mevalotin)	40					160	78.9	0	None	0	142	72	72	1	Last FU	Chart review	0		1	0	0	0	0	0	0	0	0	0	0	0	0	0	0
KYS	53	1	Rosuvastatin (Crestor)	20	3	1	1-->0		ND	ND	1		Pitavastatin (Livalo)	4		Pitavastatin (Livalo)	4		Pitavastatin (Livalo)	4		162	54	0	None	0	142	76	72	1	Last FU	Chart review	0		1	1	0	0	1	1	0	0	0	0	0	0	0	0	0
JSK	80	1	Rosuvastatin (Crestor)	20	3	1	1-->0		39	ND	1		Rosuvastatin (Crestor)	10		Rosuvastatin (Crestor)	20					167	72	0	None	0	125	75	80	0	Last FU	Chart review	0		1	0	0	0	0	0	0	0	0	0	0	0	0	0	1
IYJ	79	0	Rosuvastatin (Crestor)	20	3	1	1	1	ND	ND			Rosuvastatin (Crestor)	20	1							163	63	0	None	0	140	83	105	0	FU Loss	Chart review	0		1	1	0	0	0	0	0	0	0	0	0	0	0	0	0
NKU	49	1	Rosuvastatin (Crestor)	20	3	1	1	1	ND	ND			Rosuvastatin (Crestor)	20	1	Pitavastatin (Livalo)	4		Pitavastatin (Livalo)	4		168	69	0	None	0	206	117	119	0	Last FU	Chart review	0		0	1	0	0	1	1	0	0	0	0	0	0	0	0	0
KSK	43	1	Rosuvastatin (Crestor)	20	3	1	1-->0		ND	96	1		Simvastatin (Zocor)	40		Pitavastatin (Livalo)	4		Pitavastatin (Livalo)	4		164	82	0	None	0	129	84	65	0	Last FU	Chart review	0		1	0	0	0	0	0	0	0	0	0	0	0	0	0	0
PJS	68	1	Rosuvastatin (Crestor)	20	3	1	1	1	ND	56			Rosuvastatin (Crestor)	20	1	Pitavastatin (Livalo)	4		Pitavastatin (Livalo)	4		172	79	0	None	0	110	70	80	0	Last FU	Chart review	0		0	0	0	0	0	0	0	0	0	0	0	0	0	0	0
SKS	73	0	Rosuvastatin (Crestor)	20	3	1	1	1	ND	ND			Rosuvastatin (Crestor)	20	1	Pitavastatin (Livalo)	4		Pitavastatin (Livalo)	4		158	60	0	None	0	160	100	72	1	Last FU	Chart review	0		0	0	0	0	0	0	0	0	0	0	0	0	0	0	0
JSL	67	0	Rosuvastatin (Crestor)	20	3	1	NA		ND	ND			#N/A									145	45	0	None	0	150	100	80	0	FU Loss	Chart review	0		1	0	0	0	0	0	0	0	0	0	0	0	0	0	0
JKS	39	1	Rosuvastatin (Crestor)	20	3	1	1	1	ND	ND			Rosuvastatin (Crestor)	20	1							175	90	0	None	0	130	80	55	1	FU Loss	Chart review	0		0	0	1	0	1	1	0	0	0	0	0	0	0	0	0
KSY	58	1	Rosuvastatin (Crestor)	10	2	0	NA		ND	ND			#N/A									173	78	0	None	0	130	90	68	0	Death	Chart review	CV death	CV death	1	1	0	0	0	0	0	0	0	0	0	0	0	0	0
PSJ	74	0	Rosuvastatin (Crestor)	10	2	0	0	0	131	ND			Pitavastatin (Livalo)	2		Pravastatin (Mevalotin)	0		Pravastatin (Mevalotin)	20				0	None	0	120	80	60	1	Last FU	Chart review	0		1	0	0	0	0	0	0	0	0	0	0	0	0	0	0
NKB	42	1	Rosuvastatin (Crestor)	20	3	1	1-->0		ND	ND	1		Rosuvastatin (Crestor)	10		Rosuvastatin (Crestor)	10		Rosuvastatin (Crestor)	10		170	65	0	None	0	100	60	90	0	Last FU	Chart review	0		0	1	0	0	1	1	0	0	0	0	0	0	0	0	0
PSD	46	1	Rosuvastatin (Crestor)	10	2	0	0-->1-->0-->1		ND	ND		1	Rosuvastatin (Crestor)	20		Pitavastatin (Livalo)	4		Atorvastatin (Lipitor)	40		173	78	0	None	0	120	80	60	1	Last FU	Chart review	0		0	0	0	0	1	1	0	0	0	0	0	0	0	0	0
KJK	48	1	Rosuvastatin (Crestor)	20	3	1	1	1	ND	77			Rosuvastatin (Crestor)	20	1	Rosuvastatin (Crestor)	20		Rosuvastatin (Crestor)	20		162	54	0	None	0	140	80	60	1	Last FU	Chart review	0		0	0	0	0	1	1	0	0	0	0	0	0	0	0	0
SSB	54	1	Rosuvastatin (Crestor)	20	3	1	1	1	ND	55			Rosuvastatin (Crestor)	20	1	Rosuvastatin (Crestor)	20		Rosuvastatin (Crestor)	10		172	95	0	None	0	120	70	78	0	Last FU	Chart review	0		1	1	0	0	0	0	0	0	0	0	0	0	0	0	0
SMS	51	1	Rosuvastatin (Crestor)	20	3	1	1	1	ND	ND			Rosuvastatin (Crestor)	20	1	Rosuvastatin (Crestor)	20		Rosuvastatin (Crestor)	20		165	60	0	None	0	140	80	65	0	Last FU	Chart review	0		0	0	0	0	1	1	0	0	0	0	0	0	0	0	0
SCK	49	1	Rosuvastatin (Crestor)	20	3	1	1-->0		ND	ND	1		Pitavastatin (Livalo)	4		Simvastatin (Zocor)	40		Simvastatin (Zocor)	40		172	72	0	None	0	140	80	85	0	Last FU	Chart review	0		0	0	0	1	1	1	0	0	0	0	0	0	0	0	0
YIS	58	1	Rosuvastatin (Crestor)	20	3	1	NA		ND	ND			#N/A									170	67	0	None	0	113	81	108	1	Last FU	Chart review	0		1	1	0	0	0	0	0	0	0	0	0	0	0	0	0
KPJ	65	1	Atorvastatin (Lipitor)	20	2	0	0	0	ND	ND			Atorvastatin (Lipitor)	20		Atorvastatin (Lipitor)	20		Pitavastatin (Livalo)	4		173	57	0	None	0	112	61	42	0	Last FU	Chart review	0		0	0	0	0	0	0	0	0	0	0	0	1	0	0	1
LSS	54	1	Rosuvastatin (Crestor)	20	3	1	1	1	ND	44			Rosuvastatin (Crestor)	20	1	Rosuvastatin (Crestor)	20		Rosuvastatin (Crestor)	20		178	80	0	None	0	108	68	63	0	Last FU	Chart review	0		0	0	0	0	1	1	0	0	0	0	0	0	0	0	0
BEA	70	0	Pitavastatin (Livalo)	4	2	0	0	0	ND	92			Pitavastatin (Livalo)	4		Pitavastatin (Livalo)	4		Pitavastatin (Livalo)	4		155	55	0	None	0	120	80	92	1	Last FU	Chart review	0		1	1	0	0	0	0	0	0	0	0	0	0	0	0	0
HLS	60	1	Pitavastatin (Livalo)	4	2	0	0	0	ND	ND			Pitavastatin (Livalo)	4		Pitavastatin (Livalo)	4		Pitavastatin (Livalo)	4		160	83	0	None	0	106	68	58	0	Last FU	Chart review	0		1	1	0	0	1	1	0	0	0	0	0	0	0	0	0
LHS	57	0	Atorvastatin (Lipitor)	40	3	1	1	1	55	ND			Atorvastatin (Lipitor)	40	1	Atorvastatin (Lipitor)	40		Atorvastatin (Lipitor)	40		152.3	59.4	0	None	0	100	60	72	1	Last FU	Chart review	0		0	0	0	0	0	0	0	0	0	0	0	0	0	0	0
CBK	51	1	Pitavastatin (Livalo)	4	2	0	0	0	ND	ND			Pitavastatin (Livalo)	4		Pitavastatin (Livalo)	4		Pitavastatin (Livalo)	4		179	80	0	None	0	120	80	100	0	Last FU	Chart review	0		1	0	0	0	1	1	0	0	0	0	0	0	0	0	0
MJI	69	0	Rosuvastatin (Crestor)	20	3	1	1-->0		ND	ND	1		Pravastatin (Mevalotin)	40		Pravastatin (Mevalotin)	40		Atorvastatin (Lipitor)	10		144	56.35	0	None	0	180	120	72	1	Last FU	Chart review	0		1	0	0	0	0	0	0	0	0	0	0	0	0	1	0
PSH	50	0	Rosuvastatin (Crestor)	20	3	1	1-->0		ND	ND	1		Pitavastatin (Livalo)	4		Pitavastatin (Livalo)	4		Atorvastatin (Lipitor)	20		160	65	0	None	0	125	75	85	0	Last FU	Chart review	0		0	0	0	0	0	0	0	0	0	0	0	0	0	0	0
CHT	69	1	Rosuvastatin (Crestor)	20	3	1	1	1	ND	ND			Rosuvastatin (Crestor)	20	1	Rosuvastatin (Crestor)	20		Rosuvastatin (Crestor)	20		164	70	0	None	0	177	84	63	0	Last FU	Chart review	0		1	1	0	0	1	1	0	0	0	0	0	0	0	0	0
JCS	84	0	Rosuvastatin (Crestor)	20	3	1	1	1	ND	ND			Rosuvastatin (Crestor)	20	1	Rosuvastatin (Crestor)	20		Rosuvastatin (Crestor)	20		150	32	0	None	0	110	60	70	0	Last FU	Chart review	0		1	0	0	0	0	0	1	0	0	0	0	0	0	0	0
LKN	72	1	Rosuvastatin (Crestor)	10	2	0	0	0	112	112			Rosuvastatin (Crestor)	10		Pitavastatin (Livalo)	4		Pitavastatin (Livalo)	4		168	70	0	None	0	91	47	72	0	Last FU	Chart review	0		0	0	0	0	0	0	0	1	0	0	0	0	0	0	0
KJB	63	1	Pitavastatin (Livalo)	4	2	0	0	0	57	ND			Pitavastatin (Livalo)	4		Pitavastatin (Livalo)	4		Pitavastatin (Livalo)	4		167	62	0	None	0	114	71	80	0	Last FU	Chart review	0		1	0	0	0	1	1	0	0	0	0	0	0	0	0	0
CSM	72	1	Rosuvastatin (Crestor)	10	2	0	0	0	93	ND			Rosuvastatin (Crestor)	10		Rosuvastatin (Crestor)	10		Rosuvastatin (Crestor)	10		160	56	0	None	0	146	64	61	1	Last FU	Chart review	0		0	1	0	0	0	0	0	0	0	0	0	0	0	0	0
LJY	67	1	Rosuvastatin (Crestor)	10	2	0	0	0	62	ND			Rosuvastatin (Crestor)	10		Rosuvastatin (Crestor)	10		Rosuvastatin (Crestor)	10		165	70	0	None	0	92	59	122	0	FU Loss	Chart review	0		1	1	1	0	0	0	1	0	1	0	0	0	0	0	0
LYY	55	1	Pitavastatin (Livalo)	0	2	0	0	0	65	ND			Pitavastatin (Livalo)	4		Pitavastatin (Livalo)	4		Pitavastatin (Livalo)	4		177	57	0	None	0	95	60	120	0	Last FU	Chart review	0		1	1	1	0	1	1	0	0	0	0	0	0	0	0	0
JJO	51	1	Pitavastatin (Livalo)	4	2	0	0	0	105	ND			Rosuvastatin (Crestor)	10		Pitavastatin (Livalo)	4		Pitavastatin (Livalo)	4		174	60	0	None	0	126	74	87	0	Last FU	Chart review	0		0	0	1	1	1	1	0	0	0	0	0	0	0	0	0
LDY	73	1	Rosuvastatin (Crestor)	10	2	0	0	0	59	ND			Rosuvastatin (Crestor)	10		Rosuvastatin (Crestor)	10		Rosuvastatin (Crestor)	10		170	60	0	None	0	96	55	54	0	Last FU	Chart review	0		1	0	0	0	0	0	0	0	0	0	0	0	0	1	0
KHK	70	1	Rosuvastatin (Crestor)	10	2	0	0	0	135	ND			Rosuvastatin (Crestor)	10		Rosuvastatin (Crestor)	10		Rosuvastatin (Crestor)	10		160	87	0	None	0	115	88	47	0	Last FU	Chart review	0		1	0	1	0	1	1	0	0	0	0	0	0	0	0	1
KOS	50	0	Rosuvastatin (Crestor)	10	2	0	0	0	77	ND			Pravastatin (Mevalotin)	20		Pravastatin (Mevalotin)	20		Pravastatin (Mevalotin)	20		156.5	50.3	0	None	0	130	90	94	1	Last FU	Chart review	0		0	0	0	0	0	0	0	0	0	0	0	0	0	0	1
HSB	70	1	Pitavastatin (Livalo)	2	2	0	0	0	91	ND			Pitavastatin (Livalo)	2		Pitavastatin (Livalo)	2		Pitavastatin (Livalo)	2		160	74	0	None	0	110	70	68	0	Last FU	Chart review	0		1	0	0	0	0	0	0	0	0	0	0	0	0	0	0
KYB	77	1	Pitavastatin (Livalo)	2	2	0	NA		122	ND			#N/A									165	60	0	None	0	155	95	84	0	Last FU	Chart review	0		1	0	0	0	1	1	1	1	0	0	0	0	0	0	0
PJH	53	1	Atorvastatin (Lipitor)	20	2	0	0	0	100	ND			Atorvastatin (Lipitor)	10		Atorvastatin (Lipitor)	10		Atorvastatin (Lipitor)	10		170	82	0	None	0	114	71	59	0	Last FU	Chart review	0		0	0	0	0	0	0	0	0	0	0	0	0	0	0	0
KJK	73	1	Pitavastatin (Livalo)	2	2	0	0	0	80	ND			Pitavastatin (Livalo)	4	0	Pitavastatin (Livalo)	4					162	63	0	None	0	137	77	79	1	Death	Chart review	CV death	Definite Cardiac	1	1	0	0	0	0	0	0	0	0	1	0	0	0	1
CTS	76	1	Pitavastatin (Livalo)	2	2	0	0	0	ND	ND			Rosuvastatin (Crestor)	10		Pitavastatin (Livalo)	4		Pitavastatin (Livalo)	4		157	67	0	None	0	128	71	130	0	Last FU	Chart review	0		1	1	0	0	0	0	0	0	0	0	0	0	0	0	1
KJN	45	1	Atorvastatin (Lipitor)	20	2	0	0	0	ND	ND			Atorvastatin (Lipitor)	20	0							170	75	0	None	0	150	103	95	0	FU Loss	Chart review	0		1	0	0	0	1	1	0	0	0	0	0	0	0	0	0
KYJ	79	0	Pravastatin (Mevalotin)	40	2	0	0	0	118	ND			Pravastatin (Mevalotin)	40		Pravastatin (Mevalotin)	40		Pravastatin (Mevalotin)	40		157	80	0	None	0	145	85	95	1	Last FU	Chart review	0		1	0	0	0	0	0	0	0	0	0	0	0	0	0	0
JYS	64	1	Rosuvastatin (Crestor)	10	2	0	0	0	56	ND			Rosuvastatin (Crestor)	10		Rosuvastatin (Crestor)	10		Atorvastatin (Lipitor)	20		176	84.2	0	None	0	140	80	78	1	Last FU	Chart review	0		1	1	0	0	0	0	0	0	0	0	0	0	0	0	0
ASJ	50	0	Rosuvastatin (Crestor)	10	2	0	0	0	76	ND			#N/A			Pitavastatin (Livalo)	4		Pitavastatin (Livalo)	4		155	58	0	None	0	127	76	77	1	Last FU	Chart review	0		0	0	0	0	0	0	0	0	0	0	0	0	0	0	0
KJP	52	1	Atorvastatin (Lipitor)	40	3	1	1-->0		97	73	1		Atorvastatin (Lipitor)	10		Atorvastatin (Lipitor)	10		Atorvastatin (Lipitor)	10		170	64	0	None	0	122	79	69	0	Last FU	Chart review	0		0	0	0	0	1	1	0	0	0	0	0	0	0	0	0
YJS	73	0	Atorvastatin (Lipitor)	20	2	0	0	0	158	94			Atorvastatin (Lipitor)	20		Atorvastatin (Lipitor)	20		Atorvastatin (Lipitor)	20		155	57	0	None	0	135	66	55	0	Last FU	Chart review	0		1	1	0	0	1	1	0	0	0	0	0	0	0	0	0
JMS	45	1	Pitavastatin (Livalo)	2	2	0	NA		128	ND			#N/A									167	60	0	None	0	145	100	82	0	FU Loss	Chart review	0		0	0	0	0	1	1	0	0	0	0	0	0	0	0	0
YJS	57	1	Rosuvastatin (Crestor)	10	2	0	0	0	ND	85			Rosuvastatin (Crestor)	10		Rosuvastatin (Crestor)	10		Rosuvastatin (Crestor)	10		174	76	0	None	0	130	55	97	1	FU Loss	Chart review	0		0	0	0	0	1	1	0	0	0	0	0	0	0	0	0
PDS	71	1	Rosuvastatin (Crestor)	10	2	0	0	0	ND	ND			Rosuvastatin (Crestor)	10		Rosuvastatin (Crestor)	10		Rosuvastatin (Crestor)	10		170	68	0	None	0	122	76	55	1	Last FU	Chart review	0		0	0	0	0	0	0	0	0	0	0	0	0	0	0	0
KHS	52	1	Rosuvastatin (Crestor)	10	2	0	0	0	132	ND			Rosuvastatin (Crestor)	10		Rosuvastatin (Crestor)	10		Rosuvastatin (Crestor)	10		170	72	0	None	0	181	127	102	0	Last FU	Chart review	0		0	0	0	0	1	1	0	0	0	0	0	0	0	0	0
CHS	51	1	Rosuvastatin (Crestor)	10	2	0	0	0	ND	ND			Rosuvastatin (Crestor)	10		Pitavastatin (Livalo)	4		Pitavastatin (Livalo)	4		175	80	0	None	0	162	97	65	1	Last FU	Chart review	0		1	0	0	0	0	0	0	0	0	0	0	0	0	0	1
PMK	71	1	Rosuvastatin (Crestor)	10	2	0	0	0	72	ND			Rosuvastatin (Crestor)	10		Pitavastatin (Livalo)	2		Pitavastatin (Livalo)	2		168	65	0	None	0	166	86	76	1	Last FU	Chart review	0		1	1	0	0	1	1	0	0	0	0	0	0	0	0	0
KKW	72	1	Pitavastatin (Livalo)	2	2	0	0	0	94	ND			Pitavastatin (Livalo)	2	0	Pitavastatin (Livalo)	2					172	65	0	None	0	100	61	111	0	Death	Chart review	Non-CV death	Non-cardiac	1	0	0	0	0	0	0	0	0	0	1	0	0	0	1
SGH	64	1	Rosuvastatin (Crestor)	20	3	1	1-->0		ND	ND	1		Rosuvastatin (Crestor)	10		Rosuvastatin (Crestor)	10		Rosuvastatin (Crestor)	10		165	69.5	0	None	0	120	80	76	1	Last FU	Chart review	0		1	1	0	0	1	1	0	0	0	0	0	0	0	0	0
KSK	68	1	Rosuvastatin (Crestor)	10	2	0	0	0	126	ND			Rosuvastatin (Crestor)	10		Pitavastatin (Livalo)	4		Pitavastatin (Livalo)	4		156	51	0	None	0	120	70	68	0	Last FU	Chart review	0		0	1	0	0	0	0	0	0	0	0	0	0	0	0	0
LCK	57	1	Pitavastatin (Livalo)	2	2	0	NA		138	ND			#N/A									173	80	0	None	0	120	75	84	0	FU Loss	Chart review	0		0	0	0	0	0	0	0	0	0	0	0	0	0	0	0
HIC	59	1	Rosuvastatin (Crestor)	10	2	0	0	0	116	ND			Rosuvastatin (Crestor)	10	0	Rosuvastatin (Crestor)	10					169.5	66	0	None	0	135	73	64	1	FU Loss	Chart review	0		0	0	0	0	1	1	0	0	0	0	0	0	0	0	0
PJH	69	1	Rosuvastatin (Crestor)	10	2	0	0	0	98	ND			Rosuvastatin (Crestor)	10					Rosuvastatin (Crestor)	10		166	66	0	None	0	112	65	76	1	Last FU	Chart review	0		1	0	0	0	0	0	0	0	0	0	0	0	0	0	0
SSB	75	0	Rosuvastatin (Crestor)	10	2	0	0	0	73	ND			Rosuvastatin (Crestor)	10		Rosuvastatin (Crestor)	10		Rosuvastatin (Crestor)	10		150	45	0	None	0	103	68	68	0	Last FU	Chart review	0		1	1	0	0	0	0	0	0	0	0	0	0	0	0	0
CIS	27	1	Rosuvastatin (Crestor)	10	2	0	0-->1		145	ND		1	Rosuvastatin (Crestor)	20		Rosuvastatin (Crestor)	20		Rosuvastatin (Crestor)	20		172	77	0	None	0	121	88	66	1	Last FU	Chart review	0		0	0	0	0	0	0	0	0	0	0	0	0	0	0	0
KKY	70	1	Rosuvastatin (Crestor)	10	2	0	0	0	159	ND			Rosuvastatin (Crestor)	10	0	Rosuvastatin (Crestor)	10					170	61	0	None	0	120	70	102	1	Death	Chart review	Non-CV death	Non-cardiac	1	0	0	0	1	1	0	0	0	0	1	0	0	0	1
KHK	80	1	Rosuvastatin (Crestor)	20	3	1	NA		130	ND			#N/A									163	58	0	None	0	100	57	86	1	Death	Chart review	CV death	Definite Cardiac	1	0	0	0	0	0	0	0	0	0	0	0	0	0	0
KUH	73	1	Atorvastatin (Lipitor)	10	2	0	NA		36	ND			#N/A									154	65.5	0	None	0	130	80	76	1	Death	Chart review	CV death	Definite Cardiac	1	1	0	0	0	0	0	0	0	0	0	0	0	0	0
CSW	30	1	Rosuvastatin (Crestor)	10	2	0	0	0	150	ND			Rosuvastatin (Crestor)	10	0	Rosuvastatin (Crestor)	10					173	75	0	None	0	100	45	103	1	FU Loss	Chart review	0		0	0	0	0	1	1	0	0	0	0	0	0	0	0	0
USO	69	1	Rosuvastatin (Crestor)	10	2	0	0	0	159	ND			Rosuvastatin (Crestor)	10		Rosuvastatin (Crestor)	10		Rosuvastatin (Crestor)	10		170	67	0	None	0	114	54	43	1	Last FU	Chart review	0		1	0	0	0	1	1	0	0	0	0	0	0	0	0	0
KSK	55	1	Rosuvastatin (Crestor)	10	2	0	0	0	127	ND			Rosuvastatin (Crestor)	10		Pitavastatin (Livalo)	4		Pitavastatin (Livalo)	4		170	80	0	None	0	107	77	53	1	Last FU	Chart review	0		0	1	0	0	1	1	0	0	0	0	0	0	0	0	0
CMU	51	1	Pitavastatin (Livalo)	2	2	0	0	0	90	ND			Pitavastatin (Livalo)	2		Pitavastatin (Livalo)	2		Pitavastatin (Livalo)	2000		173	70	0	None	0	181	90	65	1	Last FU	Chart review	0		0	0	0	0	1	1	0	0	0	0	0	0	0	0	0
PUS	57	1	Pitavastatin (Livalo)	2	2	0	NA		64	ND			#N/A									152	58	0	None	0	112	84	83	1	FU Loss	Chart review	0		0	1	0	0	0	0	0	0	0	0	0	0	0	1	0
LJM	60	1	Rosuvastatin (Crestor)	10	2	0	0	0	136	ND			Rosuvastatin (Crestor)	10		Rosuvastatin (Crestor)	10		Rosuvastatin (Crestor)	10		170	91	0	None	0	125	91	89	0	FU Loss	Chart review	0		0	0	0	0	1	1	0	0	0	0	0	0	0	0	0
KIJ	60	1	Rosuvastatin (Crestor)	10	2	0	0	0	142	ND			Rosuvastatin (Crestor)	10		Rosuvastatin (Crestor)	10		Rosuvastatin (Crestor)	10		170	70	0	None	0	145	95	97	1	Last FU	Chart review	0		1	1	0	0	0	0	0	0	0	0	0	0	0	0	0
YJB	58	1	Rosuvastatin (Crestor)	10	2	0	0	0	ND	ND			Pravastatin (Mevalotin)	40		Simva+Etizimib (Vytorin)	20		Simva+Etizimib (Vytorin)	0		170	75	0	None	0	145	95	83	1	Last FU	Chart review	0		1	1	0	0	0	0	0	0	0	0	0	0	0	0	0
BMH	63	1	Rosuvastatin (Crestor)	10	2	0	0	0	160	ND			Rosuvastatin (Crestor)	10	0	Rosuvastatin (Crestor)	20	1	Rosuvastatin (Crestor)	20	1	170	64	0	None	0	115	70	122	1	Last FU	Chart review	0		0	0	0	0	0	0	0	0	0	0	0	0	0	0	0
HBS	65	0	Rosuvastatin (Crestor)	10	2	0	0	0	124	ND			Rosuvastatin (Crestor)	10		Rosuvastatin (Crestor)	10		Rosuvastatin (Crestor)	20		153	53	0	None	0	128	92	80	0	Last FU	Chart review	0		0	0	0	0	0	0	0	0	0	0	0	0	0	0	0
BOL	76	0	Rosuvastatin (Crestor)	10	2	0	0	0	67	ND			Rosuvastatin (Crestor)	10	0							150	68	0	None	0	140	80	88	1	Death	Chart review	CV death	CV death	0	0	1	0	0	0	0	0	0	0	0	0	0	0	0
JKY	73	0	Pitavastatin (Livalo)	2	2	0	0	0	110	ND			Pitavastatin (Livalo)	2		Rosuvastatin (Crestor)	20		Rosuvastatin (Crestor)	20		149	58	0	None	0	135	75	60	1	Last FU	Chart review	0		1	1	1	0	0	0	0	0	0	0	0	0	0	0	0
KYO	65	1	Rosuvastatin (Crestor)	10	2	0	NA		144	ND			#N/A									164	82	0	None	0	114	78	61	0	FU Loss	Chart review	0		1	0	0	0	0	0	0	0	0	0	0	0	0	0	0
KJH	69	0	Rosuvastatin (Crestor)	10	2	0	0	0	118	ND			Rosuvastatin (Crestor)	10		Pitavastatin (Livalo)	4		Pitavastatin (Livalo)	4		155	55	0	None	0	106	65	78	0	Last FU	Chart review	0		0	0	0	0	0	0	0	0	0	0	0	0	0	0	0
PKY	38	1	Rosuvastatin (Crestor)	20	3	1	1	1	59	ND			Rosuvastatin (Crestor)	20	1	Rosuvastatin (Crestor)	10		Rosuvastatin (Crestor)	10		168	80	0	None	0	103	68	79	0	Last FU	Chart review	0		0	0	0	0	1	1	0	0	0	0	0	0	0	0	0
KJS	60	1	Pitavastatin (Livalo)	2	2	0	0	0	130	ND			Pitavastatin (Livalo)	2		Pitavastatin (Livalo)	2		Pitavastatin (Livalo)	2		164	71	0	None	0	163	96	74	0	Last FU	Chart review	0		1	1	0	0	1	1	0	0	0	0	0	0	0	0	0
CJK	61	1	Rosuvastatin (Crestor)	10	2	0	NA		37	ND			#N/A									173	92	0	None	0	102	56	65	0	Death	Chart review	CV death	Definite Cardiac	1	0	0	0	1	1	0	0	0	0	1	0	1	0	0
ASI	55	1	Rosuvastatin (Crestor)	10	2	0	0	0	104	ND			Rosuvastatin (Crestor)	10		Rosuvastatin (Crestor)	10		Rosuvastatin (Crestor)	10		156.2	61.35	0	None	0	120	80	76	0	Last FU	Chart review	0		0	0	0	0	0	0	0	0	0	0	0	0	0	0	0
LSY	65	0	Rosuvastatin (Crestor)	10	2	0	0	0	88	ND			Rosuvastatin (Crestor)	10		Pitavastatin (Livalo)	4		Pitavastatin (Livalo)	4		158	49	0	None	0	110	75	120	0	Last FU	Chart review	0		0	0	0	0	0	0	0	0	0	0	0	0	0	0	0
JYA	57	0	Pitavastatin (Livalo)	2	2	0	0	0	101	ND			Pitavastatin (Livalo)	2		Pitavastatin (Livalo)	4		Pitavastatin (Livalo)	4		153	55	0	None	0	164	98	73	1	Last FU	Chart review	0		1	1	0	0	0	0	0	0	0	0	0	0	0	0	0
YBS	53	1	Rosuvastatin (Crestor)	10	2	0	0	0	145	ND			Pitavastatin (Livalo)	4		Simvastatin (Zocor)	40		Simvastatin (Zocor)	40		167	75	0	None	0	162	106	83	0	Last FU	Chart review	0		1	0	0	0	0	0	0	0	0	0	0	0	0	0	0
ABH	62	0	Rosuvastatin (Crestor)	10	2	0	0	0	94	ND			Rosuvastatin (Crestor)	10		Rosuvastatin (Crestor)	10		Rosuvastatin (Crestor)	10		159.5	72.3	0	None	0	160	90	80	1	Last FU	Chart review	0		1	1	0	0	0	0	0	0	0	0	0	0	0	0	0
WHJ	46	1	Rosuvastatin (Crestor)	10	2	0	NANA		120	ND			#N/A						Rosuvastatin (Crestor)	10		178	79	0	None	0	129	82	74	0	Last FU	Chart review	0		0	0	0	0	1	1	0	0	0	0	0	0	0	0	0
SWH	53	1	Rosuvastatin (Crestor)	10	2	0	0	0	120	ND			Rosuvastatin (Crestor)	10		Rosuvastatin (Crestor)	10		Rosuvastatin (Crestor)	10		170	61	0	None	0	145	110	76	1	Last FU	Chart review	0		0	0	0	0	0	0	0	0	0	0	0	0	0	0	0
YKS	56	1	Rosuvastatin (Crestor)	10	2	0	0	0	96	ND			Rosuvastatin (Crestor)	10		Rosuvastatin (Crestor)	10		Rosuvastatin (Crestor)	10		165	63	0	None	0	117	66	54	1	Last FU	Chart review	0		1	0	0	0	0	0	0	0	0	0	0	0	0	0	0
YSJ	73	1	Rosuvastatin (Crestor)	10	2	0	0	0	57	ND			Rosuvastatin (Crestor)	10	0	Rosuvastatin (Crestor)	10					163	55	0	None	0	147	74	58	1	Last FU	Chart review	0		1	1	1	0	0	0	0	0	0	0	1	0	0	0	0
LJB	59	1	Rosuvastatin (Crestor)	10	2	0	0	0	178	ND			Rosuvastatin (Crestor)	10		Rosuvastatin (Crestor)	10		Rosuvastatin (Crestor)	10		171	66	0	None	0	127	88	118	1	Last FU	Chart review	0		0	1	0	0	1	1	0	0	0	0	0	0	0	0	0
LYC	56	1	Rosuvastatin (Crestor)	10	2	0	NANA		177	ND			#N/A			Rosuvastatin (Crestor)	20					170	62	0	None	0	120	69	73	0	FU Loss	Chart review	0		0	0	0	0	1	1	0	0	0	0	0	0	0	0	0
LJH	49	1	Rosuvastatin (Crestor)	10	2	0	0	0	109	ND			Rosuvastatin (Crestor)	10		Rosuvastatin (Crestor)	10		Rosuvastatin (Crestor)	10		178	76	0	None	0	95	55	70	0	Last FU	Chart review	0		0	1	1	0	0	0	0	0	0	0	0	0	0	0	0
SNK	68	1	Rosuvastatin (Crestor)	10	2	0	0	0	68	ND			Pitavastatin (Livalo)	4		Pitavastatin (Livalo)	4		Pitavastatin (Livalo)	4		177	70	0	None	0	146	98	81	1	Last FU	Chart review	0		0	0	0	0	0	0	0	0	0	0	0	0	0	0	0
PNW	87	0	Rosuvastatin (Crestor)	10	2	0	NA		ND	ND			#N/A									156	49	0	None	0	172	108	92	0	Death	Chart review	CV death	Definite Cardiac	1	0	0	0	0	0	0	0	0	1	0	0	1	1	0
KHK	58	1	Rosuvastatin (Crestor)	10	2	0	0	0	127	ND			Rosuvastatin (Crestor)	10	0	Rosuvastatin (Crestor)	10					173	80	0	None	0	135	90	78	1	Last FU	Chart review	0		0	0	0	0	0	0	0	0	0	0	0	0	0	0	0
HJK	58	1	Rosuvastatin (Crestor)	20	3	1	1-->0		61	ND	1		Rosuvastatin (Crestor)	10		Pitavastatin (Livalo)	4		Rosuvastatin (Crestor)	10		170	62	0	Out of hospital cardiac arrest	0	98	62	135	0	Last FU	Chart review	0		0	1	1	0	1	1	0	0	0	0	0	0	0	0	0
CKL	83	0	Rosuvastatin (Crestor)	10	2	0	0	0	108	ND			Rosuvastatin (Crestor)	10	0							148	50	0	None	0	130	62	119	1	Death	Chart review	CV death	Definite Cardiac	0	1	0	0	0	0	0	0	0	0	0	0	0	0	0
NUS	32	1	Atorvastatin (Lipitor)	40	3	1	1	1	128	ND			Atorvastatin (Lipitor)	40	1	Atorvastatin (Lipitor)	40		Atorvastatin (Lipitor)	40		173	80	0	None	0	132	85	79	1	Last FU	Chart review	0		0	0	0	0	1	1	0	0	0	0	0	0	0	0	0
AJ	39	1	Rosuvastatin (Crestor)	10	2	0	0	0	80	ND			Rosuvastatin (Crestor)	10		Pitavastatin (Livalo)	4		Pitavastatin (Livalo)	4		175	68	0	None	0	108	70	63	0	Last FU	Chart review	0		0	0	0	0	1	1	0	0	0	0	0	0	0	0	0
LSC	75	1	Rosuvastatin (Crestor)	10	2	0	0	0	82	ND			Rosuvastatin (Crestor)	10	0							162.5	64.1	0	None	0	150	80	88	1	Death	Chart review	CV death	Definite Cardiac	1	1	0	0	0	0	0	0	0	0	0	0	0	0	0
KYK	52	1	Atorvastatin (Lipitor)	40	3	1	1	1	151	ND			Atorvastatin (Lipitor)	40	1	Atorvastatin (Lipitor)	40		Atorvastatin (Lipitor)	40		160	72	0	None	0	113	84	63	1	Last FU	Chart review	0		0	0	1	0	1	1	0	0	0	0	0	0	0	0	0
YJH	38	1	Atorvastatin (Lipitor)	40	3	1	1	1	146	ND			Atorvastatin (Lipitor)	40	1							169	84	0	In hospital cardiac arrest at our hospital before treatment	0	117	89	76	0	FU Loss	Chart review	0		1	0	0	0	1	1	0	0	0	0	0	0	0	0	0
PSK	48	1	Rosuvastatin (Crestor)	20	3	1	1	1	147	ND			Rosuvastatin (Crestor)	20	1	Rosuvastatin (Crestor)	20		Rosuvastatin (Crestor)	20		168	78	0	None	0	140	90	73	1	Last FU	Chart review	0		0	1	0		0	0	0	0	0	0	0	0	0	0	0
PNE	65	1	Pravastatin (Mevalotin)	40	2	0	0	0	100	ND			Pravastatin (Mevalotin)	40		Pravastatin (Mevalotin)	40		Pravastatin (Mevalotin)	40		167	70	0	None	0	99	52	50	0	FU Loss	Chart review	0		1	0	0	0	1	1	0	0	0	0	1	0	0	0	0
KBO	81	1	Pravastatin (Mevalotin)	40	2	0	NA		110	ND			#N/A									173	58	0	None	0	144	83	122	0	FU Loss	Chart review	0		1	0	0	0	0	0	0	0	0	0	0	0	0	0	0
KSD	50	0	Rosuvastatin (Crestor)	10	2	0	0	0	103	ND			Rosuvastatin (Crestor)	10		Rosuvastatin (Crestor)	10		Rosuvastatin (Crestor)	10		154	60	0	None	0	90	60	63	1	Last FU	Chart review	0		0	1	0	0	0	0	0	0	0	0	0	0	0	0	0
YOJ	75	1	Pravastatin (Mevalotin)	40	2	0	NA		149	ND			#N/A									164	67	0	None	0	125	85	69	1	Death	Chart review	CV death	Definite Cardiac	1	0	0	0	1	1	0	0	0	0	0	0	0	0	0
HJD	55	1	Atorvastatin (Lipitor)	10	2	0	0	0	76	ND			Atorvastatin (Lipitor)	10		Atorvastatin (Lipitor)	10		Atorvastatin (Lipitor)	10		165	75	0	None	0	115	75	75	1	Last FU	Chart review	0		1	0	0	0	0	0	1	0	0	0	0	0	0	0	0
KNJ	47	1	Pitavastatin (Livalo)	2	2	0	0	0	71	ND			Pitavastatin (Livalo)	2	0	Pitavastatin (Livalo)	2					165	80	0	None	0	158	100	65	1	Last FU	Chart review	0		1	0	0	0	0	0	0	0	0	0	0	0	0	0	0
YHK	65	1	Pravastatin (Mevalotin)	40	2	0	0	0	ND	ND			Pitavastatin (Livalo)	2		Pitavastatin (Livalo)	2		Pitavastatin (Livalo)	2		164	65	0	None	0	170	112	57	1	Last FU	Chart review	0		1	0	0	0	0	0	0	0	0	0	0	0	0	0	0
KYS	52	1	Pravastatin (Mevalotin)	40	2	0	0	0	ND	ND			Pravastatin (Mevalotin)	40		Pravastatin (Mevalotin)	40		Pravastatin (Mevalotin)	40		162	74	0	None	0	121	78	93	0	Last FU	Chart review	0		1	0	1	0	0	0	0	0	0	0	1	0	0	0	0
CMS	65	0	Pravastatin (Mevalotin)	40	2	0	0	0	ND	ND			Pravastatin (Mevalotin)	40	0	Pravastatin (Mevalotin)	40					155	60	0	None	0	181	73	59	1	Last FU		0		1	0	0	0	0	0	0	0	0	0	0	0	0	0	0
PJJ	71	0	Rosuvastatin (Crestor)	10	2	0	0	0	ND	87			Rosuvastatin (Crestor)	10		Rosuvastatin (Crestor)	10		Rosuvastatin (Crestor)	10		155	55	0	None	0	110	80	43	0	Last FU	Chart review	0		1	0	1	0	0	0	0	0	0	0	0	0	0	0	0
KBS	89	0	Pitavastatin (Livalo)	2	2	0	0	0	100	ND			Pitavastatin (Livalo)	2		Pitavastatin (Livalo)	4		Pitavastatin (Livalo)	4		155	43	0	None	0	148	76	60	1	Last FU	Chart review	0		0	0	0	0	1	1	0	0	0	0	0	0	0	0	0
PCH	59	1	Pravastatin (Mevalotin)	40	2	0	0	0	111	ND			Pitavastatin (Livalo)	2		Simvastatin (Zocor)	40		Pitavastatin (Livalo)	4		175	80	0	None	0	120	80	88	0	Last FU	Chart review	0		0	0	0	0	0	0	0	0	0	0	0	0	0	0	0
CYS	50	1	Pravastatin (Mevalotin)	40	2	0	0	0	ND	ND			Pitavastatin (Livalo)	4		Pitavastatin (Livalo)	4		Pitavastatin (Livalo)	4		174	75	0	None	0	120	60	80	0	FU Loss	Chart review	0		0	0	0	0	1	1	0	0	0	0	0	0	0	0	0
KSH	83	0	Pitavastatin (Livalo)	2	2	0	NA		ND	ND			#N/A									146	60	0	None	0	148	76	60	1	FU Loss	Chart review	0		1	1	0	0	0	0	0	0	0	0	0	0	0	0	0
CBL	84	1	Pravastatin (Mevalotin)	40	2	0	0	0	ND	ND			Pravastatin (Mevalotin)	40	0	Pravastatin (Mevalotin)	40					160	60	0	None	0	148	76	60	1	Death	Chart review	Non-CV death	Non-cardiac	1	0	0	0	0	0	0	0	0	0	0	0	0	0	1
KHB	55	1	Pravastatin (Mevalotin)	40	2	0	NA		113	ND			#N/A									168	75	0	None	0	126	57	66	1	FU Loss	Chart review	0		0	0	0	0	0	0	0	0	0	0	0	0	0	0	0
KMS	49	0	Pitavastatin (Livalo)	2	2	0	0	0	146	ND			Pitavastatin (Livalo)	2	0	Pitavastatin (Livalo)	4					154	52	0	None	0	148	76	60	1	Last FU	Chart review	0		0	0	0	0	0	0	0	0	0	0	0	0	0	0	0
CJC	67	1	Pitavastatin (Livalo)	2	2	0	NA		ND	ND			#N/A									168	58	0	None	0	120	80	64	0	Death	Chart review	CV death	Definite Cardiac	1	1	0	0	0	0	0	0	0	0	1	0	0	0	0
MJH	47	1	Pitavastatin (Livalo)	40	2	0	0	0	ND	ND			Pravastatin (Mevalotin)	40		Pravastatin (Mevalotin)	40		Pravastatin (Mevalotin)	40		175	75	0	None	0	110	70	94	0	Last FU	Chart review	0		1	0	0	0	0	0	0	0	0	0	0	0	0	0	0
IOH	68	0	Pravastatin (Mevalotin)	40	2	0	0	0	ND	113			Pitavastatin (Livalo)	2		Simvastatin (Zocor)	40		Simvastatin (Zocor)	40		150	50	0	None	0	99	60	70	0	Last FU	Chart review	0		1	0	0	0	0	0	0	0	0	0	0	0	0	0	0
HSB	72	1	Pitavastatin (Livalo)	2	2	0	0	0	ND	ND			Pitavastatin (Livalo)	2	0							168	72	0	None	0	112	69	66	1	Death	Chart review	Non-CV death	Non-cardiac	1	1	0	1	0	0	0	0	0	0	0	0	0	0	0
KYH	51	1	Pravastatin (Mevalotin)	40	2	0	NA		ND	ND			#N/A									172	73	0	None	0	147	101	74	0	FU Loss	Chart review	0		0	1	0	0	0	0	0	0	0	0	0	0	0	0	0
JHU	80	0	Pravastatin (Mevalotin)	40	2	0	0	0	150	ND			Pravastatin (Mevalotin)	40		Pravastatin (Mevalotin)	40		Pravastatin (Mevalotin)	40		158	50	0	None	0	153	85	88	0	Last FU	Chart review	0		1	1	0	0	0	0	0	0	0	0	0	0	0	0	0
KKS	67	0	Rosuvastatin (Crestor)	10	2	0	0	0	127	ND			Simva+Etizimib (Vytorin)	20		Simva+Etizimib (Vytorin)	20		Simva+Etizimib (Vytorin)	20		162	78	0	None	0	140	100	80	0	Last FU	Chart review	0		1	0	0	0	0	0	0	0	0	0	0	0	0	0	0
PSY	71	1	Pravastatin (Mevalotin)	40	2	0	0	0	91	ND			Pravastatin (Mevalotin)	40		Pravastatin (Mevalotin)	40		Pravastatin (Mevalotin)	40		172	82	0	None	0	190	100	90	1	Last FU	Chart review	0		1	0	0	0	1	1	0	0	0	0	0	0	0	0	0
ITU	56	1	Pravastatin (Mevalotin)	40	2	0	0	0	113	ND			#N/A			Pitavastatin (Livalo)	4		Pitavastatin (Livalo)	4		165	68	0	None	0	137	85	73	1	Last FU	Chart review	0		0	0	0	0	1	1	0	0	0	0	0	0	0	0	0
ICI	51	1	Rosuvastatin (Crestor)	10	2	0	0	0	ND	ND			Rosuvastatin (Crestor)	10		Pitavastatin (Livalo)	4		Pitavastatin (Livalo)	4		172	65	0	None	0	148	76	60	1	Last FU	Chart review	0		0	0	0	0	1	1	0	0	0	0	0	0	0	0	0
JKS	74	0	Rosuvastatin (Crestor)	10	2	0	0	0	105	ND			Rosuvastatin (Crestor)	10		Pitavastatin (Livalo)	4		Pitavastatin (Livalo)	4		150	55	0	None	0	80	60	80	1	Last FU	Chart review	0		1	0	1	0	0	0	0	0	0	0	0	0	0	0	0
KJO	70	0	Rosuvastatin (Crestor)	10	2	0	0	0	ND	ND			Rosuvastatin (Crestor)	10		Pitavastatin (Livalo)	0		Pitavastatin (Livalo)	4		160	65	0	None	0	147	118	119	1	Last FU	Chart review	0		1	1	0	0	0	0	0	0	0	0	0	0	0	0	0
KBO	43	1	Pravastatin (Mevalotin)	40	2	0	0	0	56	ND			Simva+Etizimib (Vytorin)	20		Simva+Etizimib (Vytorin)	20		Simva+Etizimib (Vytorin)	20		174	89	0	None	0	115	70	60	0	Last FU	Chart review	0		1	1	1	0	1	1	0	0	0	0	0	0	0	0	0
LYJ	82	0	Pravastatin (Mevalotin)	40	2	0	0	0	106	ND			Pitavastatin (Livalo)	2		Simva+Etizimib (Vytorin)	20		Simva+Etizimib (Vytorin)	20		160	50	0	None	0	162	97	108	1	Death	Chart review	CV death	Definite Cardiac	1	0	0	0	0	0	0	0	0	0	0	0	0	0	0
SOL	70	0	Pitavastatin (Livalo)	40	2	0	0	0	112	ND			Pravastatin (Mevalotin)	40		Pitavastatin (Livalo)	40		Pravastatin (Mevalotin)	40		140	56	0	None	0	157	75	119	1	Death	Chart review	CV death	Definite Cardiac	1	0	0	0	0	0	0	0	0	0	0	0	0	0	0
LUM	60	1	Pravastatin (Mevalotin)	40	2	0	0	0	ND	ND			Simvastatin (Zocor)	40		Simvastatin (Zocor)	40		Simvastatin (Zocor)	40		168	50	0	None	0	141	91	79	1	Last FU	Chart review	0		1	0	0	0	0	0	0	0	0	0	0	0	0	0	0
KHJ	53	0	Rosuvastatin (Crestor)	10	2	0	0	0	87	87			Rosuvastatin (Crestor)	10		Rosuvastatin (Crestor)	10		Rosuvastatin (Crestor)	10		165	65	0	None	0	120	88	56	0	Last FU	Chart review	0		1	0	0	0	1	1	0	0	0	0	0	0	0	0	0
YSJ	54	0	Rosuvastatin (Crestor)	10	2	0	0	0	72	72			Rosuvastatin (Crestor)	10		Pitavastatin (Livalo)	4		Pitavastatin (Livalo)	4		156	55	0	None	0	159	90	65	1	Last FU	Chart review	0		0	0	0	0	1	1	0	0	0	0	0	0	0	0	0
KJT	43	1	Pravastatin (Mevalotin)	40	2	0	0	0	91	105			Simva+Etizimib (Vytorin)	20	0							160	63	0	None	0	167	108	61	0	FU Loss	Chart review	0		0	0	0	0	1	1	0	0	0	0	0	0	0	0	0
CSJ	61	1	Pravastatin (Mevalotin)	40	2	0	0	0	78	ND			Pravastatin (Mevalotin)	40	0							166	64	0	None	0	121	71	54	0	FU Loss	Chart review	0		0	1	0	0	0	0	0	0	0	0	0	0	0	0	0
KCL	49	1	Atorvastatin (Lipitor)	10	2	0	0	0	80	ND			Atorvastatin (Lipitor)	10		Rosuvastatin (Crestor)	10		Rosuvastatin (Crestor)	10		165	60	0	None	0	131	84	72	0	FU Loss	Chart review	0		1	1	0	0	1	1	0	0	0	0	0	0	0	0	0
HKM	57	1	Pravastatin (Mevalotin)	40	2	0	0	0	120	ND			Pitavastatin (Livalo)	2		Pitavastatin (Livalo)	4		Pitavastatin (Livalo)	4		168	78	0	None	0	115	64	65	1	FU Loss	Chart review	0		0	0	0	0	0	0	0	0	0	0	0	0	0	0	0
KJI	52	0	Pravastatin (Mevalotin)	40	2	0	0	0	68	ND			Pravastatin (Mevalotin)	40		Pravastatin (Mevalotin)	40		Pravastatin (Mevalotin)	40		165	84	0	None	0	137	95	85	0	Last FU	Chart review	0		1	0	0	0	0	0	0	0	0	0	0	0	0	0	0
JDH	59	1	Pravastatin (Mevalotin)	40	2	0	0	0	118	118			Pravastatin (Mevalotin)	40		Pravastatin (Mevalotin)	40		Atorvastatin (Lipitor)	20		173	69	0	None	0	141	87	91	1	Last FU	Chart review	0		0	0	0	0	0	0	0	0	0	0	0	0	0	0	0
SCS	63	1	Pravastatin (Mevalotin)	40	2	0	0	0	96	ND			Pravastatin (Mevalotin)	40		Pravastatin (Mevalotin)	40		Pravastatin (Mevalotin)	40		165	65	0	None	0	150	120	77	0	Death	Chart review	Non-CV death	Non-cardiac	0	0	0	0	1	1	0	0	0	0	0	0	0	0	0
CJY	73	1	Pravastatin (Mevalotin)	40	2	0	0	0	68	ND			Pravastatin (Mevalotin)	40	0							170	84	0	None	0	134	78	67	1	Last FU	Chart review	0		1	0	0	0	1	1	0	0	0	0	0	0	0	0	0
LKH	49	1	Pravastatin (Mevalotin)	40	2	0	0	0	109	51			Rosuvastatin (Crestor)	10		Rosuvastatin (Crestor)	10		Rosuvastatin (Crestor)	10		165	68	0	None	0	107	72	76	1	Last FU	Chart review	0		1	0	0	0	1	1	0	0	0	0	0	0	0	0	0
JJH	77	1	Pravastatin (Mevalotin)	40	2	0	0	0	56	ND			Simva+Etizimib (Vytorin)	20		Simva+Etizimib (Vytorin)	20		Simva+Etizimib (Vytorin)	10		169	73	0	None	0	96	56	63	0	Last FU	Chart review	0		1	1	0	0	0	0	0	0	0	0	0	0	0	0	0
LYY	62	1	Pravastatin (Mevalotin)	40	2	0	0	0	70	70			Pitavastatin (Livalo)	10		Pitavastatin (Livalo)	4		Pitavastatin (Livalo)	4		172	70	0	None	0	127	87	81	0	Last FU	Chart review	0		0	0	0	0	0	0	0	0	0	0	0	0	0	0	0
KJH	69	1	Rosuvastatin (Crestor)	10	2	0	0	0	ND	67			Rosuvastatin (Crestor)	10		Rosuvastatin (Crestor)	10		Rosuvastatin (Crestor)	10		165.5	80.1	0	None	0	141	90	72	1	Last FU	Chart review	0		0	1	1	0	0	0	0	0	0	0	0	0	0	0	0
HMH	59	1	Pravastatin (Mevalotin)	40	2	0	0	0	ND	ND			#N/A			Simva+Etizimib (Vytorin)	20					171	62	0	None	0	106	63	46	1	Last FU	Chart review	0		0	0	0	0	0	0	0	0	0	0	0	0	0	0	0
KSC	54	1	Pravastatin (Mevalotin)	40	2	0	0	0	136	ND			Simva+Etizimib (Vytorin)	60	0							170	70	0	None	0	148	76	60	0	FU Loss	Chart review	0		0	1	0	0	1	1	0	0	0	0	0	0	0	0	0
LOS	82	0	Rosuvastatin (Crestor)	20	3	1	1-->0		127	83	1		Pitavastatin (Livalo)	2		Pitavastatin (Livalo)	4		Pitavastatin (Livalo)	4		150	50	0	None	0	145	78	61	1	Last FU	Chart review	0		1	0	0	0	0	0	0	0	0	0	0	0	0	0	0
CYH	54	1	Pravastatin (Mevalotin)	40	2	0	0	0	147	ND			Pravastatin (Mevalotin)	40		Pravastatin (Mevalotin)	40		Pravastatin (Mevalotin)	40		180	100	0	None	0	118	86	77	1	Last FU	Chart review	0		0	0	0	0	0	0	0	0	0	0	0	0	0	0	0
IUK	69	1	Pravastatin (Mevalotin)	40	2	0	0	0	154	ND			Pravastatin (Mevalotin)	40		Pravastatin (Mevalotin)	40		Rosuvastatin (Crestor)	20		154	54	0	None	0	89	62	39	0	Last FU	Chart review	0		1	0	0	0	1	1	0	0	0	0	0	0	0	0	0
YOS	69	0	Rosuvastatin (Crestor)	10	2	0	0	0	77	ND			Rosuvastatin (Crestor)	10		Rosuvastatin (Crestor)	10		Rosuvastatin (Crestor)	10		153	48	0	None	0	120	60	75	0	Last FU	Chart review	0		0	0	0	0	0	0	1	0	0	1	0	0	0	0	0
JHS	51	1	Rosuvastatin (Crestor)	10	2	0	NA		129	ND			#N/A									165	55	0	None	0	120	82	80	1	Last FU	Chart review	0		0	0	0	0	1	1	0	0	0	0	0	0	0	0	0
LES	77	0	Pravastatin (Mevalotin)	40	2	0	0	0	86	ND			Simva+Etizimib (Vytorin)	20		Simva+Etizimib (Vytorin)	20		Simva+Etizimib (Vytorin)	20		150	50	0	None	0	178	62	53	0	Last FU	Chart review	0		1	1	0	0	0	0	0	0	0	0	0	0	0	0	0
SSK	66	1	Pravastatin (Mevalotin)	40	2	0	0	0	129	ND			Simva+Etizimib (Vytorin)	20	0							173	76	0	None	0	189	108	132	1	Death	Chart review	CV death	Definite Cardiac	1	0	0	0	1	1	0	0	0	0	0	0	0	0	0
JYH	59	1	Rosuvastatin (Crestor)	10	2	0	0	0	82	ND			Simva+Etizimib (Vytorin)	20	0	Simva+Etizimib (Vytorin)	20					163	56	0	None	0	140	100	124	0	FU Loss	Chart review	0		0	1	0	0	0	0	0	0	0	0	0	0	0	0	0
KMS	48	1	Rosuvastatin (Crestor)	20	3	1	1-->0		81	ND	1		Rosuvastatin (Crestor)	10		Pitavastatin (Livalo)	4		Pitavastatin (Livalo)	4		171	52	0	None	0	113	68	78	0	Last FU	Chart review	0		1	0	0	0	1	1	0	0	0	0	0	0	0	0	0
KYS	73	0	Rosuvastatin (Crestor)	10	2	0	0	0	162	81			Pitavastatin (Livalo)	2		Pitavastatin (Livalo)	2		Pitavastatin (Livalo)	2		148	54	0	None	0	130	80	95	0	Last FU	Chart review	0		0	0	0	0	0	0	0	0	0	0	0	0	0	0	0
PKY	51	1	Rosuvastatin (Crestor)	10	2	0	0	0	119	46			Rosuvastatin (Crestor)	10		Pitavastatin (Livalo)	4		Pitavastatin (Livalo)	4		163	59	0	None	0	117	82	85	0	Last FU	Chart review	0		0	0	0	0	1	1	0	0	0	0	0	0	0	0	0
AMH	61	0	Rosuvastatin (Crestor)	10	2	0	0	0	174	ND			Rosuvastatin (Crestor)	10	0	Rosuvastatin (Crestor)	10					150	50	0	None	0	159	88	97	1	FU Loss	Chart review	0		0	0	0	0	0	0	0	0	0	0	0	0	0	0	0
PDC	47	1	Rosuvastatin (Crestor)	10	2	0	0	0	108	84			Rosuvastatin (Crestor)	10		Rosuvastatin (Crestor)	10		Pitavastatin (Livalo)	4		162	70	0	None	0	180	100	72	1	Last FU	Chart review	0		0	0	0	0	1	1	0	0	0	0	0	0	0	0	0
SCS	83	1	Rosuvastatin (Crestor)	10	2	0	NA		82	ND			#N/A									160	50	0	None	0	87	53	40	0	Last FU	Chart review	0		0	1	0	0	0	0	0	0	0	0	0	0	0	0	0
LSJ	70	1	Rosuvastatin (Crestor)	10	2	0	0	0	119	50			Rosuvastatin (Crestor)	10		Pitavastatin (Livalo)	40		Pitavastatin (Livalo)	4		168	54	0	None	0	119	78	72	0	Last FU	Chart review	0		0	0	0	0	1	1	0	0	0	0	0	0	0	0	0
KJO	64	0	Pravastatin (Mevalotin)	40	2	0	0	0	147	87			Pravastatin (Mevalotin)	40		Pravastatin (Mevalotin)	40		Pravastatin (Mevalotin)	40		158	80	0	None	0	180	120	102	1	Last FU	Chart review	0		1	0	0	0	0	0	0	0	0	0	0	0	0	0	0
LSU	72	1	Pravastatin (Mevalotin)	40	2	0	0	0	143	ND			Pravastatin (Mevalotin)	40		Pravastatin (Mevalotin)	40		Pravastatin (Mevalotin)	40		155	45	0	None	0	91	50	74	1	Last FU	Chart review	0		0	0	0	0	0	0	0	0	0	0	0	0	0	0	0
MMS	73	0	Pravastatin (Mevalotin)	40	2	0	0	0	113	ND			Pitavastatin (Livalo)	4	0	Pitavastatin (Livalo)	4					150	47	0	None	0	222	111	85	1	FU Loss	Chart review	0		1	1	0	0	0	0	0	0	0	0	0	0	0	0	0
LKM	52	0	Pravastatin (Mevalotin)	40	2	0	NANA		95	ND			#N/A						Pravastatin (Mevalotin)	20		159	69	0	None	0	132	82	78	1	FU Loss	Chart review	0		1	1	1	0	0	0	0	0	0	0	0	0	0	0	0
SJU	47	1	Pravastatin (Mevalotin)	40	2	0	0	0	95	ND			Pravastatin (Mevalotin)	40		Pravastatin (Mevalotin)	40		Pravastatin (Mevalotin)	40		174	76	0	None	0	135	75	64	1	FU Loss	Chart review	0		0	0	0	0	1	1	0	0	0	0	0	0	0	0	0
KKY	57	1	Pravastatin (Mevalotin)	40	2	0	0	0	149	ND			Pravastatin (Mevalotin)	40		Pravastatin (Mevalotin)	40		Pravastatin (Mevalotin)	40		175	75	0	None	0	135	85	117	0	Last FU	Chart review	0		1	0	0	0	0	0	0	0	0	0	0	0	0	0	0
KSS	51	1	Pravastatin (Mevalotin)	40	2	0	0	0	190	143			Pravastatin (Mevalotin)	40		Pravastatin (Mevalotin)	40		Pravastatin (Mevalotin)	40		165	65	0	None	0	143	67	94	0	Last FU	Chart review	0		0	1	0	0	1	1	0	0	0	0	0	0	0	0	0
KJH	74	1	Pravastatin (Mevalotin)	40	2	0	0	0	190	134			Pravastatin (Mevalotin)	40	0	Rosuvastatin (Crestor)	10					163	65	0	None	0	125	75	60	1	FU Loss	Chart review	0		0	0	0	0	1	1	0	0	0	0	0	0	0	0	0
LWK	58	1	Rosuvastatin (Crestor)	20	3	1	1	1	148	78			Rosuvastatin (Crestor)	20	1	Rosuvastatin (Crestor)	20		Rosuvastatin (Crestor)	20		176	88	0	None	0	141	95	85	1	Last FU	Chart review	0		0	0	0	0	1	1	1	1	0	0	0	0	0	0	0
KSN	58	0	Rosuvastatin (Crestor)	10	2	0	0-->1--->0		179	ND		1	Rosuvastatin (Crestor)	20		Rosuvastatin (Crestor)	20		Pitavastatin (Livalo)	4		165	70	0	None	0	142	96	85	1	Last FU	Chart review	0		1	0	0	0	0	0	0	0	0	0	0	0	0	0	0
LYW	85	0	Rosuvastatin (Crestor)	10	2	0	0	0	52	ND			Rosuvastatin (Crestor)	10		Rosuvastatin (Crestor)	10		Pitavastatin (Livalo)	4		154	50	0	None	0	149	88	74	0	Last FU	Chart review	0		1	0	0	0	0	0	0	0	0	0	0	0	0	0	0
IIK	75	1	Rosuvastatin (Crestor)	20	3	1	NA		87	ND			#N/A									165	52	0	None	0	108	58	96	0	FU Loss	Chart review	0		1	1	0	1	1	1	1	1	0	0	0	0	0	0	0
KJY	49	1	Pravastatin (Mevalotin)	40	2	0	0	0	86	ND			#N/A			Pravastatin (Mevalotin)	40					175	68	0	None	0	123	62	57	0	Death	Chart review	CV death	Definite Cardiac	1	0	0	0	1	1	0	0	0	0	0	0	0	0	0
KYH	58	1	Pravastatin (Mevalotin)	40	2	0	0	0	119	ND			Pravastatin (Mevalotin)	40		Pravastatin (Mevalotin)	40		Pravastatin (Mevalotin)	40		162	68	0	None	0	95	65	62	0	Last FU	Chart review	0		0	0	0	0	0	0	0	0	0	0	0	0	0	0	0
KKS	75	0	Pravastatin (Mevalotin)	40	2	0	0	0	136	ND			Pravastatin (Mevalotin)	40		Pravastatin (Mevalotin)	40		Pravastatin (Mevalotin)	40		155	55	0	None	0	176	73	69	1	Last FU	Chart review	0		1	0	0	0	0	0	0	0	0	0	0	0	0	0	0
YYB	75	1	Pravastatin (Mevalotin)	40	2	0	0	0	82	ND			Pravastatin (Mevalotin)	40		Pravastatin (Mevalotin)	40		Pravastatin (Mevalotin)	40		155	55	0	None	0	176	73	69	1	Last FU	Chart review	0		1	0	0	0	0	0	0	0	0	0	0	0	0	0	0
OAK	70	1	Rosuvastatin (Crestor)	20	3	1	NA		83	ND			#N/A									165	52	0	None	0	128	62	56	1	Death	Chart review	CV death	Definite Cardiac	1	0	0	0	1	1	0	0	0	0	0	0	0	0	0
HYK	69	1	Pravastatin (Mevalotin)	40	2	0	0	0	63	79			Pravastatin (Mevalotin)	40		Pravastatin (Mevalotin)	40		Pravastatin (Mevalotin)	40		165	70	0	None	0	138	94	57	1	Last FU	Chart review	0		1	0	0	0	0	0	1	1	0	0	0	0	0	0	0
OSM	53	1	Rosuvastatin (Crestor)	20	3	1	1-->0		156	ND	1		Rosuvastatin (Crestor)	10		Rosuvastatin (Crestor)	10					164	55	0	None	0	130	81	119	1	Death	Chart review	CV death	Definite Cardiac	0	1	1	0	0	0	0	0	0	0	0	0	0	0	0
PMK	61	1	Pravastatin (Mevalotin)	40	2	0	0	0	93	ND			Pravastatin (Mevalotin)	40		Pravastatin (Mevalotin)	40		Pravastatin (Mevalotin)	40		163	63	0	None	0	134	85	88	0	Last FU	Chart review	0		0	0	0	0	0	0	0	0	0	0	0	0	0	0	0
YYS	68	1	Pravastatin (Mevalotin)	40	2	0	0	0	137	113			Atorvastatin (Lipitor)	10		Atorvastatin (Lipitor)	20		Atorvastatin (Lipitor)	20		165	61	0	None	0	156	105	81	1	Last FU	Chart review	0		1	0	0	0	1	1	0	0	0	0	0	0	0	0	0
JMC	41	1	Pravastatin (Mevalotin)	40	2	0	0	0	161	ND			Rosuvastatin (Crestor)	10		Rosuvastatin (Crestor)	10		Pitavastatin (Livalo)	2		176	75	0	None	0	158	100	70	0	Last FU	Chart review	0		1	0	0	0	1	1	0	0	0	0	0	0	0	0	0
PHS	76	1	Rosuvastatin (Crestor)	20	3	1	1-->0		92	ND	1		Rosuvastatin (Crestor)	5		Rosuvastatin (Crestor)	5		Rosuvastatin (Crestor)	5		163	60	0	None	0	147	72	86	1	Last FU	Chart review	0		1	1	0	0	0	0	0	0	0	0	0	0	0	0	0
JTH	47	1	Pravastatin (Mevalotin)	40	2	0	0	0	122	131			Pravastatin (Mevalotin)	40	0							173	60	0	None	0	110	75	55	1	FU Loss	Chart review	0		0	0	0	0	1	1	0	0	0	0	0	0	0	0	0
CKC	63	1	Rosuvastatin (Crestor)	20	3	1	1	1	105	ND			Rosuvastatin (Crestor)	20	1	Rosuvastatin (Crestor)	20		Rosuvastatin (Crestor)	20		170	67	0	None	0	131	76	93	0	Last FU	Chart review	0		0	0	0	0	0	0	0	0	0	0	0	0	0	0	0
NSE	82	1	Rosuvastatin (Crestor)	20	3	1	NA		131	129			#N/A									168	60	0	None	0	153	82	83	0	Last FU	Chart review	0		1	0	0	0	0	0	0	0	0	0	0	0	0	0	0
KBI	50	1	Pravastatin (Mevalotin)	40	2	0	0	0	148	87			Pravastatin (Mevalotin)	0		Pravastatin (Mevalotin)	40		Pravastatin (Mevalotin)	40		165	70	0	None	0	138	58	62	0	Last FU	Chart review	0		0	0	0	0	1	1	0	0	0	0	0	0	0	0	0
KHB	77	1	Rosuvastatin (Crestor)	10	2	0	0	0	114	ND			Rosuvastatin (Crestor)	10		Rosuvastatin (Crestor)	10		Rosuvastatin (Crestor)	10		163	65	0	None	0	181	97	91	0	Death	Chart review	Non-CV death	Non-cardiac	1	0	0	0	1	1	0	0	0	0	0	0	0	0	0
KJH	40	1	Pravastatin (Mevalotin)	40	2	0	0	0	135	ND			Pravastatin (Mevalotin)	40		Pravastatin (Mevalotin)	40		Pravastatin (Mevalotin)	40		177	100	0	None	0	114	84	70	0	Last FU	Chart review	0		0	0	0	0	1	1	0	0	0	0	0	0	0	0	0
KYI	58	1	Pravastatin (Mevalotin)	20		0	0	0	92	67			Pravastatin (Mevalotin)	40		Pravastatin (Mevalotin)	4		Pitavastatin (Livalo)	4		160	64	0	None	0	120	80	76	1	Last FU	Chart review	0		0	0	0	0	0	0	0	0	0	0	0	0	0	0	0
LWS	55	1	Pravastatin (Mevalotin)	40	2	0	NA		105	ND			#N/A									165	67	0	None	0	140	90	80	0	FU Loss	Chart review	0		1	1	1	0	1	1	1	1	0	0	0	0	0	0	0
MSK	67	1	Pravastatin (Mevalotin)	20		0	0	0	ND	ND			Simva+Etizimib (Vytorin)	20	0							173	55	0	None	0	121	92	81	0	FU Loss	Chart review	0		1	0	0	0	0	0	0	0	0	0	1	0	0	0	0
LD	81	1	Pravastatin (Mevalotin)	20		0	0	0	ND	ND			Simva+Etizimib (Vytorin)	20		Simva+Etizimib (Vytorin)	20		Simva+Etizimib (Vytorin)	20		170	61	0	None	0	143	102	104	0	Death	Chart review	CV death	Definite Cardiac	1	1	0	0	0	0	0	0	0	0	0	0	0	0	0
JBM	51	1	Rosuvastatin (Crestor)	20	3	1	1	1	ND	ND			Rosuvastatin (Crestor)	20	1	Pitavastatin (Livalo)	4		Pitavastatin (Livalo)	4		175	74	0	None	0	125	70	85	0	Last FU	Chart review	0		1	0	0	0	1	1	0	0	0	0	0	0	0	0	0
YSY	78	1	Rosuvastatin (Crestor)	10	2	0	0	0	122	ND			Rosuvastatin (Crestor)	10	0							160	57	0	None	0	125	96	67	0	Death	Chart review	CV death	Definite Cardiac	0	0	0	0	0	0	0	0	0	0	0	0	0	0	0
BYH	41	0	Pravastatin (Mevalotin)	40	2	0	0-->1		ND	114		1	Rosuvastatin (Crestor)	20		Rosuvastatin (Crestor)	20		Rosuvastatin (Crestor)	20		163	56	0	None	0	147	93	79	0	Last FU	Chart review	0		0	1	0	0	1	1	0	0	0	0	0	0	0	0	0
PYS	68	1	Pravastatin (Mevalotin)	20		0	0	0	ND	ND			Simva+Etizimib (Vytorin)	20	0							170	90	0	None	0	105	55	77	0	FU Loss	Chart review	0		1	0	0	0	1	1	0	0	0	0	0	0	0	0	0
KJH	71	0	Pravastatin (Mevalotin)	20		0	0	0	ND	ND			Simva+Etizimib (Vytorin)	20	0							168	52	0	None	0	101	54	56	0	Death	Chart review	Non-CV death	Non-cardiac	1	0	0	0	0	0	0	0	0	0	0	0	0	0	1
LDU	52	1	Pravastatin (Mevalotin)	20		0	0	0	ND	ND			Simva+Etizimib (Vytorin)	20		Simva+Etizimib (Vytorin)	20		Simva+Etizimib (Vytorin)	20		163	163	0	None	0	130	91	76	0	Last FU	Chart review	0		1	0	0	0	0	0	0	0	0	0	1	0	0	0	0
LJS	63	0	Rosuvastatin (Crestor)	20	3	1	1	1	ND	ND			#N/A			Rosuvastatin (Crestor)	20		Rosuvastatin (Crestor)	20		160	60	0	None	0	121	78	55	0	Last FU	Chart review	0		1	1	0	0	0	0	0	0	0	0	0	0	0	0	0
YYD	52	1	Rosuvastatin (Crestor)	20	3	1	1	1	ND	67			Rosuvastatin (Crestor)	20	1	Rosuvastatin (Crestor)	20		Rosuvastatin (Crestor)	20		170	85	0	None	0	121	73	61	1	Last FU	Chart review	0		1	0	0	0	1	1	0	0	0	0	0	0	0	0	0
SSW	110	1	Pravastatin (Mevalotin)	40	2	0	0	0	ND	ND			Pravastatin (Mevalotin)	40		Pravastatin (Mevalotin)	40		Pravastatin (Mevalotin)	40		170	83	0		0	154	100	98	0	Last FU	Chart review	0		0	0	0	0	0	0	0	0	0	0	0	0	0	0	0
LJH	110	1	Pravastatin (Mevalotin)	20		0	0	0	ND	ND			Pravastatin (Mevalotin)	20		Pravastatin (Mevalotin)	20		Pravastatin (Mevalotin)	20		160	60	0	None	0	124	79	89	0	Last FU	Chart review	0		1	1	0	0	1	1	0	0	0	0	0	0	0	0	0
SYS	66	0	Rosuvastatin (Crestor)	10	2	0	0	0	ND	ND			Rosuvastatin (Crestor)	10		Rosuvastatin (Crestor)	10		Rosuvastatin (Crestor)	10		145	50	0	None	0	130	85	64	1	Last FU	Chart review	0		1	0	0	0	0	0	0	0	0	0	0	0	0	0	0
JKYH	57	1	Rosuvastatin (Crestor)	20	3	1	1	1	182	ND			Rosuvastatin (Crestor)	2	1	Rosuvastatin (Crestor)	20		Rosuvastatin (Crestor)	20		161	83	0	None	0	157	102	99	1	Last FU	Chart review	0		0	0	0	0	1	1	0	0	0	0	0	0	0	0	0
KBK	52	1	Rosuvastatin (Crestor)	20	3	1	1-->0		ND	ND	1		Rosuvastatin (Crestor)	10		Rosuvastatin (Crestor)	10		Rosuvastatin (Crestor)	10		169	64	0	None	0	118	81	88	0	Last FU	Chart review	0		1	1	0	0	1	1	0	0	0	0	0	0	0	0	0
JKJ	110	1	Pravastatin (Mevalotin)	40	2	0	0	0	101	79			Pitavastatin (Livalo)	2		Pitavastatin (Livalo)	4		Pitavastatin (Livalo)	4		172	57	0		0	71	50	92	0	Last FU	Chart review	0		0	0	0	0	0	0	0	0	0	0	0	0	0	0	0
SBW	110	1	Pravastatin (Mevalotin)	40	2	0	0	0	ND	ND			Pitavastatin (Livalo)	2		Pitavastatin (Livalo)	4		Pitavastatin (Livalo)	4		160	62	0	Out of hospital cardiac arrest	0	47	28	50	0	Last FU	Chart review	0		1	0	0	0	0	0	0	0	0	0	0	0	0	0	0
JYS	65	1	Pravastatin (Mevalotin)	40	2	0	0	0	ND	ND			Simva+Etizimib (Vytorin)	20		Simvastatin (Zocor)	40		Pitavastatin (Livalo)	4		172	62	0	None	0	148	90	86	0	Last FU	Chart review	0		0	0	0	0	0	0	0	0	0	0	0	0	0	0	0
KMC	68	1	Pravastatin (Mevalotin)	40	2	0	0	0	ND	ND			Pitavastatin (Livalo)	2		Pitavastatin (Livalo)	2		Pitavastatin (Livalo)	4		167	60	0	None	0	148	93	82	0	Last FU	Chart review	0		0	0	0	0	1	1	0	0	0	0	0	0	0	0	0
CYU	54	1	Rosuvastatin (Crestor)	20	3	1	1--->0		ND	ND			#N/A			Pitavastatin (Livalo)	2					170	63	0	None	0	230	150	91	0	FU Loss	Chart review	0		0	0	0	0	0	0	0	0	0	0	0	0	0	0	0
BKS	57	1	Pravastatin (Mevalotin)	40	2	0	NA		81	ND			#N/A									162	51.5	0	None	0	130	72	72	1	Death	Chart review	CV death	Definite Cardiac	1	1	0	0	0	0	0	0	0	0	0	0	0	0	0
IJH	82	1	Pravastatin (Mevalotin)	20		0	0	0	ND	ND			Simva+Etizimib (Vytorin)	20		Simva+Etizimib (Vytorin)	20		Simva+Etizimib (Vytorin)	20		170	55	0	None	0	115	62	67	0	Death	Chart review	CV death	Definite Cardiac	0	0	0	0	1	1	0	0	0	0	0	0	0	0	0
CMS	67	0	Rosuvastatin (Crestor)	20	3	1	1-->0		ND	ND	1		Simva+Etizimib (Vytorin)	20		Simva+Etizimib (Vytorin)	20		Simva+Etizimib (Vytorin)	20		148	62	0	None	0	169	96	70	0	Last FU	Chart review	0		0	0	0	0	0	0	0	0	0	0	0	0	0	0	0
JBO	74	0	Pravastatin (Mevalotin)	40	2	0	0	0	ND	ND			Pravastatin (Mevalotin)	40		Rosuvastatin (Crestor)	20		Rosuvastatin (Crestor)	20		150	50	0	None	0	140	75	70	0	Last FU	Chart review	0		1	0	0	0	0	0	0	0	0	0	0	0	0	0	0
LJC	68	0	Rosuvastatin (Crestor)	20	3	1	1	1	120	ND			Rosuvastatin (Crestor)	20	1	Rosuvastatin (Crestor)	10		Rosuvastatin (Crestor)	10		155	56	0	None	0	99	55	52	0	Last FU	Chart review	0		0	0	0	0	1	1	0	0	0	0	0	0	0	0	0
JKB	52	1	Pravastatin (Mevalotin)	20		0	0	0	ND	ND			Simva+Etizimib (Vytorin)	20	0	Simva+Etizimib (Vytorin)	20					172	74	0	None	0	133	77	72	0	Last FU	Chart review	0		0	0	0	0	1	1	0	0	0	0	0	0	0	0	0
KLBO	49	1	Rosuvastatin (Crestor)	20	3	1	1	1	ND	ND			Rosuvastatin (Crestor)	20	1	Pitavastatin (Livalo)	4		Pitavastatin (Livalo)	4		162	63	0	None	0	162	99	70	1	Last FU	Chart review	0		0	0	0	0	1	1	0	0	0	0	0	0	0	0	0
KCJ	65	1	Pravastatin (Mevalotin)	20		0	NA		ND	ND			#N/A									165	55	0	None	0	152	97	99	0	FU Loss	Chart review	0		1	1	0	0	1	1	0	0	0	0	0	0	0	0	0
HSK	51	1	Pravastatin (Mevalotin)	20		0	0	0	ND	98			Pravastatin (Mevalotin)	20		Pravastatin (Mevalotin)	20		Pravastatin (Mevalotin)	20		169	78	0	None	0	137	84	67	1	Last FU	Chart review	0		0	0	0	0	0	0	0	0	0	0	0	0	0	0	0
JYY	62	0	Rosuvastatin (Crestor)	20	3	1	1	1	ND	ND			Rosuvastatin (Crestor)	20	1	Rosuvastatin (Crestor)	20		Rosuvastatin (Crestor)	20		150	65	0	None	0	135	75	80	1	Last FU	Chart review	0		0	0	0	0	1	1	0	0	0	0	0	0	0	0	0
PTS	65	1	Pravastatin (Mevalotin)	20		0	NA		77	ND			#N/A									175	63	0	None	0	158	105	90	0	FU Loss	Chart review	0		0	0	0	0	1	1	0	0	0	0	1	0	0	0	0
JTI	81	0	Pravastatin (Mevalotin)	40	2	0	0	0	ND	ND			Pravastatin (Mevalotin)	40		Pravastatin (Mevalotin)	40		Pravastatin (Mevalotin)	40		165	54	0	None	0	190	100	116	1	Last FU	Chart review	0		0	0	0	0	0	0	0	0	0	0	0	0	0	0	0
KYN	66	0	Pravastatin (Mevalotin)	20		0	0	0	108	ND			Pravastatin (Mevalotin)	20		Simvastatin (Zocor)	40		Simvastatin (Zocor)	40		147	60	0	None	0	174	100	87	1	Last FU	Chart review	0		1	1	0	0	0	0	0	0	0	0	1	0	0	0	0
JYH	111	1	Pravastatin (Mevalotin)	40	2	0	0	0	ND	ND			Pravastatin (Mevalotin)	40	0	Pravastatin (Mevalotin)	40					170	68	0	None	0	177	107	84	1	Last FU	Chart review	0		1	0	0	0	0	0	0	0	0	0	0	0	0	0	0
KSK	75	0	Pravastatin (Mevalotin)	20		0	0	0	ND	ND			Simva+Etizimib (Vytorin)	20		Simva+Etizimib (Vytorin)	20		Simva+Etizimib (Vytorin)	20		146	58	0	None	0	138	67	42	0	Last FU	Chart review	0		1	0	0	0	0	0	0	0	0	0	0	0	0	0	0
BSS	70	0	Rosuvastatin (Crestor)	20	3	1	1	1	189	ND			Rosuvastatin (Crestor)	20	1							155	70	0	None	0	142	71	66	1	FU Loss	Chart review	0		1	1	0	0	0	0	0	0	0	0	0	0	0	0	0
KBS	56	1	Pravastatin (Mevalotin)	20		0	0	0	113	ND			Pravastatin (Mevalotin)	20	0							162	65	0	None	0	159	111	78	1	FU Loss	Chart review	0		1	0	0	0	1	1	0	0	0	0	0	0	0	0	0
SBH	32	1	Rosuvastatin (Crestor)	20	3	1	1-->0		63	ND	1		Pravastatin (Mevalotin)	40		Pravastatin (Mevalotin)	40					171	77	0	None	0	114	68	77	0	FU Loss	Chart review	0		0	0	0	0	1	1	0	0	0	0	0	0	0	0	0
KJS	75	0	Pravastatin (Mevalotin)	40	2	0	0	0	ND	ND			Pravastatin (Mevalotin)	40		Pravastatin (Mevalotin)	40		Pravastatin (Mevalotin)	40		157	53	0	None	0	134	98	73	1	FU Loss	Chart review	0		0	1	0	0	1	1	0	0	0	0	0	0	0	0	0
KCO	58	1	Atorvastatin (Lipitor)	40	3	1	1-->0		ND	ND	1		Pitavastatin (Livalo)	2		Pitavastatin (Livalo)	2		Pitavastatin (Livalo)	4		165	70	0	None	0	117	65	57	0	Last FU	Chart review	0		1	0	0	0	0	0	0	0	0	0	0	0	0	0	0
LSO	74	0	Pravastatin (Mevalotin)	20		0	0	0	93	ND			Pravastatin (Mevalotin)	20		Pravastatin (Mevalotin)	40		Pravastatin (Mevalotin)	40		160	60	0	None	0	145	65	65	1	Last FU	Chart review	0		0	0	0	0	0	0	0	0	0	0	0	0	0	0	0
LNY	55	0	Pravastatin (Mevalotin)	20		0	0	0	158	ND			Pravastatin (Mevalotin)	20		Pravastatin (Mevalotin)	40		Pravastatin (Mevalotin)	40		157	45	0	None	0	117	84	105	0	Last FU	Chart review	0		1	1	0	0	0	0	0	0	0	0	0	0	0	0	0
SWS	76	0	Pravastatin (Mevalotin)	40	2	0	0	0	ND	ND			Pravastatin (Mevalotin)	40	0	Pravastatin (Mevalotin)	40					160	75	0	None	0	155	86	98	1	Death	Chart review	Non-CV death	Non-cardiac	1	1	0	0	0	0	0	0	0	0	1	0	0	0	0
HJK	43	1	Rosuvastatin (Crestor)	20	3	1	1	1	149	ND			Rosuvastatin (Crestor)	20	1	Rosuvastatin (Crestor)	20		Rosuvastatin (Crestor)	20		173	69	0	None	0	118	73	64	1	Last FU	Chart review	0		0	0	1	0	1	1	0	0	0	0	0	0	0	0	0
NHK	75	0	Rosuvastatin (Crestor)	20	3	1	1	1	105	ND			Rosuvastatin (Crestor)	20	1	Pravastatin (Mevalotin)	20		Pravastatin (Mevalotin)	40		159	65	0	None	0	137	62	56	1	Last FU	Chart review	0		1	0	0	0	0	0	0	0	0	0	0	0	0	0	0
KEN	44	0	Pravastatin (Mevalotin)	20		0	0	0	74	ND			Simva+Etizimib (Vytorin)	20	0	Simva+Etizimib (Vytorin)	20					167	58	0	None	0	120	80	80	0	Last FU	Chart review	0		0	0	0	0	0	0	0	0	0	0	0	0	0	0	0
KSS	75	0	Simvastatin (Zocor)	10		0	0	0	ND	ND			Simvastatin (Zocor)	10		Simvastatin (Zocor)	10		Simvastatin (Zocor)	10		156	52	0	None	0	109	64	91	1	Last FU	Chart review	0		1	1	0	0	0	0	1	0	0	0	0	0	0	0	0
YSK	61	1	Pravastatin (Mevalotin)	20		0	0	0	98	ND			Pitavastatin (Livalo)	2		Pitavastatin (Livalo)	4		Pitavastatin (Livalo)	4		170	58	0	None	0	119	80	37	0	FU Loss	Chart review	0		0	1	1	0	1	1	0	0	0	0	0	0	0	0	0
LBO	69	1	Pravastatin (Mevalotin)	20		0	0	0	121	ND			Simva+Etizimib (Vytorin)	20		Simva+Etizimib (Vytorin)	20		Simvastatin (Zocor)	40		168	64	0	None	0	141	88	77	1	Last FU	Chart review	0		0	0	0	0	0	0	0	0	0	0	0	0	0	0	0
KKH	50	1	Pravastatin (Mevalotin)	20		0	NA		29	ND			#N/A									163	63	0	None	0	72	46	38	0	FU Loss	Chart review	0		0	1	0	0	0	0	0	0	0	0	0	0	0	0	0
HSH	47	1	Pravastatin (Mevalotin)	40	2	0	0	0	159	ND			Pravastatin (Mevalotin)	40		Pravastatin (Mevalotin)	40		Pitavastatin (Livalo)	4		160	60	0	None	0	145	100	88	0	Last FU	Chart review	0		0	0	0	0	0	0	0	0	0	0	0	0	0	0	0
MDH	75	1	Pravastatin (Mevalotin)	20		0	NA		83	ND			#N/A									165	70	0	None	0	129	86	84	1	FU Loss	Chart review	0		0	0	0	0	0	0	0	0	0	0	0	0	0	0	0
SYS	56	1	Rosuvastatin (Crestor)	20	3	1	1	1	ND	ND			Rosuvastatin (Crestor)	20	1	Rosuvastatin (Crestor)	20		Pitavastatin (Livalo)	4		164	66	0	None	0	120	75	117	0	Last FU	Chart review	0		1	0	0	0	1	1	0	0	0	0	0	0	0	0	0
MHS	78	1	Pravastatin (Mevalotin)	40	2	0	0	0	ND	ND			Pitavastatin (Livalo)	2					Pitavastatin (Livalo)	4		158	63	0	None	0	160	97	99	1	Last FU	Chart review	0		1	1	0	0	0	0	0	0	0	0	0	0	0	0	0
JSO	40	1	Rosuvastatin (Crestor)	20	3	1	1	1	164	ND			Rosuvastatin (Crestor)	20	1	Rosuvastatin (Crestor)	20		Rosuvastatin (Crestor)	20		167	83	0	None	0	125	85	100	0	Last FU	Chart review	0		1	0	0	0	1	1	0	0	0	0	0	0	0	0	0
YHJ	51	1	Pravastatin (Mevalotin)	40	2	0	0	0	66	ND			Pravastatin (Mevalotin)	40		Pravastatin (Mevalotin)	40		Pravastatin (Mevalotin)	40		179	80	0	None	0	105	65	101	0	Last FU	Chart review	0		1	0	1	0	1	1	0	0	0	0	0	0	0	0	0
SBK	82	1	Pravastatin (Mevalotin)	20		0	0	0	ND	ND			Pravastatin (Mevalotin)	20	0							170	58	0	None	0	118	47	107	0	Death	Chart review	CV death	Definite Cardiac	1	0	0	0	0	0	0	0	0	0	1	0	0	0	0
PJD	74	1	Pravastatin (Mevalotin)	20		0	NA		152	ND			#N/A									175	65	0	None	0	160	110	110	0	Death	Chart review	CV death	Definite Cardiac	1	1	0	0	0	0	0	0	0	0	1	0	0	0	0
JJC	50	1	Pravastatin (Mevalotin)	20		0	0	0	71	ND			Pravastatin (Mevalotin)	20	0							168	69.7	0	None	0	120	80	72	1	FU Loss	Chart review	0		0	0	0	0	0	0	0	0	0	0	0	0	0	0	0
SJK	58	1	Pravastatin (Mevalotin)	20		0	NANA		48	ND			#N/A						Pitavastatin (Livalo)	4		168	60	0	None	0	150	92	89	0	Death	Chart review	Non-CV death	Non-cardiac	0	0	0	0	0	0	0	0	0	0	0	0	0	0	0
HM	55	1	Pravastatin (Mevalotin)	40	2	0	0	0	125	ND			Pravastatin (Mevalotin)	40		Pravastatin (Mevalotin)	40		Pravastatin (Mevalotin)	40		168	67	0	None	0	120	70	71	0	Last FU	Chart review	0		0	0	0	0	0	0	0	0	0	0	0	0	0	0	0
JSH	52	1	Pravastatin (Mevalotin)	40	2	0	NA		163	ND			#N/A									168	74	0	None	0	129	89	72	0	Last FU	Chart review	0		0	0	0	0	1	1	0	0	0	0	0	0	0	0	0
KSJ	63	0	Pravastatin (Mevalotin)	20		0	0	0	82	ND			Simva+Etizimib (Vytorin)	20		Simva+Etizimib (Vytorin)	20		Simva+Etizimib (Vytorin)	20		155	55	0	None	0	130	92	86	1	Last FU	Chart review	0		0	0	0	0	0	0	0	0	0	0	0	0	0	0	0
OCH	46	1	Pravastatin (Mevalotin)	40	2	0	0	0	ND	ND			Simva+Etizimib (Vytorin)	20		Pravastatin (Mevalotin)	40		Rosuvastatin (Crestor)	20		173	68	0	None	0	112	65	88	0	Last FU	Chart review	0		0	0	0	0	1	1	0	0	0	0	0	0	0	0	0
PML	52	1	Pravastatin (Mevalotin)	40	2	0	0	0	167	ND			Pravastatin (Mevalotin)	40		Rosuvastatin (Crestor)	10		Rosuvastatin (Crestor)	10		163	57	0	None	0	115	70	87	0	Last FU	Chart review	0		0	0	0	0	1	1	1	1	0	0	0	0	0	0	0
KJS	48	1	Pravastatin (Mevalotin)	40	2	0	0	0	140	ND			Pravastatin (Mevalotin)	40		Rosuvastatin (Crestor)	10		Rosuvastatin (Crestor)	10		171	70	0	None	0	115	70	96	0	Last FU	Chart review	0		0	0	0	0	0	0	0	0	0	0	0	0	0	0	0
PHL	39	1	Pravastatin (Mevalotin)	20		0	NA		209	ND			#N/A									169	90	0	None	0	139	82	71	1	FU Loss	Chart review	0		0	0	0	0	1	1	0	0	0	0	0	0	0	0	0
JYS	51	1	Pravastatin (Mevalotin)	40	2	0	0	0	112	ND			Simva+Etizimib (Vytorin)	20		Simva+Etizimib (Vytorin)	20		Pitavastatin (Livalo)	4		164	60	0	None	0	170	102	93	0	Last FU	Chart review	0		0	0	0	0	1	1	0	0	0	0	0	0	0	0	0
KJK	50	1	Rosuvastatin (Crestor)	20	3	1	1-->0		203	ND	1		Pitavastatin (Livalo)	2		Pitavastatin (Livalo)	4		Pitavastatin (Livalo)	4		174	78	0	None	0	105	65	50	0	Last FU	Chart review	0		0	0	0	0	0	0	0	0	0	0	0	0	0	0	0
OYU	30	1	Pravastatin (Mevalotin)	40	2	0	0	0	135	ND			Pravastatin (Mevalotin)	40		Pravastatin (Mevalotin)	40		Pitavastatin (Livalo)	4		175	74	0	None	0	150	90	75	1	Last FU	Chart review	0		1	0	0	0	1	1	0	0	0	0	0	0	0	0	0
KUJ	73	1	Pravastatin (Mevalotin)	20		0	0	0	56	ND			Pravastatin (Mevalotin)	40		Pravastatin (Mevalotin)	40		Pravastatin (Mevalotin)	40		167	61.3	0	None	0	110	80	68	1	Last FU	Chart review	0		1	1	0	0	0	0	0	0	0	0	0	0	0	0	1
JJS	64	0	Pravastatin (Mevalotin)	20		0	0	0	166	ND			Pravastatin (Mevalotin)	20		Pravastatin (Mevalotin)	20		Pravastatin (Mevalotin)	20		159	53	0	None	0	126	82	80	0	Last FU	Chart review	0		0	0	0	0	1	1	0	0	0	0	0	0	0	0	0
LYK	50	1	Pravastatin (Mevalotin)	20		0	0	0	101	ND			Pravastatin (Mevalotin)	40		Pravastatin (Mevalotin)	40		Pravastatin (Mevalotin)	40		171	68	0	None	0	114	66	69	0	Last FU	Chart review	0		0	0	0	0	1	1	0	0	0	0	0	0	0	0	0
NKS	77	1	Rosuvastatin (Crestor)	20	3	1	1-->0		72	ND	1		Pravastatin (Mevalotin)	20		Pravastatin (Mevalotin)	20		Pravastatin (Mevalotin)	20		165	50	0	None	0	210	82	86	1	Last FU	Chart review	0		0	0	0	0	1	1	0	0	0	0	0	0	0	0	0
LKK	75	1	Pravastatin (Mevalotin)	40	2	0	0	0	105	ND			Pravastatin (Mevalotin)	40		Pravastatin (Mevalotin)	40		Rosuvastatin (Crestor)	10		170	80	0	None	0	85	55	118	0	Last FU	Chart review	0		0	0	0	0	0	0	0	0	0	0	0	0	0	0	0
LJY	54	1	Pravastatin (Mevalotin)	40	2	0	0	0	128	ND			Pravastatin (Mevalotin)	40		Pravastatin (Mevalotin)	20		Pravastatin (Mevalotin)	20		163	70	0	None	0	127	91	55	0	Last FU	Chart review	0		1	0	0	0	0	0	0	0	0	0	0	0	0	0	0
LHJ	88	1	Pravastatin (Mevalotin)	40	2	0	0	0	64	ND			Pravastatin (Mevalotin)	40	0	Pravastatin (Mevalotin)	40					160	65	0	None	0	142	83	84	1	FU Loss	Chart review	0		1	1	0	0	1	1	0	0	0	0	1	0	0	0	0
CCS	53	1	Pravastatin (Mevalotin)	20		0	0	0	114	ND			Simva+Etizimib (Vytorin)	20		Pitavastatin (Livalo)	4		Pitavastatin (Livalo)	4		170	67	0	None	0	123	85	61	1	Last FU	Chart review	0		0	0	0	0	0	0	0	0	0	0	0	0	0	0	0
KPS	44	1	Pravastatin (Mevalotin)	20		0	0	0	55	ND			Pravastatin (Mevalotin)	20		Pravastatin (Mevalotin)	20		Pravastatin (Mevalotin)	20		170	70	0	None	0	115	80	66	0	Last FU	Chart review	0		0	0	0	1	1	1	0	0	0	0	0	0	0	0	0
JYH	49	1	Pravastatin (Mevalotin)	20		0	0	0	70	ND			Pravastatin (Mevalotin)	20		Simvastatin (Zocor)	20		Simvastatin (Zocor)	20		160	50	0	None	0	111	82	79	0	Last FU	Chart review	0		1	0	0	0	1	1	0	0	0	0	0	0	0	0	0
LHK	45	1	Pravastatin (Mevalotin)	20		0	0	0	123	ND			Pravastatin (Mevalotin)	20		Pravastatin (Mevalotin)	20		Pravastatin (Mevalotin)	40		177	83	0	None	0	96	78	86	0	FU Loss	Chart review	0		0	0	0	0	1	1	0	0	0	0	0	0	0	0	0
KSW	79	1	Pravastatin (Mevalotin)	20		0	0	0	75	ND			Pravastatin (Mevalotin)	20		Pravastatin (Mevalotin)	2		Pravastatin (Mevalotin)	20		160	59	0	None	0	133	83	76	0	Last FU	Chart review	0		1	0	0	0	0	0	0	0	0	0	1	0	0	0	0
JIK	64	1	Pitavastatin (Livalo)	2	2	0	0	0	77	ND			Pitavastatin (Livalo)	2		Pitavastatin (Livalo)	4		Pitavastatin (Livalo)	4		158	52.8	0	None	0	110	80	80	1	Last FU	Chart review	0		0	0	0	0	0	0	0	0	0	0	0	0	0	0	0
PJH	61	1	Pravastatin (Mevalotin)	20		0	0	0	93	ND			Pravastatin (Mevalotin)	20		Pravastatin (Mevalotin)	20		Pravastatin (Mevalotin)	20		170	75	0	None	0	145	83	84	0	Last FU	Chart review	0		1	1	0	0	1	1	0	0	0	0	0	0	0	0	0
KMJ	59	0	Pravastatin (Mevalotin)	20		0	0	0	176	ND			Atorvastatin (Lipitor)	10		Atorvastatin (Lipitor)	20		Atorvastatin (Lipitor)	20		154	54	0	None	0	112	58	73	0	Last FU	Chart review	0		0	0	0	0	0	0	0	0	0	0	0	0	0	0	0
LES	79	0	Pravastatin (Mevalotin)	20		0	0	0	117	ND			Pravastatin (Mevalotin)	20		Pravastatin (Mevalotin)	20		Pravastatin (Mevalotin)	20		150	50	0	None	0	115	66	96	0	FU Loss	Chart review	0		0	0	0	0	0	0	0	0	0	0	0	0	0	0	0
LKJ	49	1	Pravastatin (Mevalotin)	20		0	0	0	ND	ND			Pravastatin (Mevalotin)	20		Pravastatin (Mevalotin)	20		Pravastatin (Mevalotin)	20		173	105	0	None	0	114	71	92	0	Last FU	Chart review	0		0	0	0	0	1	1	0	0	0	0	0	0	0	0	0
JJM	51	1	Pravastatin (Mevalotin)	40	2	0	0	0	159	ND			Pravastatin (Mevalotin)	20		Pravastatin (Mevalotin)	20		Atorvastatin (Lipitor)	10		165	65	0	None	0	130	80	80	0	Last FU	Chart review	0		0	0	0	0	1	1	0	0	0	0	0	0	0	0	0
KUS	49	1	Pravastatin (Mevalotin)	40	2	0	0	0	126	ND			Pravastatin (Mevalotin)	40		Pravastatin (Mevalotin)	40		Pravastatin (Mevalotin)	40		172	80	0	None	0	103	59	111	0	Last FU	Chart review	0		0	0	0	0	1	1	0	0	0	0	0	0	0	0	0
NBS	63	1	Pravastatin (Mevalotin)	40	2	0	0	0	107	ND			Pravastatin (Mevalotin)	20		Pravastatin (Mevalotin)	20		Pravastatin (Mevalotin)	20		165	70	0	None	0	133	80	71	1	Last FU	Chart review	0		0	1	0	0	0	0	0	0	0	0	0	0	0	0	0
CCS	67	1	Pravastatin (Mevalotin)	20		0	0	0	ND	ND			Pravastatin (Mevalotin)	20		Pravastatin (Mevalotin)	20		Pravastatin (Mevalotin)	20		165	70	0	None	0	99	61	101	0	Death	Chart review	CV death	Definite Cardiac	1	1	0	0	0	0	0	1	0	0	0	0	0	0	0
CCK	71	1	Pravastatin (Mevalotin)	20		0	0	0	ND	ND			Pitavastatin (Livalo)	2		Pitavastatin (Livalo)	4		Simvastatin (Zocor)	40		165	50	0	None	0	145	78	60	0	Last FU	Chart review	0		1	0	0	0	1	1	0	0	0	0	0	0	0	0	0
JJH	77	0	Rosuvastatin (Crestor)	10	2	0	0	0	ND	ND			Simva+Etizimib (Vytorin)	20		Simva+Etizimib (Vytorin)	20		Simva+Etizimib (Vytorin)	20		155	65	0	None	0	123	74	64	1	Last FU	Chart review	0		1	1	0	0	0	0	0	0	0	0	0	0	0	0	0
LKD	57	1	Pravastatin (Mevalotin)	40	2	0	0	0	133	ND			Simva+Etizimib (Vytorin)	20		Simva+Etizimib (Vytorin)	20		Simvastatin (Zocor)	40		170	70	0	None	0	168	95	76	1	Last FU	Chart review	0		1	0	0	0	0	0	0	0	0	0	0	0	0	0	0
SOB	76	0	Pravastatin (Mevalotin)	20		0	NA		49	ND			#N/A									153	79	0	None	0	124	77	80	0	Death	Chart review	CV death	Definite Cardiac	1	0	0	0	0	0	0	0	0	0	0	0	0	0	0
IIS	74	0	Pravastatin (Mevalotin)	40	2	0	0	0	ND	ND			Pravastatin (Mevalotin)	40		Pravastatin (Mevalotin)	40		Pravastatin (Mevalotin)	40		150	60	0	None	0	116	67	104	1	FU Loss	Chart review	0		1	1	0	0	0	0	0	0	0	0	0	0	0	0	0
KHI	48	1	Pravastatin (Mevalotin)	40	2	0	0	0	ND	ND			Rosuvastatin (Crestor)	10		Rosuvastatin (Crestor)	10		Rosuvastatin (Crestor)	10		170	82	0	None	0	125	68	85	0	Last FU	Chart review	0		0	0	0	0	1	1	0	0	0	0	0	0	0	0	0
KYB	73	0	Pravastatin (Mevalotin)	40	2	0	0	0	116	ND			Pravastatin (Mevalotin)	40		Pravastatin (Mevalotin)	40		Pravastatin (Mevalotin)	40		150	38	0	None	0	99	50	60	0	Last FU	Chart review	0		1	0	0	0	0	0	0	0	0	0	0	0	0	0	1
JYJ	44	1	Pravastatin (Mevalotin)	40	2	0	0	0	115	ND			Pravastatin (Mevalotin)	40	0	Pravastatin (Mevalotin)	40					161	60	0	None	0	152	113	72	0	Last FU	Chart review	0		1	0	0	0	1	1	0	0	0	0	0	0	0	0	0
CKY	84	1	Pravastatin (Mevalotin)	20		0	NA		115	ND			#N/A									169	63.5	0	None	0	121	74	67	0	Death	Chart review	CV death	Definite Cardiac	0	0	0	0	0	0	1	0	0	0	0	0	0	0	0
UKS	66	1	Pravastatin (Mevalotin)	40	2	0	0	0	87	ND			Pravastatin (Mevalotin)	40		Pravastatin (Mevalotin)	40		Pravastatin (Mevalotin)	40		170	78	0	None	0	98	58	62	1	Last FU	Chart review	0		1	0	0	0	1	1	0	0	0	0	0	0	0	0	0
KSJ	36	1	Rosuvastatin (Crestor)	20	3	1	1	1	ND	ND			Rosuvastatin (Crestor)	20	1	Pitavastatin (Livalo)	4		Pitavastatin (Livalo)	4		170	78	0	None	0	135	95	73	1	Last FU	Chart review	0		1	0	0	0	0	0	0	0	0	0	0	0	0	0	0
OKJ	59	1	Pravastatin (Mevalotin)	40	2	0	0	0	108	ND			Simva+Etizimib (Vytorin)	20		Simva+Etizimib (Vytorin)	20		Pitavastatin (Livalo)	4		175	65	0	None	0	134	85	68	1	Last FU	Chart review	0		0	0	0	0	1	1	0	0	0	0	0	0	0	0	0
LHD	41	1	Pravastatin (Mevalotin)	40	2	0	0	0	140	ND			Pravastatin (Mevalotin)	40		Pravastatin (Mevalotin)	40		Pravastatin (Mevalotin)	40		174	95	0	None	0	170	104	80	1	Last FU	Chart review	0		1	0	0	0	1	1	0	0	0	0	0	0	0	0	0
LYS	77	0	Pravastatin (Mevalotin)	40	2	0	0	0	97	ND			Pravastatin (Mevalotin)	40		Rosuvastatin (Crestor)	10		Rosuvastatin (Crestor)	10		150	53	0	None	0	87	47	71	0	Last FU	Chart review	0		0	1	0	0	0	0	0	0	0	0	0	0	0	0	0
KBK	44	1	Pravastatin (Mevalotin)	40	2	0	0-->1		155	ND		1	Rosuvastatin (Crestor)	20		Rosuvastatin (Crestor)	20		Rosuvastatin (Crestor)	20		168	62	0	None	0	129	83	58	0	Last FU	Chart review	0		0	0	0	0	1	1	0	0	0	0	0	0	0	0	0
LSI	56	1	Rosuvastatin (Crestor)	20	3	1	1-->0		135	ND	1		Pitavastatin (Livalo)	2					Pitavastatin (Livalo)	4		167	79	0	None	0	120	70	80	0	Last FU	Chart review	0		0	1	0	0	0	0	0	0	0	0	0	0	0	0	0
PSU	38	1	Rosuvastatin (Crestor)	20	3	1	1	1	184	ND			Rosuvastatin (Crestor)	20	1	Pitavastatin (Livalo)	4					175	85	0	None	0	130	70	85	0	Last FU	Chart review	0		1	1	0	0	1	1	0	0	0	0	0	0	0	0	0
YPS	75	0	Rosuvastatin (Crestor)	20	3	1	1-->0		107	ND	1		Rosuvastatin (Crestor)	10		Rosuvastatin (Crestor)	10		Rosuvastatin (Crestor)	10		156	55	0	None	0	114	67	69	1	Last FU	Chart review	0		0	0	0	0	0	0	0	0	0	0	0	0	0	0	0
LYS	75	1	Rosuvastatin (Crestor)	10	2	0	0	0	86	ND			Rosuvastatin (Crestor)	10		Rosuvastatin (Crestor)	10		Rosuvastatin (Crestor)	10		162	75	0	None	0	128	81	69	1	Last FU	Chart review	0		0	0	0	0	0	0	0	0	0	0	0	0	0	0	0
KOS	73	0	Pravastatin (Mevalotin)	40	2	0	0	0	108	ND			Pravastatin (Mevalotin)	40	0							160	65	0	None	0	159	80	83	1	Last FU	Chart review	0		1	1	0	0	0	0	0	0	0	0	1	0	0	0	0
JSL	84	0	Pravastatin (Mevalotin)	20		0	0	0	156	ND			Pravastatin (Mevalotin)	20		Pravastatin (Mevalotin)	20		Pravastatin (Mevalotin)	20		155	60	0	None	0	152	89	65	1	Death	Chart review	CV death	Definite Cardiac	1	0	0	0	0	0	0	0	0	0	0	0	0	0	0
BYS	55	1	Pravastatin (Mevalotin)	20		0	0	0	138	ND			Pravastatin (Mevalotin)	40		Pravastatin (Mevalotin)	40		Pravastatin (Mevalotin)	40		162	67	0	None	0	125	75	105	0	Last FU	Chart review	0		0	0	1	0	1	1	0	0	0	0	0	0	0	0	0
PYS	71	1	Pravastatin (Mevalotin)	40	2	0	0	0	130	ND			Pravastatin (Mevalotin)	40	0							165	67	0	None	0	121	83	62	0	FU Loss	Chart review	0		1	0	1	0	1	1	0	0	0	0	0	0	0	0	0
KJH	47	1	Rosuvastatin (Crestor)	20	3	1	NA		147	ND			#N/A									164	62	0	None	0	142	88	59	1	Death	Chart review	CV death	Definite Cardiac	0	0	0	0	1	1	0	0	0	0	0	0	0	0	0
IWJ	64	1	Rosuvastatin (Crestor)	20	3	1	1-->0		143	ND	1		Simva+Etizimib (Vytorin)	20		Simva+Etizimib (Vytorin)	20					168	82	0	None	0	110	70	64	0	Last FU	Chart review	0		1	0	0	0	0	0	0	0	0	0	0	0	0	0	0
SHB	72	1	Rosuvastatin (Crestor)	10	2	0	0	0	149	ND			Rosuvastatin (Crestor)	10		Rosuvastatin (Crestor)	10		Rosuvastatin (Crestor)	10		166	72	0	None	0	118	78	91	1	Last FU	Chart review	0		1	0	0	0	0	0	0	0	0	0	1	0	0	0	0
JSY	76	1	Pravastatin (Mevalotin)	40	2	0	NA		90	ND			#N/A									167	67	0	None	0	106	50	92	0	Death	Chart review	CV death	Definite Cardiac	1	1	0	0	0	0	0	0	0	0	0	0	0	0	0
LPJ	65	1	Pravastatin (Mevalotin)	40	2	0	0	0	90	ND			Pravastatin (Mevalotin)	40		Pravastatin (Mevalotin)	40		Pravastatin (Mevalotin)	40		168	84	0	None	0	110	79	86	0	Last FU	Chart review	0		1	0	0	0	0	0	0	0	0	0	0	0	0	0	0
KJM	62	1	Pravastatin (Mevalotin)	40	2	0	0	0	123	ND			Pitavastatin (Livalo)	2		Pitavastatin (Livalo)	4		Pitavastatin (Livalo)	4		164	70	0	None	0	134	82	60	0	Last FU	Chart review	0		1	0	0	0	0	0	0	0	0	0	0	0	0	0	0
CV	53	1	Rosuvastatin (Crestor)	20	3	1	1	1	126	ND			Rosuvastatin (Crestor)	20	1	Rosuvastatin (Crestor)	20		Rosuvastatin (Crestor)	20		177	100	0	None	0	130	80	92	1	Last FU	Chart review	0		1	1	1	0	1	1	0	0	0	0	0	0	0	0	0
KSY	55	1	Rosuvastatin (Crestor)	10	2	0	0	0	170	ND			Simva+Etizimib (Vytorin)	20		Simva+Etizimib (Vytorin)	20		Simva+Etizimib (Vytorin)	20		170	65	0	None	0	145	100	101	0	Last FU	Chart review	0		0	0	0	0	1	1	0	0	0	0	0	0	0	0	0
OSL	82	0	Rosuvastatin (Crestor)	10	2	0	0	0	ND	ND			Pravastatin (Mevalotin)	20		Pravastatin (Mevalotin)	20		Pravastatin (Mevalotin)	20		146.1	45.9	0	None	0	100	60	92	0	Last FU	Chart review	0		1	0	0	0	0	0	0	0	0	0	0	0	0	0	0
ACH	76	1	Pravastatin (Mevalotin)	20		0	NA		128	ND			#N/A									170	62	0	None	0	100	55	68	1	Death	Chart review	CV death	Definite Cardiac	1	1	0	0	0	0	0	0	0	0	0	0	0	0	0
CHY	70	1	Rosuvastatin (Crestor)	20	3	1	1-->0		142	ND	1		Pravastatin (Mevalotin)	20		Pravastatin (Mevalotin)	20		Pravastatin (Mevalotin)	20		173	83	0	None	0	142	96	88	1	Last FU	Chart review	0		0	1	0	0	0	0	0	0	0	0	0	0	0	0	0
HYS	55	0	Pravastatin (Mevalotin)	20		0	0	0	140	ND			Pravastatin (Mevalotin)	20		Pravastatin (Mevalotin)	40		Pravastatin (Mevalotin)	40		160	81	0	None	0	140	70	75	0	Last FU	Chart review	0		0	0	0	0	1	1	0	0	0	0	0	0	0	0	0
KSJ	43	1	Rosuvastatin (Crestor)	10	2	0	0	0	127	ND			Rosuvastatin (Crestor)	10	0	Pitavastatin (Livalo)	4					172	60	0	None	0	118	81	57	0	Last FU	Chart review	0		0	0	0	0	1	1	0	0	0	0	0	0	0	0	0
KKT	72	1	Rosuvastatin (Crestor)	10	2	0	0	0	112	ND			Pitavastatin (Livalo)	2		Pitavastatin (Livalo)	4		Pitavastatin (Livalo)	4		160	73	0	None	0	129	67	64	1	Last FU	Chart review	0		1	0	0	0	1	1	0	0	0	0	0	0	0	0	0
SJJ	59	1	Pravastatin (Mevalotin)	20		0	0	0	107	ND			Pravastatin (Mevalotin)	20	0	Pravastatin (Mevalotin)	20					162	67	0	None	0	110	80	70	1	Death	Chart review	CV death	Definite Cardiac	1	0	0	0	0	0	0	0	0	0	0	0	0	0	0
LWS	71	1	Pravastatin (Mevalotin)	20		0	0	0	130	ND			Pravastatin (Mevalotin)	20		Rosuvastatin (Crestor)	20		Rosuvastatin (Crestor)	20		165	57.7	0	None	0	120	80	55	1	Last FU	Chart review	0		1	0	0	0	0	0	0	0	0	0	0	0	0	0	0
JJH	53	1	Pitavastatin (Livalo)	2	2	0	0	0	111	ND			Pitavastatin (Livalo)	2					Pitavastatin (Livalo)	2		160	79	0	None	0	148	90	70	0	FU Loss	Chart review	0		1	1	0	0	1	1	1	0	0	0	0	0	0	0	0
ISH	70	1	Rosuvastatin (Crestor)	10	2	0	0	0	ND	ND			#N/A			Rosuvastatin (Crestor)	10					162	50	0	None	0	147	86	91	1	FU Loss	Chart review	0		0	1	0	0	0	0	0	0	0	0	0	0	0	0	0
SJS	59	0	Rosuvastatin (Crestor)	10	2	0	NA		174	ND			#N/A									154	60	0	None	0	107	61	94	0	Death	Chart review	CV death	Definite Cardiac	0	0	0	0	0	0	0	0	0	0	0	0	0	0	0
JSJ	75	1	Rosuvastatin (Crestor)	10	2	0	0	0	142	ND			Rosuvastatin (Crestor)	10	0	Rosuvastatin (Crestor)	10					175	67	0	None	0	100	60	58	0	FU Loss	Chart review	0		0	0	0	0	1	1	0	0	0	0	0	0	0	0	0
LHJ	54	1	Pravastatin (Mevalotin)	20		0	0	0	167	ND			Pravastatin (Mevalotin)	40		Pravastatin (Mevalotin)	40		Pravastatin (Mevalotin)	40		160	57	0	None	0	120	87	99	0	Last FU	Chart review	0		0	0	1	0	1	1	0	0	0	0	0	0	0	0	0
BHJ	43	1	Rosuvastatin (Crestor)	20	3	1	NA		151	ND			#N/A									170	63	0	None	0	150	85	70	0	Death	Chart review	CV death	Definite Cardiac	0	0	0	0	1	1	0	0	0	0	0	0	0	0	0
CCJ	73	0	Rosuvastatin (Crestor)	20	3	1	1-->0		96	ND	1		Pravastatin (Mevalotin)	20		Pravastatin (Mevalotin)	20		Pravastatin (Mevalotin)	20		158	54	0	None	0	145	85	62	1	Last FU	Chart review	0		1	0	1	0	0	0	0	0	0	0	0	0	0	0	0
LCK	52	1	Rosuvastatin (Crestor)	20	3	1	NA		ND	ND			#N/A									160	67	0	None	0	167	89	56	0	FU Loss	Chart review	0		1	1	0	0	1	1	0	0	0	0	0	0	0	0	0
YJS	71	0	Atorvastatin (Lipitor)	10	2	0	0	0	ND	ND			Atorvastatin (Lipitor)	10		Atorvastatin (Lipitor)	20		Atorvastatin (Lipitor)	20		155	43	0	None	0	183	88	71	1	Last FU	Chart review	0		0	1	0	0	0	0	0	1	0	0	1	0	0	0	0
KOK	50	1	Pravastatin (Mevalotin)	20		0	0	0	121	ND			Pravastatin (Mevalotin)	20		Pravastatin (Mevalotin)	20		Pravastatin (Mevalotin)	20		168	57	0	None	0	130	80	97	0	Last FU	Chart review	0		0	0	0	0	0	0	0	0	0	0	0	0	0	0	0
KKS	76	1	Atorvastatin (Lipitor)	10	2	0	0	0	ND	ND			Pitavastatin (Livalo)	2		Pitavastatin (Livalo)	4		Pitavastatin (Livalo)	4		169	62	0	None	0	104	66	70	0	Last FU	Chart review	0		1	1	0	0	0	0	0	0	0	0	0	0	0	0	0
PJK	68	0	Rosuvastatin (Crestor)	20	3	1	1	1	94	ND			Rosuvastatin (Crestor)	20	1	Rosuvastatin (Crestor)	20		Pitavastatin (Livalo)	4		155	50	0	None	0	145	80	108	0	Last FU	Chart review	0		1	0	0	0	0	0	0	0	0	0	0	0	0	0	0
LYS	74	0	Atorvastatin (Lipitor)	10	2	0	0-->1-->0		88	ND		1	Rosuvastatin (Crestor)	20		Rosuvastatin (Crestor)	10		Rosuvastatin (Crestor)	10		147.5	61	0	None	0	120	80	72	0	Last FU	Chart review	0		1	0	0	0	0	0	0	0	0	0	1	0	0	0	0
NCH	62	0	Pravastatin (Mevalotin)	20		0	0	0	117	ND			Pitavastatin (Livalo)	2		Pitavastatin (Livalo)	4		Pitavastatin (Livalo)	4		150	61	0	None	0	90	60	88	1	Last FU	Chart review	0		1	0	0	0	1	1	0	0	0	0	0	0	0	0	0
KKL	78	0	Pravastatin (Mevalotin)	20		0	0	0	213	ND			Pravastatin (Mevalotin)	40		Rosuvastatin (Crestor)	10		Rosuvastatin (Crestor)	10		148	44	0	None	0	130	60	60	1	Last FU	Chart review	0		0	0	0	0	0	0	0	0	0	0	0	0	0	0	0
KKL	53	1	Pravastatin (Mevalotin)	20		0	0	0	102	ND			Pravastatin (Mevalotin)	20	0	Pravastatin (Mevalotin)	40					168	80	0	None	0	155	99	77	0	FU Loss	Chart review	0		1	0	0	0	1	1	0	0	0	0	0	0	0	0	0
KJM	54	1	Pitavastatin (Livalo)	2	2	0	0	0	87	ND			Pitavastatin (Livalo)	2		Pitavastatin (Livalo)	2		Pitavastatin (Livalo)	2		170	54	0	None	0	145	80	87	0	Last FU	Chart review	0		1	1	0	0	1	1	0	0	0	0	0	0	0	0	0
PKY	81	0	Pravastatin (Mevalotin)	20		0	NA		135	ND			#N/A									154	55	0	None	0	90	50	80	0	Death	Chart review	CV death	Definite Cardiac	1	1	0	0	0	0	0	0	0	0	0	0	0	0	0
SSY	75	1	Pitavastatin (Livalo)	2	2	0	0	0	124	ND			Pitavastatin (Livalo)	2		Pitavastatin (Livalo)	4		Pitavastatin (Livalo)	4		168	72	0	None	0	181	100	57	1	Last FU	Chart review	0		1	1	0	0	0	0	0	0	0	0	0	0	0	0	0
SSN	59	0	Rosuvastatin (Crestor)	20	3	1	1	1	186	ND			Rosuvastatin (Crestor)	20	1	Simva+Etizimib (Vytorin)	20					167	64	0	None	0	162	88	97	1	Death	Chart review	CV death	Definite Cardiac	1	1	0	0	1	1	0	0	0	0	0	0	0	0	0
YSN	66	1	Pitavastatin (Livalo)	2	2	0	0	0	105	ND			Pitavastatin (Livalo)	2		Pitavastatin (Livalo)	4		Pitavastatin (Livalo)	4		167	56	0	None	0	148	58	64	1	Last FU	Chart review	0		1	0	0	0	0	0	0	0	0	0	0	0	0	0	1
KJK	75	1	Pravastatin (Mevalotin)	20		0	NA		100	ND			#N/A									174	70	0	None	0	81	53	67	0	Last FU	Chart review	0		1	0	0	0	0	0	0	0	0	0	0	0	0	0	0
EHY	50	1	Pitavastatin (Livalo)	2	2	0	0	0	88	ND			Pitavastatin (Livalo)	2		Pitavastatin (Livalo)	4		Pitavastatin (Livalo)	4		182	90	0	None	0	127	81	92	1	Last FU	Chart review	0		1	0	1	0	1	1	0	0	0	0	0	0	0	0	0
SCS	73	1	Rosuvastatin (Crestor)	10	2	0	0	0	141	ND			Rosuvastatin (Crestor)	10		Rosuvastatin (Crestor)	10		Rosuvastatin (Crestor)	10		165	74	0	None	0	93	63	96	0	Last FU	Chart review	0		1	0	0	0	0	0	0	0	0	0	1	0	0	0	0
LYK	66	1	Rosuvastatin (Crestor)	10	2	0	0	0	86	ND			Simva+Etizimib (Vytorin)	20		Simva+Etizimib (Vytorin)	20		Simva+Etizimib (Vytorin)	20		170	62	0	None	0	110	70	68	1	Last FU	Chart review	0		1	0	0	0	0	0	0	0	0	0	0	0	0	0	0
CYJ	78	1	Rosuvastatin (Crestor)	10	2	0	0	0	87	ND			Rosuvastatin (Crestor)	10		Rosuvastatin (Crestor)	10		Rosuvastatin (Crestor)	10		172	70	0	None	0	133	64	78	0	Last FU	Chart review	0		1	0	0	0	1	1	0	0	0	0	0	0	0	0	0
PCH	72	1	Atorvastatin (Lipitor)	20	2	0	NA		65	ND			#N/A									170	70	0	None	0	125	70	68	1	Death	Chart review	CV death	Definite Cardiac	0	1	0	0	0	0	0	0	0	0	0	0	0	0	0
CUJ	52	1	Rosuvastatin (Crestor)	10	2	0	0	0	69	ND			Rosuvastatin (Crestor)	10	0	Rosuvastatin (Crestor)	10					165	70	0	None	0	195	74	38	1	Death	Chart review	CV death	Definite Cardiac	1	1	0	0	1	1	0	1	0	0	0	0	1	0	0
KCS	48	1	Pitavastatin (Livalo)	2	2	0	0	0	113	ND			Pitavastatin (Livalo)	2		Pitavastatin (Livalo)	4		Rosuvastatin (Crestor)	20		174	82	0	None	0	130	80	68	0	Last FU	Chart review	0		0	1	0	0	1	1	0	0	0	0	0	0	0	0	0
KJJ	70	0	Rosuvastatin (Crestor)	10	2	0	NA		83	ND			#N/A									158	45	0	None	0	130	75	102	1	Death	Chart review	CV death	Definite Cardiac	1	0	0	0	0	0	0	0	0	0	1	0	1	0	0
PCH	51	1	Pitavastatin (Livalo)	2	2	0	0	0	125	ND			Pitavastatin (Livalo)	2		Pitavastatin (Livalo)	2		Pitavastatin (Livalo)	4		169	72	0	None	0	140	85	101	0	Last FU	Chart review	0		1	1	0	0	0	0	0	0	0	0	0	0	0	0	0
KHK	44	0	Pravastatin (Mevalotin)	20		0	0	0	102	ND			Pravastatin (Mevalotin)	20		Pravastatin (Mevalotin)	20		Pitavastatin (Livalo)	10		159	66	0	None	0	131	91	99	0	Last FU	Chart review	0		0	1	0	0	0	0	0	0	0	0	0	0	0	0	0
LUK	58	1	Rosuvastatin (Crestor)	10	2	0	0	0	58	ND			Rosuvastatin (Crestor)	10		Pitavastatin (Livalo)	2		Pitavastatin (Livalo)	2		175	75	0	None	0	115	80	84	0	Last FU	Chart review	0		1	1	0	0	1	1	0	0	0	0	0	0	0	0	0
SKL	69	0	Pitavastatin (Livalo)	2	2	0	0	0	108	ND			Pitavastatin (Livalo)	2		Pitavastatin (Livalo)	2		Pitavastatin (Livalo)	2		150	50	0	None	0	140	80	72	0	Death	Chart review	CV death	Definite Cardiac	1	1	0	0	0	0	0	0	0	0	0	0	0	0	0
KYH	71	1	Rosuvastatin (Crestor)	10	2	0	NA		95	ND			#N/A									170	67	0	None	0	100	65	87	0	FU Loss	Chart review	0		1	0	0	0	0	0	0	0	0	0	0	0	0	0	0
LJK	55	1	Rosuvastatin (Crestor)	10	2	0	0	0	107	ND			Rosuvastatin (Crestor)	10		Rosuvastatin (Crestor)	10		Rosuvastatin (Crestor)	10		165	56	0	None	0	107	72	73	1	Death	Chart review	CV death	CV death	1	0	0	0	0	0	0	0	0	0	0	0	0	0	0
JYL	72	0	Pravastatin (Mevalotin)	20		0	0	0	74	ND			#N/A			Pravastatin (Mevalotin)	20		Pravastatin (Mevalotin)	40		156.5	62.1	0	None	0	120	70	78	1	Death	Chart review	CV death	CV death	1	1	0	0	0	0	0	0	0	0	1	0	0	0	0
CCK	58	1	Pravastatin (Mevalotin)	20		0	NA		120	ND			#N/A									180	80	0	None	0	198	135	95	0	Death		CV death	CV death	1	1	0	0	0	0	0	0	0	0	0	0	0	0	0
LKN	109	1	Pitavastatin (Livalo)	2	2	0	0	0	97	ND			Pitavastatin (Livalo)	2		Pitavastatin (Livalo)	2		Pitavastatin (Livalo)	4		170	85	0	None	0	155	105	62	1	Last FU	Chart review	0		1	0	0	0	1	1	0	0	0	0	1	0	0	0	0
OHS	73	0	Rosuvastatin (Crestor)	10	2	0	0	0	126	ND			Rosuvastatin (Crestor)	10	0	Rosuvastatin (Crestor)	10					154	53	0	None	0	120	100	105	1	FU Loss	Chart review	0		0	1	0	0	0	0	0	0	0	0	0	0	0	1	1
CDY	57	1	Pitavastatin (Livalo)	2	2	0	0	0	156	ND			Pitavastatin (Livalo)	2		Pitavastatin (Livalo)	4		Simvastatin (Zocor)	40		173	70	0	None	0	132	90	74	0	Last FU	Chart review	0		1	0	0	0	1	1	0	0	0	0	0	0	0	0	0
HMS	57	1	Rosuvastatin (Crestor)	10	2	0	0	0	113	ND			Rosuvastatin (Crestor)	10	0							180	75	0	None	0	105	55	78	0	Death	Chart review	Non-CV death	Non-cardiac	1	1	0	0	1	1	0	0	0	0	0	0	0	0	0
KJK	66	1	Pravastatin (Mevalotin)	20		0	0	0	76	ND			Pravastatin (Mevalotin)	20		Pravastatin (Mevalotin)	20		Pravastatin (Mevalotin)	20		168	46	0	None	0	98	68	53	0	Last FU	Chart review	0		0	0	0	0	1	1	0	0	0	0	0	0	0	0	0
LCS	55	1	Pitavastatin (Livalo)	2	2	0	0	0	149	ND			Pitavastatin (Livalo)	2		Pitavastatin (Livalo)	4		Simvastatin (Zocor)	40		170	78	0	None	0	125	70	65	1	Last FU	Chart review	0		0	0	0	0	0	0	0	0	0	0	0	0	0	0	0
JKS	74	0	Pravastatin (Mevalotin)	20		0	0	0	139	ND			Pravastatin (Mevalotin)	20	0							154	60	0	None	0	145	58	105	0	FU Loss	Chart review	0		1	1	0	0	0	0	0	0	0	0	0	0	0	0	0
JYU	37	1	Rosuvastatin (Crestor)	20	3	1	1	1	202	ND			#N/A			Rosuvastatin (Crestor)	20		Simvastatin (Zocor)	40		168	85	0	None	0	112	62	86	0	Last FU	Chart review	0		0	0	0	1	1	1	0	0	0	0	0	0	0	0	0
JHS	60	1	Rosuvastatin (Crestor)	10	2	0	0	0	101	ND			Rosuvastatin (Crestor)	10		Rosuvastatin (Crestor)	10		Rosuvastatin (Crestor)	10		170	82	0	None	0	175	110	47	1	Last FU	Chart review	0		0	0	0	0	1	1	0	0	0	0	0	0	0	0	0
KHT	72	1	Rosuvastatin (Crestor)	10	2	0	0	0	145	ND			Rosuvastatin (Crestor)	10		Rosuvastatin (Crestor)	10		Rosuvastatin (Crestor)	10		165	71	0	None	0	130	85	76	1	Death	Chart review	CV death	CV death	1	0	0	0	0	0	0	0	0	0	1	0	0	0	0
LYH	53	0	Pitavastatin (Livalo)	2	2	0	0	0	187	36			Simva+Etizimib (Vytorin)	20		Simva+Etizimib (Vytorin)	10		Simva+Etizimib (Vytorin)	10		160	54	0	None	0	130	60	70	0	FU Loss	Chart review	0		1	0	0	0	0	0	0	0	0	0	0	0	0	0	0
KKB	57	1	Pitavastatin (Livalo)	2	2	0	0	0	72	66			Pitavastatin (Livalo)	2		Pitavastatin (Livalo)	4		Pitavastatin (Livalo)	4		169	63	0	None	0	143	77	45	1	Last FU	Chart review	0		0	0	0	0	1	1	0	0	0	0	0	0	0	0	0
CHJ	47	1	Rosuvastatin (Crestor)	10	2	0	0	0	97	ND			Rosuvastatin (Crestor)	10		Rosuvastatin (Crestor)	10		Rosuvastatin (Crestor)	10		168	80	0	None	0	115	101	118	1	Last FU	Chart review	0		1	0	0	0	1	1	0	0	0	0	0	0	0	0	0
YBH	72	1	Rosuvastatin (Crestor)	20	3	1	1-->0		50	ND	1		Rosuvastatin (Crestor)	10		Rosuvastatin (Crestor)	10		Rosuvastatin (Crestor)	10		163	74	0	None	0	127	72	76	0	Last FU	Chart review	0		1	0	0	0	1	1	0	0	0	0	0	0	0	0	0
ASJ	68	0	Pitavastatin (Livalo)	2	2	0	NA		98	ND			#N/A									164	60	0	None	0	139	81	62	0	FU Loss	Chart review	0		1	0	0	0	0	0	0	0	0	0	0	0	0	0	0
PIS	45	1	Rosuvastatin (Crestor)	0	2	0	0	0	82	ND			Pitavastatin (Livalo)	2		Pitavastatin (Livalo)	2		Pitavastatin (Livalo)	2		174	80	0	None	0	137	91	85	0	Last FU	Chart review	0		0	1	0	0	0	0	0	0	0	0	0	0	0	0	1
KYJ	69	0	Pravastatin (Mevalotin)	20		0	0	0	106	ND			Pravastatin (Mevalotin)	20		Pravastatin (Mevalotin)	20		Pravastatin (Mevalotin)	40		155	60	0	None	0	135	65	52	0	Last FU	Chart review	0		1	0	0	0	0	0	0	0	0	0	0	0	0	0	0
PIS	55	0	Pitavastatin (Livalo)	2	2	0	0	0	143	ND			Pitavastatin (Livalo)	2		Pitavastatin (Livalo)	4		Pitavastatin (Livalo)	4		154	54	0	None	0	110	70	60	1	Death	Chart review	CV death	CV death	1	0	0	0	0	0	0	0	0	0	0	0	0	0	0
JJK	47	1	Pravastatin (Mevalotin)	20		0	0	0	123	ND			Pravastatin (Mevalotin)	20		Simvastatin (Zocor)	40		Simvastatin (Zocor)	40		175	110	0	None	0	110	70	60	0	Last FU	Chart review	0		1	0	0	0	1	1	0	0	0	0	0	0	0	0	0
SNW	54	1	Atorvastatin (Lipitor)	20	2	0	0	0	97	ND			Rosuvastatin (Crestor)	10		Atorvastatin (Lipitor)	20		Atorvastatin (Lipitor)	20		172	78	0	None	0	171	93	71	0	Last FU	Chart review	0		0	1	0	0	1	1	0	1	0	0	0	0	0	0	0
KYH	76	0	Rosuvastatin (Crestor)	10	2	0	0	0	95	ND			Rosuvastatin (Crestor)	10		Rosuvastatin (Crestor)	10		Rosuvastatin (Crestor)	10		149	69.4	0	None	0	110	70	60	0	Last FU	Chart review	0		1	0	1	0	0	0	0	0	0	0	0	0	0	0	1
JSD	70	1	Pravastatin (Mevalotin)	20		0	0	0	105	ND			Pravastatin (Mevalotin)	20		Pravastatin (Mevalotin)	20		Pravastatin (Mevalotin)	20		168	67	0	None	0	123	63	67	0	Last FU	Chart review	0		0	0	0	0	1	1	0	0	0	0	0	0	0	0	0
LMJ	51	1	Pitavastatin (Livalo)	2	2	0	0	0	108	105			Pitavastatin (Livalo)	2		Simva+Etizimib (Vytorin)	20		Simva+Etizimib (Vytorin)	20		170	80	0	None	0	140	70	78	0	Last FU	Chart review	0		1	0	0	0	1	1	0	0	0	0	0	0	0	0	0
PDS	67	1	Pitavastatin (Livalo)	2	2	0	0	0	152	111			Pitavastatin (Livalo)	2		Pitavastatin (Livalo)	4		Simva+Etizimib (Vytorin)	40		134	84	0	None	0	134	84	76	0	Last FU	Chart review	0		0	1	0	0	1	1	0	0	0	0	0	0	0	0	0
LBJ	73	1	Pitavastatin (Livalo)	2	2	0	NA		117	ND			#N/A									162	75	0	None	0	208	93	83	1	Death	Chart review	CV death	CV death	1	1	0	0	0	0	0	0	0	0	0	0	0	0	0
KDH	32	1	Pitavastatin (Livalo)	2	2	0	NA		74	ND			#N/A									172	85	0	None	0	134	80	57	1	FU Loss	Chart review	0		0	0	0	0	1	1	0	0	0	0	0	0	0	0	0
KJI	71	0	Pravastatin (Mevalotin)	20		0	0	0	113	87			Pravastatin (Mevalotin)	20		Rosuvastatin (Crestor)	10		Rosuvastatin (Crestor)	10		148	58.7	0	None	0	110	70	60	0	Last FU	Chart review	0		1	1	0	0	0	0	0	0	0	0	0	0	0	0	0
IJI	69	0	Pitavastatin (Livalo)	2	2	0	0-->1-->0		21	45		1	Rosuvastatin (Crestor)	20		Simva+Etizimib (Vytorin)	20		Simva+Etizimib (Vytorin)	20		158	60	0	None	0	121	89	91	0	FU Loss	Chart review	0		0	1	0	0	1	1	0	0	0	0	0	0	0	0	0
HJS	70	1	Pravastatin (Mevalotin)	20		0	0	0	88	ND			Pravastatin (Mevalotin)	20		Pravastatin (Mevalotin)	20		Pravastatin (Mevalotin)	40		160	57	0	None	0	136	70	77	1	Last FU	Chart review	0		0	0	0	0	0	0	0	0	0	0	0	0	0	0	0
JMS	70	1	Pitavastatin (Livalo)	2	2	0	0	0	145	ND			Pitavastatin (Livalo)	2	0	Pitavastatin (Livalo)	4					172	61	0	None	0	124	89	78	0	Death	Chart review	Non-CV death	Non-cardiac	1	0	0	0	0	0	0	0	0	0	0	0	0	0	0
CJJ	69	0	Rosuvastatin (Crestor)	10	2	0	0	0	ND	ND			Rosuvastatin (Crestor)	10	0	Rosuvastatin (Crestor)	10					160	70	0	None	0	132	98	78	1	Last FU	Chart review	0		1	1	0	0	0	0	0	0	0	0	0	0	0	0	0
JJK	56	1	Pitavastatin (Livalo)	2	2	0	0	0	159	102			#N/A						Pitavastatin (Livalo)	4		162	72	0	None	0	142	87	73	1	Last FU	Chart review	0		0	0	0	0	1	1	0	0	0	0	0	0	0	0	0
CJS	61	1	Pravastatin (Mevalotin)	20		0	NA		78	ND			#N/A									177	78	0	None	0	115	70	67	1	Death		CV death	CV death	0	1	0	0	0	0	0	0	0	0	0	0	0	0	0
HYK	63	1	Rosuvastatin (Crestor)	10	2	0	0	0	118	80			Rosuvastatin (Crestor)	10		Rosuvastatin (Crestor)	10		Pitavastatin (Livalo)	4		170	78	0	None	0	123	72	78	1	FU Loss	Chart review	0		1	1	0	0	0	0	0	0	0	0	0	0	0	0	0
KSH	59	1	Pravastatin (Mevalotin)	20		0	NA		67	ND			#N/A									170	83	0	None	0	127	82	70	0	FU Loss	Chart review	0		1	1	0	0	0	0	1	1	0	0	0	0	0	0	0
JHP	44	1	Pravastatin (Mevalotin)	20		0	0	0	93	55			Pravastatin (Mevalotin)	20		Pravastatin (Mevalotin)	20		Pravastatin (Mevalotin)	20		179	78	0	None	0	121	78	74	1	Last FU	Chart review	0		0	0	0	0	1	1	0	0	0	0	0	0	0	0	0
KJS	52	1	Pitavastatin (Livalo)	2	2	0	0	0	146	111			Pitavastatin (Livalo)	2		Pitavastatin (Livalo)	2		Pravastatin (Mevalotin)	4		172	68	0	None	0	127	77	76	0	Death		CV death	CV death	0	0	0	0	1	1	0	0	0	0	0	0	0	0	0
KSC	42	1	Pitavastatin (Livalo)	2	2	0	NA		139	ND			#N/A									171	82	0	None	0	154	95	78	1	Last FU	Chart review	0		0	0	1	0	1	1	0	0	0	0	0	0	0	0	0
DCY	59	1	Pitavastatin (Livalo)	2	2	0	0	0	72	36			Pitavastatin (Livalo)	2	0	Pitavastatin (Livalo)	2					164	72	0	None	0	160	100	52	1	Last FU	Chart review	0		1	0	0	0	0	0	0	0	0	0	0	0	0	0	0
LBA	74	0	Rosuvastatin (Crestor)	10	2	0	0	0	123	ND			Rosuvastatin (Crestor)	10	0	Rosuvastatin (Crestor)	10					155	45	0	None	0	134	84	157	1	FU Loss	Chart review	0		1	0	0	0	0	0	0	0	0	0	0	0	0	0	0
KTH	80	1	Pravastatin (Mevalotin)	20		0	NA		147	ND			#N/A									170	63	0	None	0	65	40	39	0	Death		CV death	CV death	0	1	0	0	1	1	0	0	0	0	0	0	0	0	0
KJK	51	1	Pravastatin (Mevalotin)	20		0	0	0	48	ND			Pravastatin (Mevalotin)	20		Pravastatin (Mevalotin)	20		Pravastatin (Mevalotin)	20		165	70	0	None	0	170	110	84	1	Last FU	Chart review	0		0	0	0	0	1	1	0	0	0	0	0	0	0	0	0
LSC	90	0	Rosuvastatin (Crestor)	10	2	0	0	0	129	ND			Rosuvastatin (Crestor)	10	0							155	65	0	None	0	130	60	90	0	FU Loss	Chart review	0		0	0	0	0	0	0	0	0	0	0	0	0	0	0	0
PMS	66	1	Pitavastatin (Livalo)	2	2	0	0	0	115	ND			Simva+Etizimib (Vytorin)	20	0							164	68	0	None	0	147	82	66	1	Death	Chart review	Non-CV death	Non-cardiac	1	0	0	0	0	0	0	0	0	0	0	0	0	0	0
JSI	65	1	Pravastatin (Mevalotin)	20		0	NA		ND	ND			#N/A									168	59	0	None	0	78	34	68	1	Death		CV death	CV death	1	1	0	0	0	0	0	0	0	0	0	0	0	0	0
JMD	80	0	Pravastatin (Mevalotin)	20		0	0	0	100	ND			Pravastatin (Mevalotin)	20		Pravastatin (Mevalotin)	20		Pravastatin (Mevalotin)	40		144	52.3	0	None	0	97	53	69	1	Last FU	Chart review	0		1	0	0	0	0	0	0	0	0	0	0	0	0	0	0
PJS	75	0	Pitavastatin (Livalo)	40	2	0	0	0	163	ND			Pravastatin (Mevalotin)	40		Pravastatin (Mevalotin)	40		Pravastatin (Mevalotin)	40		139.6	46.6	0	None	0	110	70	60	1	FU Loss	Chart review	0		1	0	0	0	0	0	0	0	0	0	0	0	0	0	0
PJH	62	1	Rosuvastatin (Crestor)	10	2	0	0	0	120	ND			Rosuvastatin (Crestor)	10		Rosuvastatin (Crestor)	10		Rosuvastatin (Crestor)	10		168	68	0	None	0	130	80	56	0	FU Loss	Chart review	0		0	1	0	0	1	1	0	0	0	0	0	0	0	0	0
UBL	32	1	Pravastatin (Mevalotin)	20		0	NA		174	ND			#N/A									174	80	0	None	0	151	95	82	0	Death		CV death	CV death	0	0	1	0	1	1	0	0	0	0	0	0	0	0	0
HJH	70	0	Rosuvastatin (Crestor)	10	2	0	0	0	174	ND			Rosuvastatin (Crestor)	10		Rosuvastatin (Crestor)	10		Rosuvastatin (Crestor)	10		146	52.82	0	None	0	110	70	60	1	Last FU	Chart review	0		1	1	0	0	0	0	0	0	0	0	0	0	0	0	0
KJU	78	0	Pravastatin (Mevalotin)	20		0	0	0	99	71			Pravastatin (Mevalotin)	20		Pravastatin (Mevalotin)	20		Pravastatin (Mevalotin)	20		155	60	0	None	0	100	50	68	1	Last FU	Chart review	0		1	0	0	0	0	0	0	0	0	0	0	0	0	0	0
HCK	68	1	Pravastatin (Mevalotin)	20		0	NA		78	ND			#N/A									155	55	0	None	0	122	86	80	0	FU Loss	Chart review	0		1	0	0	0	0	0	0	0	0	0	0	0	0	0	0
KKS	37	1	Pravastatin (Mevalotin)	20		0	0	0	102	62			Pravastatin (Mevalotin)	20		Pravastatin (Mevalotin)	20		Pravastatin (Mevalotin)	20		169	60	0	None	0	148	70	94	0	Last FU	Chart review	0		0	0	0	0	1	1	0	0	0	0	0	0	0	0	0
LKS	77	0	Pravastatin (Mevalotin)	20		0	0	0	222	ND			Pravastatin (Mevalotin)	20	0	Pravastatin (Mevalotin)	20					155	60	0	None	0	150	65	52	0	FU Loss	Chart review	0		1	1	0	0	0	0	0	0	0	0	0	0	0	0	0
YJH	82	0	Atorvastatin (Lipitor)	10	2	0	0	0	38	75			Atorvastatin (Lipitor)	10	0	Atorvastatin (Lipitor)	10					153	57	0	None	0	160	72	62	1	Death		CV death	CV death	1	1	0	0	0	0	0	0	0	0	0	0	0	0	0
KHM	63	1	Pravastatin (Mevalotin)	20		0	NA		ND	ND			#N/A									172.8	77	0	None	0	150	90	80	1		Chart review	0		1	1	0	0	0	0	0	0	0	0	0	0	0	0	0
HSH	79	1	Pravastatin (Mevalotin)	20		0	NA		91	ND			#N/A									170	60	0	None	0	148	100	81	0	Death	Chart review	CV death	Definite Cardiac	0	0	0	0	1	1	0	0	0	0	0	0	0	0	0
KUD	70	1	Pitavastatin (Livalo)	2	2	0	0	0	80	ND			Pitavastatin (Livalo)	2		Pitavastatin (Livalo)	2		Pitavastatin (Livalo)	4		170	56	0	None	0	130	80	62	0	Last FU	Chart review	0		0	1	0	0	0	0	1	1	0	0	0	0	0	0	0
KMS	55	1	Rosuvastatin (Crestor)	10	2	0	0	0	90	46			Pitavastatin (Livalo)	4		Pitavastatin (Livalo)	4		Pitavastatin (Livalo)	4		170	80	0	None	0	166	112	111	0	Last FU	Chart review	0		0	0	0	0	1	1	0	0	0	0	0	0	0	0	0
KJJ	65	0	Pravastatin (Mevalotin)	20		0	0	0	136	ND			Pravastatin (Mevalotin)	20		Pravastatin (Mevalotin)	20		Pravastatin (Mevalotin)	20		158	61	0	None	0	100	71	79	1	Last FU	Chart review	0		1	0	0	0	0	0	0	0	0	0	0	0	0	0	0
JIS	54	0	Pravastatin (Mevalotin)	20		0	0	0	147	ND			Pravastatin (Mevalotin)	40	0							160	105	0	None	0	220	128	116	1	Last FU	Chart review	0		1	1	1	0	0	0	0	0	0	0	0	0	0	0	0
HKM	66	1	Rosuvastatin (Crestor)	20	3	1	1-->0		117	ND	1		Rosuvastatin (Crestor)	10								167	53	0	None	0	119	62	69	0	FU Loss	Chart review	0		0	0	0	0	1	1	0	0	0	0	0	0	0	0	0
KBS	64	0	Rosuvastatin (Crestor)	10	2	0	NA		97	ND			#N/A									153	65	0	None	0	121	75	85	0	FU Loss	Chart review	0		1	1	0	0	0	0	0	0	0	0	1	0	0	0	0
HIH	55	1	Rosuvastatin (Crestor)	10	2	0	0	0	111	ND			Rosuvastatin (Crestor)	10	0							167	65	0	In hospital cardiac arrest at our hospital before treatment	0	70	40	86	1	Last FU	Chart review	0		0	1	0	0	1	1	0	0	0	0	1	0	0	0	0
IJK	29	1	Rosuvastatin (Crestor)	20	3	1	1	1	75	ND			Rosuvastatin (Crestor)	20	1	Rosuvastatin (Crestor)	20		Rosuvastatin (Crestor)	20		186	117	0	None	0	142	79	62	0	Last FU	Chart review	0		1	1	1	0	1	1	0	0	0	0	0	0	0	0	0
KSK	62	0	Rosuvastatin (Crestor)	10	2	0	0	0	13	ND			Rosuvastatin (Crestor)	10		Rosuvastatin (Crestor)	10		Pitavastatin (Livalo)	4		162	60	0	None	0	151	86	72	0	Last FU	Chart review	0		0	0	0	0	0	0	0	0	0	0	0	0	0	0	0
PDK	78	1	Pravastatin (Mevalotin)	20		0	0	0	155	116			Pravastatin (Mevalotin)	20	0							168	59	0	None	0	133	80	90	0	Death	Chart review	CV death	Definite Cardiac	1	0	0	0	0	0	0	0	0	0	0	0	0	0	1
LSI	68	0	Pravastatin (Mevalotin)	20		0	0	0	106	ND			Pravastatin (Mevalotin)	20		Pravastatin (Mevalotin)	20		Atorvastatin (Lipitor)	10		150	40	0	None	0	143	77	87	1	Last FU	Chart review	0		1	1	0	0	0	0	0	0	0	0	0	0	0	0	0
KYH	56	1	Pravastatin (Mevalotin)	20		0	NA		73	ND			#N/A									175	72	0	None	0	113	75	71	1	FU Loss	Chart review	0		1	1	0	0	1	1	0	0	0	0	0	0	0	0	0
CBY	58	1	Pravastatin (Mevalotin)	20		0	0	0	60	ND			Pravastatin (Mevalotin)	20		Pravastatin (Mevalotin)	20		Pravastatin (Mevalotin)	20		165	66	0	None	0	146	99	108	0	Last FU	Chart review	0		1	1	0	0	1	1	0	0	0	0	0	0	0	0	0
IDM	65	1	Pitavastatin (Livalo)	2	2	0	0	0	139	117			Pitavastatin (Livalo)	2		Simvastatin (Zocor)	20		Simvastatin (Zocor)	40		168	69	0	None	0	110	70	60	1	Last FU	Chart review	0		0	0	0	0	1	1	0	0	0	0	0	0	0	0	0
YUJ	44	1	Pravastatin (Mevalotin)	20		0	0	0	189	142			Pravastatin (Mevalotin)	20		Rosuvastatin (Crestor)	10		Rosuvastatin (Crestor)	10		172	68	0	None	0	155	103	95	0	Last FU	Chart review	0		0	0	0	0	1	1	0	0	0	0	0	0	0	0	0
KYH	70	1	Pitavastatin (Livalo)	2	2	0	0	0	139	ND			Pitavastatin (Livalo)	2		Pitavastatin (Livalo)	2		Pitavastatin (Livalo)	2		165.4	77.7	0	None	0	110	70	60	1	Last FU	Chart review	0		1	1	0	0	0	0	0	0	0	0	0	0	0	0	0
CJT	70	1	Pravastatin (Mevalotin)	20		0	0	0	58	ND			Pravastatin (Mevalotin)	20	0							168.5	70	0	None	0	95	55	48	0	FU Loss	Chart review	0		0	1	0	0	1	1	0	0	0	0	0	0	0	0	0
KKJ	71	0	Pravastatin (Mevalotin)	20		0	0	0	205	ND			Pravastatin (Mevalotin)	20		Pravastatin (Mevalotin)	20		Pravastatin (Mevalotin)	40		145	56	0	None	0	157	74	98	1	FU Loss	Chart review	0		1	0	0	0	0	0	0	0	0	0	1	0	0	0	0
LSL	74	0	Pitavastatin (Livalo)	2	2	0	0	0	115	71			Pitavastatin (Livalo)	2		Pitavastatin (Livalo)	2		Pitavastatin (Livalo)	2		156	50	0	None	0	115	60	56	0	Death	Chart review	CV death	CV death	0	0	0	0	1	1	0	0	0	0	0	0	0	0	0
MJM	77	0	Rosuvastatin (Crestor)	20	3	1	1-->0		125	68	1		Rosuvastatin (Crestor)	10		Rosuvastatin (Crestor)	10		Rosuvastatin (Crestor)	10		148	54	0	None	0	144	84	61	1	Last FU	Chart review	0		1	0	0	0	0	0	0	0	0	0	0	0	0	0	0
CUS	51	1	Pitavastatin (Livalo)	2	2	0	0	0	108	74			Pitavastatin (Livalo)	80		Pitavastatin (Livalo)	2		Pitavastatin (Livalo)	2		174	76	0	None	0	141	101	90	1	FU Loss	Chart review	0		1	1	0	0	1	1	0	0	0	0	0	0	0	0	0
CHM	41	1	Pravastatin (Mevalotin)	20		0	0	0	199	88			Rosuvastatin (Crestor)	10		Rosuvastatin (Crestor)	10		Rosuvastatin (Crestor)	10		170	75	0	None	0	186	103	70	0	Last FU	Chart review	0		0	0	0	0	1	1	0	0	0	0	0	0	0	0	0
YJH	43	1	Pitavastatin (Livalo)	2	2	0	0	0	ND	ND			Pitavastatin (Livalo)	2		Pitavastatin (Livalo)	4		Pitavastatin (Livalo)	4		165	71	0	None	0	124	94	109	1	Last FU	Chart review	0		0	0	0	0	1	1	0	0	0	0	0	0	0	0	0
JKH	61	1	Atorvastatin (Lipitor)	20	2	0	NA		103	ND			#N/A									172	63	0	None	0	118	70	70	0	FU Loss	Chart review	0		1	0	0	0	0	0	0	0	0	0	0	0	0	0	0
KIC	35	1	Pravastatin (Mevalotin)	20		0	0	0	79	ND			Pravastatin (Mevalotin)	20		Pitavastatin (Livalo)	2		Pitavastatin (Livalo)	4		170	70	0	None	0	120	80	72	0	Last FU	Chart review	0		0	1	0	0	1	1	0	0	0	0	0	0	0	0	0
MEC	78	1	Rosuvastatin (Crestor)	20	3	1	1	1	126	ND			Rosuvastatin (Crestor)	20	1	Rosuvastatin (Crestor)	20		Rosuvastatin (Crestor)	20		167	75	0	None	0	140	80	76	1	Last FU	Chart review	0		1	0	0	0	1	1	0	0	0	0	0	0	0	0	0
KMH	54	0	Atorvastatin (Lipitor)	40	3	1	1-->0		116	ND	1		Atorvastatin (Lipitor)	10		Atorvastatin (Lipitor)	10		Atorvastatin (Lipitor)	10		160	63	0	None	0	156	65	76	1	Last FU	Chart review	0		0	0	0	0	0	0	0	0	0	0	0	0	0	0	0
KYS	50	1	Rosuvastatin (Crestor)	20	3	1	1	1	126	ND			Rosuvastatin (Crestor)	20	1	Rosuvastatin (Crestor)	20		Rosuvastatin (Crestor)	20		170	85	0	None	0	140	101	111	0	FU Loss	Chart review	0		0	0	0	0	1	1	0	0	0	0	0	0	0	0	0
IWI	66	1	Pravastatin (Mevalotin)	40	2	0	0	0	109	101			Pravastatin (Mevalotin)	40		Simva+Etizimib (Vytorin)	20		Simva+Etizimib (Vytorin)	20		169	63	0	None	0	155	96	62	1	Last FU	Chart review	0		0	0	0	0	0	0	0	0	0	0	0	0	0	0	0
PYJ	83	0	Pitavastatin (Livalo)	2	2	0	0	0	168	94			Pitavastatin (Livalo)	2		Pitavastatin (Livalo)	2		Pitavastatin (Livalo)	4		155	52	0	None	0	129	66	62	1	Last FU	Chart review	0		0	0	0	0	0	0	0	0	0	0	0	0	0	0	0
BJK	55	1	Pitavastatin (Livalo)	2	2	0	0	0	156	ND			Pitavastatin (Livalo)	2		Pitavastatin (Livalo)	2		Pitavastatin (Livalo)	4		168	75	0	None	0	142	68	74	1	Last FU	Chart review	0		1	1	0	0	1	1	0	0	0	0	0	0	0	0	0
KYM	64	1	Atorvastatin (Lipitor)	20	2	0	NA		129	ND			#N/A									160	69	0	None	0	134	105	86	0	FU Loss	Chart review	0		0	1	0	0	0	0	0	0	0	0	0	0	0	0	0
KOL	75	0	Rosuvastatin (Crestor)	20	3	1	1	1	179	82			Rosuvastatin (Crestor)	20	1	Rosuvastatin (Crestor)	20		Rosuvastatin (Crestor)	20		153	55	0	None	0	123	59	76	0	Last FU	Chart review	0		1	0	0	0	0	0	0	0	0	0	0	0	0	0	0
SJY	73	1	Pitavastatin (Livalo)	2	2	0	0	0	108	84			Pravastatin (Mevalotin)	20		Pravastatin (Mevalotin)	20		Pravastatin (Mevalotin)	40		165	60	0	None	0	100	70	70	0	Last FU	Chart review	0		1	0	0	0	1	1	0	0	0	0	0	0	0	0	0
YBU	69	1	Pravastatin (Mevalotin)	20		0	0	0	108	119			Pravastatin (Mevalotin)	20	0							174	74	0	None	0	130	74	105	0	Death	Chart review	CV death	Definite Cardiac	0	0	0	0	1	1	0	0	0	0	0	0	0	0	0
KJH	52	1	Rosuvastatin (Crestor)	10	2	0	0	0	168	ND			Rosuvastatin (Crestor)	10		Rosuvastatin (Crestor)	10		Rosuvastatin (Crestor)	10		175	95	0	None	0	143	101	102	1	Last FU	Chart review	0		0	0	0	0	1	1	0	0	0	0	0	0	0	0	0
KYD	65	0	Pravastatin (Mevalotin)	20		0	NA		69	ND			#N/A									150	55	0	None	0	116	45	67	1	Last FU	Chart review	0		1	1	0	0	0	0	0	0	0	0	0	0	0	0	0
YKH	57	1	Rosuvastatin (Crestor)	20	3	1	1	1	50	49			Rosuvastatin (Crestor)	20	1	Simva+Etizimib (Vytorin)	20		Simva+Etizimib (Vytorin)	20		168	71	0	None	0	118	86	62	1	Last FU	Chart review	0		1	0	0	0	0	0	0	0	0	0	0	0	0	0	0
MCK	64	1	Pitavastatin (Livalo)	2	2	0	NANA		133	ND			#N/A						Pitavastatin (Livalo)	2		163	60	0	None	0	140	80	70	0	Last FU	Chart review	0		0	1	0	0	0	0	0	0	0	0	0	0	0	0	0
CJH	62	1	Pitavastatin (Livalo)	2	2	0	0	0	171	106			Pitavastatin (Livalo)	2		Pitavastatin (Livalo)	2		Pitavastatin (Livalo)	4		167	75	0	None	0	213	111	84	1	Last FU	Chart review	0		1	0	0	0	0	0	0	0	0	0	0	0	0	0	0
LMY	44	1	Rosuvastatin (Crestor)	20	3	1	1-->0		164	53	1		Rosuvastatin (Crestor)	10		Rosuvastatin (Crestor)	10		Rosuvastatin (Crestor)	10		178	88	0	None	0	173	100	76	1	Last FU	Chart review	0		0	0	0	0	1	1	0	0	0	0	0	0	0	0	0
SMK	76	1	Pitavastatin (Livalo)	2	2	0	0	0	149	ND			Pitavastatin (Livalo)	2		Pitavastatin (Livalo)	2		Simva+Etizimib (Vytorin)	20		160	55	0	None	0	96	53	65	0	Death	Chart review	CV death	CV death	1	0	0	0	0	0	0	0	0	0	0	0	0	0	0
JDN	57	1	Rosuvastatin (Crestor)	20	3	1	1	1	ND	ND			Rosuvastatin (Crestor)	20	1	Rosuvastatin (Crestor)	20		Rosuvastatin (Crestor)	20		165	65	0	None	0	108	77	63	0	Last FU	Chart review	0		0	0	0	0	0	0	0	0	0	0	0	0	0	0	0
KJH	78	0	Pravastatin (Mevalotin)	20		0	0	0	90	62			Pravastatin (Mevalotin)	20		Simva+Etizimib (Vytorin)	20		Simva+Etizimib (Vytorin)	20		140	42.85	0	None	0	115	75	145	1	Last FU	Chart review	0		1	0	0	0	0	0	0	0	0	0	0	0	0	0	0
JDY	46	1	Pitavastatin (Livalo)	2	2	0	NA		72	ND			#N/A									179	85	0	None	0	150	86	80	0	FU Loss	Chart review	0		0	0	0	1	1	1	0	0	0	0	0	0	0	0	0
LNJ	63	1	Rosuvastatin (Crestor)	20	3	1	1	1	148	ND			Rosuvastatin (Crestor)	20	1	Rosuvastatin (Crestor)	20		Rosuvastatin (Crestor)	20		163	60	0	None	0	192	94	70	1	Last FU	Chart review	0		1	1	0	0	0	0	0	1	0	0	0	0	0	0	0
LBO	55	1	Pitavastatin (Livalo)	2	2	0	0	0	133	100			Pitavastatin (Livalo)	2		Pitavastatin (Livalo)	2		Atorvastatin (Lipitor)	10		172	72	0	None	0	134	78	95	0	FU Loss	Chart review	0		0	0	0	0	1	1	0	0	0	0	0	0	0	0	0
SSI	81	0	Rosuvastatin (Crestor)	20	3	1	NA		159	ND			#N/A									160	54	0	None	0	129	46	54	1	Last FU	Chart review	0		0	0	0	0	0	0	1	1	0	0	0	0	0	0	0
BCH	58	1	Pitavastatin (Livalo)	2	2	0	0	0	167	96			Pitavastatin (Livalo)	2	0	Pitavastatin (Livalo)	2					160	58	0	None	0	136	110	100	1	Last FU	Chart review	0		0	0	0	0	1	1	0	0	0	0	0	0	0	0	0
JSK	63	1	Rosuvastatin (Crestor)	20	3	1	1-->0		82	32	1		Rosuvastatin (Crestor)	10		Rosuvastatin (Crestor)	10		Rosuvastatin (Crestor)	10		166	65	0	None	0	103	81	80	0	Last FU	Chart review	0		1	0	0	0	1	1	0	0	0	0	0	0	0	0	0
YBH	69	1	Rosuvastatin (Crestor)	10	2	0	0	0	95	ND			Pitavastatin (Livalo)	2		Pitavastatin (Livalo)	2		Pitavastatin (Livalo)	2		163	63	0	None	0	95	59	76	0	Last FU	Chart review	0		1	0	0	0	0	0	0	0	0	0	0	0	0	0	0
LYB	69	0	Pitavastatin (Livalo)	2	2	0	0	0	ND	ND			Pitavastatin (Livalo)	2	0							138	36	0	None	0	122	66	64	0	Death		CV death	CV death	0	1	0	0	0	0	0	0	0	0	1	0	0	0	0
KSJ	59	1	Pitavastatin (Livalo)	2	2	0	0	0	92	82			Pitavastatin (Livalo)	2		Pitavastatin (Livalo)	2		Pitavastatin (Livalo)	2		164	61	0	None	0	116	57	61	0	Last FU	Chart review	0		1	1	0	0	0	0	0	0	0	0	0	0	0	0	0
PSP	55	1	Rosuvastatin (Crestor)	20	3	1	1-->0		142	113	1		Atorvastatin (Lipitor)	20		Atorvastatin (Lipitor)	20		Rosuvastatin (Crestor)	20		164	65	0	None	0	145	78	96	1	Death	Chart review	CV death	Definite Cardiac	1	1	0	0	0	0	0	0	0	0	1	0	0	0	0
JYS	78	1	Rosuvastatin (Crestor)	20	3	1	1	1	133	ND			Rosuvastatin (Crestor)	20	1	Rosuvastatin (Crestor)	20		Atorvastatin (Lipitor)	20		165	65.7	0	None	0	120	70	76	1	Last FU	Chart review	0		1	0	0	0	0	0	0	0	0	0	0	0	0	0	0
CKJ	67	0	Rosuvastatin (Crestor)	10	2	0	0	0	131	ND			Rosuvastatin (Crestor)	10		Rosuvastatin (Crestor)	10		Rosuvastatin (Crestor)	10		155	56	0	None	0	146	84	98	1	Last FU	Chart review	0		1	1	0	0	0	0	0	0	0	0	0	0	0	0	0
SSE	63	1	Rosuvastatin (Crestor)	20	3	1	1--->0		111	ND			#N/A			Rosuvastatin (Crestor)	10		Rosuvastatin (Crestor)	10		167	65	0	None	0	116	85	110	0	Death		CV death	CV death	1	1	0	0	0	0	0	0	0	0	1	0	0	0	0
CYS	55	1	Atorvastatin (Lipitor)	20	2	0	0-->1--->0		128	ND		1	Rosuvastatin (Crestor)	20		Rosuvastatin (Crestor)	20		Atorvastatin (Lipitor)	20		168	62	0	None	0	122	84	78	0	Last FU	Chart review	0		0	0	0	0	1	1	0	0	0	0	0	0	0	0	0
JYA	53	0	Pitavastatin (Livalo)	2	2	0	0	0	152	ND			Pitavastatin (Livalo)	2		Pitavastatin (Livalo)	2		Pitavastatin (Livalo)	2		148	70	0	None	0	120	70	75	0	Last FU	Chart review	0		0	1	0	0	0	0	0	0	0	0	0	0	0	0	0
PSK	63	1	Pravastatin (Mevalotin)	20		0	0	0	134	ND			Pravastatin (Mevalotin)	20		Pravastatin (Mevalotin)	20		Pravastatin (Mevalotin)	20		168	68	0	None	0	180	70	82	0	Death		CV death	CV death	1	1	0	0	1	1	0	0	0	0	0	0	0	0	0
LHC	70	1	Rosuvastatin (Crestor)	20	3	1	1-->0		112	ND	1		Atorvastatin (Lipitor)	20								170	76	0	None	0	199	116	141	0	Death		CV death	CV death	1	1	0	0	0	0	0	0	0	0	1	0	0	0	0
KBH	71	0	Atorvastatin (Lipitor)	20	2	0	0-->1		ND	71		1	Rosuvastatin (Crestor)	20		Rosuvastatin (Crestor)	20		Rosuvastatin (Crestor)	20		152	62	0	None	0	140	67	54	0	Last FU	Chart review	0		0	0	1	0	0	0	0	0	0	0	0	0	0	0	0
KYK	70	1	Pitavastatin (Livalo)	2	2	0	NA		78	ND			#N/A									165	63	0	None	0	166	84	63	0	Last FU	Chart review	0		0	1	0	0	1	1	0	0	0	0	0	0	0	0	0
PHY	62	1	Pitavastatin (Livalo)	2	2	0	0	0	104	64			Pitavastatin (Livalo)	2		Pitavastatin (Livalo)	2		Pitavastatin (Livalo)	4		170	70	0	None	0	164	83	83	1	FU Loss	Chart review	0		0	0	0	0	1	1	0	0	0	0	1	0	0	0	0
LYO	65	0	Pitavastatin (Livalo)	2	2	0	0	0	156	89			Pitavastatin (Livalo)	2		Pitavastatin (Livalo)	2		Pitavastatin (Livalo)	2		163	55	0	None	0	147	92	92	0	Last FU	Chart review	0		0	0	0	0	0	0	0	0	0	0	0	0	0	0	0
SOH	58	1	Pitavastatin (Livalo)	2	2	0	0	0	143	ND			Pitavastatin (Livalo)	2		Pitavastatin (Livalo)	2		Pitavastatin (Livalo)	4		173	70	0	None	0	156	77	94	1	Last FU	Chart review	0		1	0	0	0	0	0	0	0	0	0	0	0	0	0	0
BSS	74	1	Rosuvastatin (Crestor)	20	3	1	1-->0		62	ND	1		Rosuvastatin (Crestor)	10								167	80	0	None	0	142	88	99	0	Death		CV death	CV death	0	0	0	0	0	0	1	1	0	0	0	0	0	0	0
LHS	71	0	Pitavastatin (Livalo)	2	2	0	0	0	144	ND			Pitavastatin (Livalo)	2		Pitavastatin (Livalo)	2		Pitavastatin (Livalo)	4		145	50	0	None	0	108	72	82	1	Last FU	Chart review	0		0	1	0	0	0	0	0	0	0	0	0	0	0	0	0
POB	63	0	Pitavastatin (Livalo)	2	2	0	NA		120	ND			#N/A									152	55	0	None	0	102	54	69	1	Death	Chart review	Non-CV death	Non-cardiac	1	1	0	0	0	0	0	0	0	0	0	0	0	0	0
JKH	60	1	Pitavastatin (Livalo)	2	2	0	0	0	116	ND			Pitavastatin (Livalo)	2		Pitavastatin (Livalo)	4		Pitavastatin (Livalo)	2		168	62	0	None	0	128	81	60	0	Last FU	Chart review	0		0	1	0	0	0	0	0	0	0	0	0	0	1	0	0
YBK	71	1	Pitavastatin (Livalo)	2	2	0	0	0	ND	112			Pitavastatin (Livalo)	2	0							160	66	0	None	0	127	72	106	1	Death		CV death	CV death	1	1	0	0	1	1	0	1	0	0	1	0	1	0	0
KED	78	1	Pitavastatin (Livalo)	2	2	0	NA		116	ND			#N/A									168	72	0	None	0	110	70	72	0	Last FU	Chart review	0		1	0	0	0	0	0	0	0	0	0	0	0	0	0	0
KHM	42	1	Atorvastatin (Lipitor)	20	2	0	0-->1		219	144		1	Rosuvastatin (Crestor)	20								180	82	0	None	0	150	107	107	0	Last FU	Chart review	0		0	0	0	0	1	1	1	1	0	0	0	0	0	0	0
HYU	75	1	Rosuvastatin (Crestor)	20	3	1	1-->0		147	ND	1		Atorvastatin (Lipitor)	20								163	63	0	None	0	130	70	88	0	Last FU	Chart review	0		0	0	0	0	0	0	0	0	0	0	0	0	0	0	0
LDS	52	1	Rosuvastatin (Crestor)	20	3	1	1-->0		145	ND	1		Rosuvastatin (Crestor)	10		Rosuvastatin (Crestor)	10		Rosuvastatin (Crestor)	10		168	59	0	None	0	118	68	59	0	Last FU	Chart review	0		0	0	0	0	1	1	0	0	0	0	0	0	0	0	0
JMS	57	1	Rosuvastatin (Crestor)	20	3	1	1-->0		166	ND	1		Rosuvastatin (Crestor)	10		Rosuvastatin (Crestor)	10		Rosuvastatin (Crestor)	10		174	72	0	None	0	118	62	65	1	Last FU	Chart review	0		0	1	0	0	0	0	0	0	0	0	0	0	0	0	0
IYI	44	1	Pitavastatin (Livalo)	2	2	0	0	0	90	76			Pitavastatin (Livalo)	2		Pitavastatin (Livalo)	2		Pitavastatin (Livalo)	2		182	87	0	None	0	140	108	80	0	Last FU	Chart review	0		1	0	0	0	1	1	0	0	0	0	0	0	0	0	0
PCB	59	1	Atorvastatin (Lipitor)	10	2	0	0	0	115	ND			Rosuvastatin (Crestor)	10		Atorvastatin (Lipitor)	10		Atorvastatin (Lipitor)	10		165	68	0	None	0	171	81	84	0	Last FU	Chart review	0		1	0	0	0	1	1	0	0	0	0	1	0	0	0	0
MJO	69	0	Pitavastatin (Livalo)	2	2	0	0	0	135	ND			Pitavastatin (Livalo)	2		Pitavastatin (Livalo)	2		Pitavastatin (Livalo)	2		158	75	0	None	0	153	66	86	1	Last FU	Chart review	0		1	0	0	0	0	0	0	0	0	0	0	0	0	0	0
CK	76	1	Pitavastatin (Livalo)	2	2	0	0	0	ND	93			Pitavastatin (Livalo)	2		Pitavastatin (Livalo)	2		Pitavastatin (Livalo)	4		170	71	0	None	0	152	98	60	1	Last FU	Chart review	0		0	0	0	0	1	1	0	0	0	0	0	0	0	0	1
HSH	57	1	Pitavastatin (Livalo)	2	2	0	0	0	92	93			Pitavastatin (Livalo)	2		Pitavastatin (Livalo)	2		Pitavastatin (Livalo)	4		160	78.95	0	None	0	140	80	84	1	Last FU	Chart review	0		1	1	0	0	0	0	0	0	0	0	0	0	0	0	0
SJW	40	1	Pitavastatin (Livalo)	2	2	0	NANA		ND	ND			#N/A						Atorvastatin (Lipitor)	20		175	80	0	None	0	158	115	70	1	Last FU	Chart review	0		0	0	0	0	1	1	0	0	0	0	0	0	0	0	0
LJC	50	1	Rosuvastatin (Crestor)	20	3	1	1-->0		ND	ND	1		Pitavastatin (Livalo)	2		Pitavastatin (Livalo)	2					170	70	0	None	0	120	80	94	1	Last FU	Chart review	0		1	0	0	0	1	1	0	0	0	0	0	0	0	0	0
LDS	85	1	Pitavastatin (Livalo)	2	2	0	0	0	127	ND			Pravastatin (Mevalotin)	40		Pravastatin (Mevalotin)	40		Pravastatin (Mevalotin)	40		165	50	0	None	0	86	45	64	1	Death	Chart review	Non-CV death	Non-cardiac	0	0	0	0	1	1	0	0	0	0	0	0	0	0	0
JHT	61	1	Rosuvastatin (Crestor)	10	2	0	0	0	55	ND			Rosuvastatin (Crestor)	10		Rosuvastatin (Crestor)	10		Rosuvastatin (Crestor)	10		168	60	0	None	0	142	87	74	1	Last FU	Chart review	0		0	0	0	0	1	1	0	0	0	0	0	0	0	0	0
BIB	88	0	Pitavastatin (Livalo)	2	2	0	0	0	75	ND			Pitavastatin (Livalo)	2	0							150	45	0	None	0	109	60	62	0	FU Loss	Chart review	0		0	0	0	0	0	0	0	0	0	0	0	0	0	0	0
YBH	50	1	Pitavastatin (Livalo)	2	2	0	0	0	112	87			Pitavastatin (Livalo)	2		Pitavastatin (Livalo)	2		Pitavastatin (Livalo)	4		170	62	0	None	0	122	80	58	0	Last FU	Chart review	0		0	0	0	0	0	0	0	0	0	0	0	0	0	0	0
KSJ	64	0	Atorvastatin (Lipitor)	20	2	0	NA		106	ND			#N/A									150	60	0	None	0	129	69	70	0	Last FU	Chart review	0		1	1	0	0	0	0	0	0	0	0	0	0	0	0	0
LCY	54	1	Rosuvastatin (Crestor)	10	2	0	0	0	124	ND			Rosuvastatin (Crestor)	10		Rosuvastatin (Crestor)	10		Rosuvastatin (Crestor)	10		170	76.2	0	None	0	110	80	80	1	Last FU	Chart review	0		0	0	0	0	0	0	0	0	0	0	0	0	0	0	0
HJK	47	1	Pitavastatin (Livalo)	2	2	0	0	0	149	116			Pitavastatin (Livalo)	2		Pitavastatin (Livalo)	2		Pitavastatin (Livalo)	2		171	73	0	None	0	110	74	63	1	Last FU	Chart review	0		0	1	0	0	1	1	0	0	0	0	0	0	0	0	0
SBS	67	1	Rosuvastatin (Crestor)	10	2	0	0	0	72	ND			Rosuvastatin (Crestor)	10		Rosuvastatin (Crestor)	10		Rosuvastatin (Crestor)	10		172	65	0	None	0	126	95	72	0	Last FU	Chart review	0		1	1	0	0	1	1	0	0	0	0	0	0	0	0	0
JBC	56	1	Rosuvastatin (Crestor)	10	2	0	0	0	90	ND			Rosuvastatin (Crestor)	10	0							164	62	0	None	0	104	66	88	0	FU Loss	Chart review	0		0	0	0	0	1	1	0	0	0	0	0	0	0	0	0
LJS	62	1	Pitavastatin (Livalo)	2	2	0	0	0	109	93			Pitavastatin (Livalo)	2		Pitavastatin (Livalo)	2		Pitavastatin (Livalo)	4		160	60	0	None	0	124	71	74	1	Last FU	Chart review	0		1	0	1	0	0	0	0	0	0	0	1	0	0	0	0
KSY	81	1	Pitavastatin (Livalo)	2	2	0	0	0	128	ND			Pitavastatin (Livalo)	2	0							165	55	0	None	0	89	61	75	0	Death		CV death	CV death	0	0	0	0	0	0	0	0	0	0	0	0	0	0	0
SSS	66	0	Rosuvastatin (Crestor)	20	3	1	1--->0		107	ND			#N/A			Rosuvastatin (Crestor)	10		Rosuvastatin (Crestor)	10		147.5	52.16	0	None	0	130	80	76	1	Last FU	Chart review	0		1	0	0	0	0	0	0	0	0	0	0	0	0	0	0
PCS	53	1	Rosuvastatin (Crestor)	20	3	1	1-->0		96	ND	1		Simvastatin (Zocor)	20		Simvastatin (Zocor)	20		Simvastatin (Zocor)	20		162	54	0	None	0	114	80	66	1	FU Loss	Chart review	0		1	0	0	0	1	1	0	0	0	0	0	0	0	0	0
KYB	76	0	Rosuvastatin (Crestor)	20	3	1	NA		120	ND			#N/A									158	60	0	None	0	155	64	59	1	FU Loss	Chart review	0		1	1	0	0	0	0	0	0	0	0	0	0	0	0	0
SMS	57	1	Rosuvastatin (Crestor)	20	3	1	NA		133	ND			#N/A									170	76	0	None	0	120	80	64	1	FU Loss	Chart review	0		1	0	0	0	1	1	0	0	0	0	0	0	0	0	0
HSH	66	1	Pitavastatin (Livalo)	2	2	0	0	0	154	ND			Pitavastatin (Livalo)	2		Rosuvastatin (Crestor)	20		Pitavastatin (Livalo)	4		170	68	0	None	0	123	74	89	1	Last FU	Chart review	0		1	1	0	0	0	0	0	0	0	0	0	0	0	0	0
HSB	56	1	Rosuvastatin (Crestor)	20	3	1	1	1	113	ND			Rosuvastatin (Crestor)	20	1	Rosuvastatin (Crestor)	20		Rosuvastatin (Crestor)	20		172	72	0	None	0	82	51	66	0	Last FU	Chart review	0		1	0	0	0	0	0	0	0	0	0	0	0	0	0	0
LYJ	72	1	Pitavastatin (Livalo)	2	2	0	0	0	71	ND			Pitavastatin (Livalo)	2	0							165	65	0	None	0	140	84	53	1	FU Loss	Chart review	0		0	0	0	0	1	1	0	0	0	0	0	0	0	0	1
LOJ	76	0	Rosuvastatin (Crestor)	20	3	1	1-->0		73	44	1		Simvastatin (Zocor)	10		Simvastatin (Zocor)	10		Simvastatin (Zocor)	10		155	43	0	None	0	114	56	64	1	Last FU	Chart review	0		1	1	0	0	0	0	0	0	0	0	0	0	0	0	0
PIJ	57	0	Rosuvastatin (Crestor)	20	3	1	1	1	134	ND			Rosuvastatin (Crestor)	20	1	Rosuvastatin (Crestor)	20		Rosuvastatin (Crestor)	20		157	45	0	None	0	108	75	56	0	Last FU	Chart review	0		1	0	0	0	0	0	0	0	0	0	0	0	0	0	0
KCW	71	1	Rosuvastatin (Crestor)	20	3	1	1	1	78	ND			Rosuvastatin (Crestor)	20	1	Pravastatin (Mevalotin)	20		Pravastatin (Mevalotin)	20		180	80	0	None	0	127	68	78	0	Last FU	Chart review	0		1	1	0	0	0	0	0	0	0	0	1	0	0	0	0
YOS	76	0	Atorvastatin (Lipitor)	40	3	1	NA		126	ND			#N/A									150	69	0	None	0	138	56	84	1	Death		CV death	CV death	1	0	0	0	0	0	0	0	0	0	0	0	0	0	0
KSY	55	1	Rosuvastatin (Crestor)	20	3	1	1-->0		160	ND	1		Rosuvastatin (Crestor)	10		Rosuvastatin (Crestor)	10		Rosuvastatin (Crestor)	10		165	80	0	None	0	95	62	94	0	Last FU	Chart review	0		0	0	0	0	0	0	0	0	0	0	0	0	0	0	0
BKH	78	1	Rosuvastatin (Crestor)	10	2	0	0	0	75	ND			Rosuvastatin (Crestor)	10		Rosuvastatin (Crestor)	10		Rosuvastatin (Crestor)	10		174	58	0	None	0	115	70	73	0	Death	Chart review	CV death	CV death	1	0	0	0	1	1	0	0	0	0	0	0	0	0	0
KJS	55	1	Atorvastatin (Lipitor)	10	2	0	NA		72	ND			#N/A									168	62	0	None	0	108	61	74	1	Death	Chart review	CV death	CV death	1	1	0	0	0	0	0	0	0	0	1	0	0	0	0
KKS	70	0	Atorvastatin (Lipitor)	20	2	0	0	0	160	ND			Pitavastatin (Livalo)	2	0	Pitavastatin (Livalo)	2					160	55	0	None	0	205	86	61	1	Last FU	Chart review	0		0	0	0	0	1	1	1	0	0	0	1	0	0	0	0
ELS	74	1	Atorvastatin (Lipitor)	20	2	0	0	0	137	128			Pitavastatin (Livalo)	2		Pitavastatin (Livalo)	2		Pitavastatin (Livalo)	4		170	78	0	None	0	139	79	105	0	Death	Chart review	Non-CV death	Non-cardiac	1	0	0	0	0	0	0	0	0	0	0	0	0	0	0
KYK	55	1	Rosuvastatin (Crestor)	20	3	1	1	1	136	ND			Rosuvastatin (Crestor)	20	1	Rosuvastatin (Crestor)	20		Rosuvastatin (Crestor)	20		171	73	0	None	0	110	70	76	1	Last FU	Chart review	0		0	0	0	0	1	1	0	0	0	0	0	0	0	0	0
LKJ	68	0	Pitavastatin (Livalo)	2	2	0	0	0	88	ND			Pitavastatin (Livalo)	2		Pitavastatin (Livalo)	2		Pitavastatin (Livalo)	4		158	56	0	None	0	110	60	69	1	Last FU	Chart review	0		1	1	0	0	0	0	0	0	0	0	0	0	0	0	0
LMH	47	1	Rosuvastatin (Crestor)	10	2	0	NA		108	ND			#N/A									165	65	0	None	0	105	70	118	1	Last FU	Chart review	0		1	1	0	0	0	0	0	0	0	0	0	0	0	0	0
HKK	40	1	Rosuvastatin (Crestor)	10	2	0	0	0	145	42			Rosuvastatin (Crestor)	10		Pitavastatin (Livalo)	2		Pitavastatin (Livalo)	2		170	70	0	None	0	94	49	50	1	Last FU	Chart review	0		0	0	1	0	1	1	0	0	0	0	0	0	0	0	0
PNJ	62	1	Rosuvastatin (Crestor)	10	2	0	0	0	176	ND			Rosuvastatin (Crestor)	10	0							161	67.1	0	None	0	90	60	78	0	Last FU	Chart review	0		0	1	0	0	0	0	0	0	0	0	0	0	0	0	0
ACB	46	1	Atorvastatin (Lipitor)	40	3	1	1---->0		152	179			#N/A						Pitavastatin (Livalo)	4		168.6	82	0	None	0	120	70	84	1	Last FU	Chart review	0		0	0	0	0	1	1	0	0	0	0	0	0	0	0	0
KYB	71	0	Pravastatin (Mevalotin)	20		0	NA		112	129			#N/A									155	51	0	None	0	131	74	68	1	Death	Telephone interview	CV death	CV death	1	1	0	0	0	0	0	1	0	0	0	0	0	0	0
CBN	54	1	Atorvastatin (Lipitor)	10	2	0	0	0	67	75			Pitavastatin (Livalo)	2		Pitavastatin (Livalo)	2		Pitavastatin (Livalo)	4		165	85	0	None	0	82	62	115	0	Last FU	Chart review	0		1	0	0	0	1	1	0	0	0	0	0	0	0	0	0
KMH	73	1	Rosuvastatin (Crestor)	10	2	0	0	0	134	ND			Rosuvastatin (Crestor)	10		Rosuvastatin (Crestor)	10		Rosuvastatin (Crestor)	10		169	63	0	None	0	151	90	73	1	Last FU	Chart review	0		1	1	0	0	0	0	0	0	0	0	0	0	0	0	0
OKS	48	1	Pitavastatin (Livalo)	2	2	0	0	0	112	112			Pitavastatin (Livalo)	2		Simvastatin (Zocor)	40		Atorvastatin (Lipitor)	10		176	77	0	None	0	126	73	78	0	Last FU	Chart review	0		0	0	1	0	1	1	1	1	0	0	0	0	0	0	0
PHL	73	0	Atorvastatin (Lipitor)	40	3	1	1-->0		143	130	1		Pitavastatin (Livalo)	2		Pitavastatin (Livalo)	2		Pitavastatin (Livalo)	2		155	45	0	None	0	155	85	78	1	Death		CV death	CV death	0	1	0	0	1	1	0	0	0	0	0	0	0	0	0
KJH	72	1	Atorvastatin (Lipitor)	20	2	0	0	0	73	ND			Atorvastatin (Lipitor)	20	0	Atorvastatin (Lipitor)	20					170	73	0	None	0	105	66	90	0	Death		CV death	CV death	0	0	0	0	0	0	0	0	0	0	0	0	0	0	0
IKU	50	1	Pitavastatin (Livalo)	2	2	0	NA		95	ND			#N/A									168	70	0	None	0	105	70	82	0	Last FU	Chart review	0		0	0	0	0	1	1	0	0	0	0	0	0	0	0	0
LHY	62	1	Atorvastatin (Lipitor)	40	3	1	1	1	151	ND			Atorvastatin (Lipitor)	40	1	Atorvastatin (Lipitor)	40		Atorvastatin (Lipitor)	40		155	53	0	None	0	150	88	73	0	Last FU	Chart review	0		1	0	0	0	0	0	0	0	0	0	0	0	0	0	0
LHK	52	1	Atorvastatin (Lipitor)	40	3	1	1	1	102	ND			Atorvastatin (Lipitor)	40	1	Atorvastatin (Lipitor)	40		Atorvastatin (Lipitor)	40		171.8	69	0	None	0	129	86	82	0	Last FU	Chart review	0		0	0	0	0	1	1	0	0	0	0	0	0	0	0	0
KSJ	36	1	Atorvastatin (Lipitor)	20	2	0	0-->1		165	ND		1	Rosuvastatin (Crestor)	20		Rosuvastatin (Crestor)	20		Rosuvastatin (Crestor)	20		186	84.7	0	None	0	120	80	72	1	Last FU	Chart review	0		0	0	0	1	1	1	0	0	0	0	0	0	0	0	0
KSD	69	1	Atorvastatin (Lipitor)	10	2	0	0	0	88	ND			Pitavastatin (Livalo)	2	0							156.4	64	0	None	0	120	80	72	1	Last FU	Chart review	0		0	1	0	0	0	0	0	0	0	0	0	0	0	0	0
KOS	69	0	Rosuvastatin (Crestor)	20	3	1	1	1	91	ND			Rosuvastatin (Crestor)	20	1	Rosuvastatin (Crestor)	20		Rosuvastatin (Crestor)	20		165	70	0	None	0	120	70	70	0	Last FU	Chart review	0		1	1	0	0	0	0	0	0	0	0	0	0	0	0	0
BNS	70	1	Pitavastatin (Livalo)	2	2	0	0	0	117	ND			Pitavastatin (Livalo)	2		Pitavastatin (Livalo)	2		Pitavastatin (Livalo)	2		175	77	0	None	0	100	75	112	0	Last FU	Chart review	0		0	1	0	0	1	1	0	0	0	0	0	0	0	0	0
BHK	48	1	Pitavastatin (Livalo)	2	2	0	0	0	84	ND			Pitavastatin (Livalo)	2		Pitavastatin (Livalo)	2		Pitavastatin (Livalo)	2		165	63	0	None	0	135	105	97	0	Last FU	Chart review	0		0	1	1	0	1	1	0	0	0	0	0	0	0	0	0
JCS	68	1	Pitavastatin (Livalo)	2	2	0	NA		147	ND			#N/A									158	70	0	None	0	111	84	125	0	Last FU	Chart review	0		0	0	0	0	1	1	0	0	0	0	0	0	0	0	0
CYJ	79	1	Rosuvastatin (Crestor)	20	3	1	1	1	109	110			Rosuvastatin (Crestor)	20	1	Simva+Etizimib (Vytorin)	20		Simva+Etizimib (Vytorin)	20		155	65	0	None	0	100	60	51	0	Death	Chart review	CV death	CV death	1	0	0	0	1	1	0	0	0	0	0	0	0	0	0
PYY	59	1	Pitavastatin (Livalo)	2	2	0	0	0	69	ND			Pitavastatin (Livalo)	2					Pitavastatin (Livalo)	4		167	78	0	None	0	114	75	70	0	Last FU	Chart review	0		0	1	0	0	0	0	0	0	0	0	0	0	0	0	0
KYS	65	1	Pitavastatin (Livalo)	2	2	0	0	0	94	94			Pitavastatin (Livalo)	2		Pitavastatin (Livalo)	2		Pitavastatin (Livalo)	2		165	65	0	None	0	129	86	70	1	Last FU	Chart review	0		0	0	0	0	1	1	0	0	0	0	0	0	0	0	0
CBO	58	1	Atorvastatin (Lipitor)	20	2	0	0	0	44	23.8			Atorvastatin (Lipitor)	20		Atorvastatin (Lipitor)	20		Atorvastatin (Lipitor)	20		178	85	0	None	0	132	77	65	0	Last FU	Chart review	0		0	1	0	0	1	1	0	0	0	0	0	0	0	0	0
YDK	88	1	Rosuvastatin (Crestor)	10	2	0	0	0	87	ND			Rosuvastatin (Crestor)	10		Rosuvastatin (Crestor)	10		Rosuvastatin (Crestor)	10		165	70	0	None	0	103	64	80	0	Death	Chart review	CV death	CV death	1	0	0	0	0	0	0	0	0	0	0	0	0	0	0
LTJ	75	1	Pravastatin (Mevalotin)	20		0	0	0	101	80			Pravastatin (Mevalotin)	20		Pitavastatin (Livalo)	2		Pitavastatin (Livalo)	4		175	73	0	None	0	90	60	70	0	Last FU	Chart review	0		0	0	0	0	1	1	0	0	0	0	1	0	0	0	0
JJS	56	1	Pitavastatin (Livalo)	2	2	0	NA		134	ND			#N/A									165	62	0	None	0	135	82	81	1	Last FU	Chart review	0		0	0	0	0	1	1	0	0	0	0	0	0	0	0	0
KIS	45	0	Pravastatin (Mevalotin)	20		0	0	0	142	ND			Pravastatin (Mevalotin)	20	0	Pravastatin (Mevalotin)	20					153	54	0	None	0	134	76	83	0	Last FU	Telephone interview	0		0	0	0	1	1	1	0	0	0	0	0	0	0	0	0
LYC	52	1	Rosuvastatin (Crestor)	10	2	0	0	0	137	ND			Rosuvastatin (Crestor)	10		Rosuvastatin (Crestor)	10		Rosuvastatin (Crestor)	10		165	52	0	None	0	118	80	68	0	Last FU	Chart review	0		0	0	0	0	1	1	0	0	0	0	0	0	0	0	0
KHK	68	1	Atorvastatin (Lipitor)	10	2	0	0	0	110	ND			Atorvastatin (Lipitor)	10	0	Atorvastatin (Lipitor)	10					158	75	0	None	0	120	80	76	1	Last FU	Chart review	0		1	1	0	0	0	0	0	0	0	0	0	0	0	0	0
SHO	71	1	Pitavastatin (Livalo)	2	2	0	0	0	117	ND			Pitavastatin (Livalo)	2		Pitavastatin (Livalo)	2		Pitavastatin (Livalo)	2		172	72	0	None	0	96	66	79	0	Last FU	Chart review	0		0	0	0	0	0	0	0	0	0	0	0	0	0	0	0
PSS	66	1	Pitavastatin (Livalo)	2	2	0	0	0	88	ND			Pitavastatin (Livalo)	2		Pitavastatin (Livalo)	2		Pitavastatin (Livalo)	2		161	64.5	0	None	0	123	86	66	1	Last FU	Chart review	0		0	0	0	0	0	0	0	0	0	0	0	0	0	0	0
IMS	71	0	Rosuvastatin (Crestor)	20	3	1	1-->0		148	ND	1		Pravastatin (Mevalotin)	20		Pravastatin (Mevalotin)	20		Pravastatin (Mevalotin)	20		165	65	0	None	0	115	85	90	1	Death	Chart review	Non-CV death	Non-cardiac	1	0	0	0	0	0	0	0	0	0	0	0	0	0	0
KAS	54	0	Rosuvastatin (Crestor)	10	2	0	0	0	200	ND			Rosuvastatin (Crestor)	10		Rosuvastatin (Crestor)	10		Rosuvastatin (Crestor)	10		163	63	0	None	0	123	94	91	0	Last FU	Chart review	0		0	0	0	0	1	1	0	0	0	0	0	0	0	0	0
PCS	53	1	Pravastatin (Mevalotin)	20		0	0	0	88	ND			Pravastatin (Mevalotin)	20		Pravastatin (Mevalotin)	20		Pravastatin (Mevalotin)	20		173	70	0	None	0	148	83	62	1	Last FU	Chart review	0		0	0	0	0	0	0	0	0	0	0	0	0	0	0	0
ASH	88	0	Rosuvastatin (Crestor)	10	2	0	NA		159	ND			#N/A									148	50	0	None	0	140	80	80	1	Death	Telephone interview	CV death	CV death	1	1	0	0	0	0	0	0	0	0	0	0	0	0	0
KYJ	70	1	Rosuvastatin (Crestor)	10	2	0	0	0	129	ND			Rosuvastatin (Crestor)	10		Rosuvastatin (Crestor)	10		Rosuvastatin (Crestor)	20		158	60	0	None	0	90	60	80	0	Last FU	Chart review	0		1	0	0	0	0	0	0	0	0	0	0	0	0	0	0
PDN	52	1	Rosuvastatin (Crestor)	10	2	0	0	0	ND	ND			Rosuvastatin (Crestor)	10		Rosuvastatin (Crestor)	10		Rosuvastatin (Crestor)	10		173	78	0	None	0	140	83	58	1	Last FU	Chart review	0		1	1	0	0	1	1	0	0	0	0	0	0	0	0	0
LJS	48	1	Rosuvastatin (Crestor)	10	2	0	0	0	107	ND			Rosuvastatin (Crestor)	10		Rosuvastatin (Crestor)	10		Rosuvastatin (Crestor)	10		176	78	0	None	0	150	95	71	0	Last FU	Chart review	0		0	0	0	0	1	1	0	0	0	0	0	0	0	0	0
PDH	45	1	Rosuvastatin (Crestor)	10	2	0	0	0	67	ND			Rosuvastatin (Crestor)	10		Pitavastatin (Livalo)	2		Pitavastatin (Livalo)	2		178	70	0	None	0	105	78	105	0	Last FU	Chart review	0		0	1	0	0	1	1	0	0	0	0	0	0	0	0	0
KBS	50	1	Rosuvastatin (Crestor)	10	2	0	0	0	125	ND			Rosuvastatin (Crestor)	10		Rosuvastatin (Crestor)	10		Rosuvastatin (Crestor)	10		173	80	0	None	0	110	80	81	0	Last FU	Chart review	0		0	0	0	0	1	1	0	0	0	0	0	0	0	0	0
ADO	76	1	Rosuvastatin (Crestor)	10	2	0	0	0	43	ND			Rosuvastatin (Crestor)	10		Rosuvastatin (Crestor)	10		Rosuvastatin (Crestor)	10		160	65	0	None	0	120	72	75	1	Last FU		0		0	0	0	0	1	1	0	0	0	0	0	0	0	0	1
HJJ	71	1	Pravastatin (Mevalotin)	40	2	0	0	0	119	ND			Pravastatin (Mevalotin)	40		Pravastatin (Mevalotin)	40		Pravastatin (Mevalotin)	40		163	65	0	None	0	135	80	67	1	Last FU	Chart review	0		1	0	0	0	1	1	0	0	0	0	0	0	0	0	0
CBK	70	1	Pitavastatin (Livalo)	2	2	0	0	0	80	ND			Pitavastatin (Livalo)	2		Pitavastatin (Livalo)	2		Pitavastatin (Livalo)	4		170	50	0	None	0	70	41	132	0	Death	Chart review	CV death	Definite Cardiac	0	0	0	0	1	1	0	0	0	0	0	0	0	0	0
JBK	66	1	Rosuvastatin (Crestor)	10	2	0	NA		ND	ND			#N/A									165	64	0	None	0	135	85	62	1	Last FU	Chart review	0		0	0	0	0	1	1	0	0	0	0	0	0	0	0	0
KYH	57	1	Rosuvastatin (Crestor)	10	2	0	0	0	88	ND			Rosuvastatin (Crestor)	10		Rosuvastatin (Crestor)	10		Rosuvastatin (Crestor)	10		174	77	0	None	0	110	65	61	1	Last FU		0		0	0	1	0	0	0	0	0	0	0	0	0	0	0	0
MSK	78	1	Rosuvastatin (Crestor)	10	2	0	0	0	134	ND			Rosuvastatin (Crestor)	10		Rosuvastatin (Crestor)	10		Rosuvastatin (Crestor)	10		157	60	0	None	0	110	50	65	0	Last FU	Chart review	0		0	0	0	0	0	0	0	0	0	0	0	0	0	0	0
PEL	70	1	Pitavastatin (Livalo)	2	2	0	0	0	80	ND			Pitavastatin (Livalo)	2		Pitavastatin (Livalo)	2		Pitavastatin (Livalo)	2		168	62.7	0	None	0	100	60	56	1	Last FU	Chart review	0		0	0	0	0	0	0	0	0	0	0	0	0	0	0	0
PJH	66	1	Rosuvastatin (Crestor)	10	2	0	0	0	65	ND			Rosuvastatin (Crestor)	10		Simva+Etizimib (Vytorin)	20		Simva+Etizimib (Vytorin)	20		162	62	0	None	0	95	60	66	0	Last FU	Chart review	0		1	1	1	0	0	0	0	0	0	0	0	0	0	1	0
SYJ	39	1	Pravastatin (Mevalotin)	20		0	0	0	134	ND			Pravastatin (Mevalotin)	20		Simva+Etizimib (Vytorin)	20		Simva+Etizimib (Vytorin)	20		173	104	0	None	0	136	79	88	0	Last FU	Chart review	0		0	0	0	0	1	1	0	0	0	0	0	0	0	0	1
KJH	76	1	Pitavastatin (Livalo)	2	2	0	0	0	53	ND			Pitavastatin (Livalo)	2		Pitavastatin (Livalo)	2		Pitavastatin (Livalo)	2		174	73	0	None	0	153	88	85	1	Death	Chart review	CV death	CV death	1	0	0	0	0	0	0	0	0	0	0	0	0	0	0
LJH	50	1	Pitavastatin (Livalo)	2	2	0	0	0	90	ND			Pitavastatin (Livalo)	2		Pitavastatin (Livalo)	2		Pitavastatin (Livalo)	2		162	75	0	None	0	125	70	70	1	Last FU	Chart review	0		1	0	0	0	0	0	0	1	0	0	1	0	0	0	0
JJH	71	0	Pravastatin (Mevalotin)	20		0	0	0	145	ND			Pravastatin (Mevalotin)	20		Pitavastatin (Livalo)	2		Pitavastatin (Livalo)	4		162	47	0	None	0	90	55	59	0	Last FU	Chart review	0		1	0	0	0	0	0	0	0	0	0	0	0	0	0	0
JUM	62	1	Pitavastatin (Livalo)	2	2	0	0	0	135	ND			Pitavastatin (Livalo)	2		Pitavastatin (Livalo)	2		Pitavastatin (Livalo)	2		168	68	0	None	0	125	65	69	1	Last FU	Chart review	0		0	0	0	0	0	0	0	0	0	0	1	0	0	0	0
WKC	58	1	Pitavastatin (Livalo)	2	2	0	0	0	89	ND			Pitavastatin (Livalo)	2		Pitavastatin (Livalo)	2		Pitavastatin (Livalo)	2		172	68	0	None	0	99	65	57	1	Last FU	Chart review	0		0	0	0	0	1	1	0	0	0	0	0	0	0	0	0
SPH	70	1	Rosuvastatin (Crestor)	20	3	1	1	1	138	ND			Rosuvastatin (Crestor)	20	1	Rosuvastatin (Crestor)	20		Rosuvastatin (Crestor)	20		175	75	0	None	0	104	66	70	0	Last FU	Chart review	0		1	1	0	0	0	0	0	0	0	0	0	0	0	0	0
KJK	58	1	Pitavastatin (Livalo)	2	2	0	0	0	161	ND			Pitavastatin (Livalo)	2		Pitavastatin (Livalo)	2		Pitavastatin (Livalo)	4		178	68	0	None	0	130	60	76	0	Last FU	Chart review	0		0	0	0	0	1	1	0	1	0	0	0	0	0	0	0
KYH	69	1	Pravastatin (Mevalotin)	40	2	0	0	0	ND	ND			Rosuvastatin (Crestor)	10		Pitavastatin (Livalo)	2		Pitavastatin (Livalo)	2		169	70	0	None	0	108	75	81	1	Last FU	Chart review	0		0	1	0	0	0	0	1	0	1	0	0	0	0	0	0
JUS	52	1	Rosuvastatin (Crestor)	20	3	1	1	1	142	ND			Rosuvastatin (Crestor)	20	1	Rosuvastatin (Crestor)	20		Rosuvastatin (Crestor)	20		178	90	0	None	0	112	75	70	0	Last FU	Chart review	0		0	0	0	0	1	1	0	0	0	0	0	0	0	0	0
JYS	88	0	Pravastatin (Mevalotin)	20		0	0	0	117	ND			Pravastatin (Mevalotin)	20		Pravastatin (Mevalotin)	20		Pravastatin (Mevalotin)	20		156	60	0	None	0	130	80	68	1	Death	Chart review	Non-CV death	Non-cardiac	1	0	0	0	0	0	0	0	0	0	0	0	0	0	0
SJJ	68	0	Rosuvastatin (Crestor)	20	3	1	1	1	147	ND			Rosuvastatin (Crestor)	20	1	Rosuvastatin (Crestor)	20		Rosuvastatin (Crestor)	20		144	70.9	0	None	0	110	70	66	1	Death	Chart review	CV death	Definite Cardiac	1	0	0	0	0	0	0	1	0	0	0	0	0	0	0
ABI	47	1	Pitavastatin (Livalo)	2	2	0	0	0	125	ND			Pitavastatin (Livalo)	2	0	Pitavastatin (Livalo)	2					170	80	0	None	0	131	75	91	0	Last FU	Chart review	0		0	0	0	0	1	1	0	0	0	0	0	0	0	0	0
LKS	76	1	Pitavastatin (Livalo)	2	2	0	0	0	138	ND			Pitavastatin (Livalo)	2	0	Pitavastatin (Livalo)	2					158	48	0	None	0	115	65	109	0	Death		CV death	CV death	1	1	0	0	0	0	0	0	0	0	1	0	0	1	0
KCH	68	1	Rosuvastatin (Crestor)	10	2	0	0	0	89	ND			Rosuvastatin (Crestor)	10		Pitavastatin (Livalo)	2		Pitavastatin (Livalo)	4		160	60	0	None	0	99	64	89	0	Death		CV death	CV death	1	0	0	0	1	1	0	0	0	0	0	0	0	0	0
KSI	41	1	Atorvastatin (Lipitor)	10	2	0	0-->1		114	ND		1	Rosuvastatin (Crestor)	20		Rosuvastatin (Crestor)	20		Rosuvastatin (Crestor)	20		150	90	0	None	0	150	90	68	1	Last FU	Chart review	0		1	0	0	0	0	0	0	0	0	0	0	0	0	0	0
IJS	48	1	Pitavastatin (Livalo)	2	2	0	0	0	ND	ND			Pitavastatin (Livalo)	2	0	Pitavastatin (Livalo)	2					170	75	0	None	0	130	70	62	1	Death	Chart review	CV death	Definite Cardiac	1	1	0	0	1	1	0	0	0	0	0	0	0	0	0
HIO	80	1	Pitavastatin (Livalo)	2	2	0	NA		73	ND			#N/A									162	68	0	None	0	143	71	92	1	Death		CV death	CV death	0	0	0	0	1	1	0	0	0	0	0	0	0	0	0
PKS	46	1	Rosuvastatin (Crestor)	10	2	0	0	0	121	ND			Rosuvastatin (Crestor)	10		Rosuvastatin (Crestor)	10		Rosuvastatin (Crestor)	10		172	74	0	None	0	165	106	57	1	Last FU	Chart review	0		0	0	0	0	1	1	0	0	0	0	0	0	0	0	0
MSK	50	1	Rosuvastatin (Crestor)	10	2	0	0	0	90	ND			Rosuvastatin (Crestor)	10					Rosuvastatin (Crestor)	10		164	70	0	None	0	109	69	92	0	Last FU	Chart review	0		0	0	0	0	1	1	0	0	0	0	0	0	0	0	0
KIY	33	1	Rosuvastatin (Crestor)	10	2	0	0	0	99	ND			Rosuvastatin (Crestor)	10		Rosuvastatin (Crestor)	10		Rosuvastatin (Crestor)	10		175	80	0	None	0	151	100	85	0		Chart review	0		0	0	0	0	1	1	0	0	0	0	0	0	0	0	0
PDK	58	1	Atorvastatin (Lipitor)	10	2	0	0	0	78	ND			Atorvastatin (Lipitor)	10		Atorvastatin (Lipitor)	10		Atorvastatin (Lipitor)	10		162	72	0	None	0	115	80	67	0	Last FU	Chart review	0		0	0	0	0	0	0	0	0	0	0	0	0	0	0	0
LKS	50	1	Atorvastatin (Lipitor)	10	2	0	0	0	103	ND			Atorvastatin (Lipitor)	10		Atorvastatin (Lipitor)	10		Atorvastatin (Lipitor)	10		169	69	0	None	0	115	64	87	0	Last FU	Chart review	0		0	0	0	0	1	1	0	0	0	0	0	0	0	0	0
KTY	48	1	Pitavastatin (Livalo)	2	2	0	0	0	126	ND			Pitavastatin (Livalo)	2		Pitavastatin (Livalo)	2		Pitavastatin (Livalo)	2		178	64	0	None	0	120	85	70	1	Last FU	Chart review	0		0	0	0	0	1	1	0	0	0	0	0	0	0	0	0
JJS	70	1	Pitavastatin (Livalo)	2	2	0	0	0	111	ND			Pravastatin (Mevalotin)	20		Pravastatin (Mevalotin)	20		Pravastatin (Mevalotin)	20		165	70	0	None	0	105	70	97	0	Last FU	Chart review	0		0	0	0	0	0	0	0	0	0	0	0	0	0	0	0
IDI	65	1	Pitavastatin (Livalo)	2	2	0	NA		81	ND			#N/A									165	55	0	None	0	110	80	98	0	Death	Telephone interview	CV death	CV death	0	1	0	0	0	0	0	0	0	0	0	0	0	0	0
KSJ	75	0	Atorvastatin (Lipitor)	20	2	0	0	0	108	ND			Atorvastatin (Lipitor)	10	0							145	60	0	None	0	167	94	82	0	Last FU	Chart review	0		0	1	0	0	0	0	0	0	0	0	0	0	0	0	0
KHS	36	1	Rosuvastatin (Crestor)	10	2	0	0	0	139	ND			Rosuvastatin (Crestor)	10		Rosuvastatin (Crestor)	10		Rosuvastatin (Crestor)	10		179	80	0	None	0	117	60	76	0	Last FU	Chart review	0		0	0	0	0	1	1	0	0	0	0	0	0	0	0	0
SID	78	0	Rosuvastatin (Crestor)	10	2	0	NA		69	ND			#N/A									155	49	0	In hospital cardiac arrest at our hospital before treatment	0	165	104	104	0	Death	Chart review	Non-CV death	Non-cardiac	1	1	0	0	0	0	0	0	0	1	0	0	0	1	0
CKH	77	1	Rosuvastatin (Crestor)	10	2	0	0	0	150	ND			Pravastatin (Mevalotin)	20		Pravastatin (Mevalotin)	20		Pravastatin (Mevalotin)	20		165	65	0	None	0	111	45	132	0	Last FU	Chart review	0		0	0	0	0	0	0	0	0	0	0	0	0	0	0	0
JCS	68	0	Pravastatin (Mevalotin)	20		0	0	0	137	ND			Pravastatin (Mevalotin)	20		Pitavastatin (Livalo)	2		Pitavastatin (Livalo)	4		145	49	0	None	0	140	59	110	1	Last FU	Chart review	0		0	0	0	0	0	0	0	0	0	0	0	0	0	0	0
OSI	46	1	Pitavastatin (Livalo)	2	2	0	0	0	75	ND			Simva+Etizimib (Vytorin)	20		Simva+Etizimib (Vytorin)	20		Simva+Etizimib (Vytorin)	20		180	115	0	None	0	131	100	77	1	Last FU	Chart review	0		1	0	1	0	0	0	0	0	0	0	0	0	0	0	0
JJL	70	1	Rosuvastatin (Crestor)	10	2	0	0	0	185	ND			Rosuvastatin (Crestor)	10		Rosuvastatin (Crestor)	10		Rosuvastatin (Crestor)	10		163	73	0	None	0	114	66	62	0	Last FU	Chart review	0		0	0	0	0	0	0	1	1	0	0	0	0	0	0	0
LDH	47	1	Pitavastatin (Livalo)	2	2	0	0	0	119	ND			Pitavastatin (Livalo)	2	0	Pitavastatin (Livalo)	2					180.4	68.6	0	None	0	100	70	84	1	Last FU	Chart review	0		0	1	0	0	1	1	0	0	0	0	0	0	0	0	0
KKS	71	1	Pitavastatin (Livalo)	2	2	0	0	0	53	ND			Pitavastatin (Livalo)	2		Pitavastatin (Livalo)	2		Pitavastatin (Livalo)	2		176	68	0	None	0	126	70	87	0	Last FU	Chart review	0		0	1	0	0	0	0	0	0	0	0	0	0	0	0	1
HYO	50	1	Rosuvastatin (Crestor)	20	3	1	1-->0		ND	ND	1		Rosuvastatin (Crestor)	10		Rosuvastatin (Crestor)	10		Rosuvastatin (Crestor)	10		168	67	0	None	0	139	98	93	0	Last FU	Chart review	0		1	0	0	0	1	1	0	0	0	0	0	0	0	0	0
JJS	73	0	Pravastatin (Mevalotin)	40	2	0	0	0	99	ND			Atorvastatin (Lipitor)	10		Atorvastatin (Lipitor)	10		Atorvastatin (Lipitor)	10		147	57.4	0	None	0	140	100	60	1	Death		CV death	CV death	1	1	0	0	0	0	0	1	0	0	0	0	0	1	0
SSJ	49	1	Pitavastatin (Livalo)	2	2	0	0	0	98	ND			Atorvastatin (Lipitor)	20		Atorvastatin (Lipitor)	20		Pitavastatin (Livalo)	2		170	88	0	None	0	147	91	78	0	Death	Telephone interview	Non-CV death	Non-cardiac	0	0	0	0	1	1	0	0	0	0	0	0	0	0	0
YYK	50	1	Rosuvastatin (Crestor)	20	3	1	1-->0		120	ND	1		Rosuvastatin (Crestor)	10		Rosuvastatin (Crestor)	10		Rosuvastatin (Crestor)	10		172	80	0	None	0	133	105	51	1	Last FU	Chart review	0		1	0	0	0	1	1	0	0	0	0	0	0	0	0	0
PYK	79	1	Rosuvastatin (Crestor)	10	2	0	0	0	78	ND			Rosuvastatin (Crestor)	10		Rosuvastatin (Crestor)	10		Rosuvastatin (Crestor)	10		160	60	0	None	0	154	96	78	1	Last FU	Chart review	0		1	1	0	0	0	0	0	0	0	0	0	0	0	0	0
LJH	48	1	Rosuvastatin (Crestor)	20	3	1	1	1	151	ND			Rosuvastatin (Crestor)	20	1	Rosuvastatin (Crestor)	10		Rosuvastatin (Crestor)	10		157	59.4	0	None	0	110	70	72	1	Last FU	Chart review	0		0	0	0	0	0	0	0	0	0	0	0	0	0	0	0
KSY	81	1	Pitavastatin (Livalo)	2	2	0	0	0	61	ND			Pitavastatin (Livalo)	2	0							170	60	0	None	0	120	80	80	1	Death		CV death	CV death	0	0	0	0	1	1	0	0	0	0	0	0	0	0	0
BBH	29	1	Rosuvastatin (Crestor)	10	2	0	0-->1		172	ND		1	Rosuvastatin (Crestor)	20		Rosuvastatin (Crestor)	20		Rosuvastatin (Crestor)	20		177	72	0	None	0	130	75	85	1	Last FU	Chart review	0		0	0	0	0	1	1	0	0	0	0	0	0	0	0	0
SSK	74	1	Rosuvastatin (Crestor)	10	2	0	0	0	99	ND			Rosuvastatin (Crestor)	10		Rosuvastatin (Crestor)	10		Rosuvastatin (Crestor)	10		167	63	0	None	0	159	78	69	1	Last FU	Chart review	0		1	1	0	0	0	0	0	0	0	0	0	0	0	0	0
LYS	73	0	Fluvastatin (Lescol)	80	2	0	0	0	57	ND			Fluvastatin (Lescol)	80		Fluvastatin (Lescol)	80		Fluvastatin (Lescol)	80		150	65	0	None	0	117	56	66	1	Death		CV death	CV death	1	1	0	0	0	0	0	1	0	1	0	0	0	0	0
CJH	71	1	Rosuvastatin (Crestor)	10	2	0	0	0	ND	ND			Rosuvastatin (Crestor)	10	0	Rosuvastatin (Crestor)	10					160	65	0	None	0	101	70	90	0	Death	Telephone interview	CV death	CV death	0	0	0	0	1	1	0	0	0	0	0	0	0	0	0
JSC	49	1	Rosuvastatin (Crestor)	20	3	1	1-->0		ND	ND	1		Rosuvastatin (Crestor)	10		Rosuvastatin (Crestor)	10		Rosuvastatin (Crestor)	10		176	86	0	None	0	111	75	58	1	Last FU	Chart review	0		0	0	0	0	0	0	0	0	0	0	0	0	0	0	0
LTM	55	1	Pitavastatin (Livalo)	2	2	0	NA		ND	ND			#N/A									178	87	0	None	0	100	62	64	0	Last FU	Telephone interview	0		1	0	0	0	0	0	0	0	0	0	0	0	0	0	0
KYH	78	0	Pravastatin (Mevalotin)	20		0	0	0	140	ND			Pravastatin (Mevalotin)	20		Simva+Etizimib (Vytorin)	20		Simva+Etizimib (Vytorin)	20		156	40	0	None	0	135	70	85	1	Last FU	Chart review	0		0	0	0	0	0	0	0	0	0	0	0	0	0	0	0
KSU	49	1	Pravastatin (Mevalotin)	40	2	0	0	0	176	ND			Pravastatin (Mevalotin)	40	0							173	73	0	None	0	111	80	55	1	Last FU	Telephone interview	0		0	0	0	0	1	1	0	0	0	0	0	0	0	0	0
JCS	57	1	Pitavastatin (Livalo)	2	2	0	0	0	157	ND			Pitavastatin (Livalo)	2		Pitavastatin (Livalo)	2		Pitavastatin (Livalo)	2		182	82	0	None	0	120	80	68	1	Last FU	Chart review	0		0	0	0	0	0	0	0	0	0	0	0	0	0	0	0
KKS	54	1	Rosuvastatin (Crestor)	20	3	1	1--->0		147	ND			#N/A			Rosuvastatin (Crestor)	10		Rosuvastatin (Crestor)	10		165	54	0	None	0	138	72	70	0	Last FU	Chart review	0		0	0	0	0	1	1	0	0	0	0	0	0	0	0	0
YBJ	71	0	Rosuvastatin (Crestor)	10	2	0	0	0	101	ND			Rosuvastatin (Crestor)	10		Rosuvastatin (Crestor)	10		Rosuvastatin (Crestor)	10		160	76	0	None	0	117	78	86	0	Last FU	Chart review	0		0	0	0	0	0	0	0	0	0	0	0	0	0	0	0
HHP	70	1	Rosuvastatin (Crestor)	20	3	1	1	1	75	ND			Rosuvastatin (Crestor)	20	1							165	70	0	In hospital cardiac arrest at other hospital	0	126	67	92	0	Last FU	Chart review	0		1	0	0	0	1	1	0	0	0	0	0	0	0	0	0
KSK	45	1	Pravastatin (Mevalotin)	20		0	0	0	124	ND			Pravastatin (Mevalotin)	20		Simva+Etizimib (Vytorin)	20		Simva+Etizimib (Vytorin)	20		164	72	0	None	0	160	105	68	1	Last FU	Chart review	0		1	0	0	0	1	1	0	0	0	0	0	0	0	0	0
LJH	54	1	Rosuvastatin (Crestor)	10	2	0	0	0	57	ND			Rosuvastatin (Crestor)	10		Rosuvastatin (Crestor)	10		Rosuvastatin (Crestor)	10		168	65	0	None	0	135	81	63	0	Last FU	Chart review	0		0	0	0	0	0	0	0	0	0	0	0	0	0	0	1
CKH	63	1	Pravastatin (Mevalotin)	20		0	0	0	162	ND			Pravastatin (Mevalotin)	40	0							170	69	0	None	0	134	67	53	1	Last FU	Telephone interview	0		1	1	0	0	1	1	0	0	0	0	0	0	0	0	0
SKS	69	1	Pravastatin (Mevalotin)	20		0	0	0	132	ND			Pravastatin (Mevalotin)	20		Simva+Etizimib (Vytorin)	20		Simva+Etizimib (Vytorin)	20		170	80	0	None	0	103	68	70	0	Last FU	Chart review	0		0	0	0	0	0	0	0	0	0	0	0	0	0	0	0
LKS	66	0	Rosuvastatin (Crestor)	20	3	1	NA		108	ND			#N/A									155	55	0	None	0	135	80	115	0	FU Loss	Chart review	0		1	0	0	0	0	0	0	0	0	0	0	0	0	0	0
TLKMH	36	1	Rosuvastatin (Crestor)	20	3	1	1	1	117	ND			#N/A			Rosuvastatin (Crestor)	20					171	72	0	None	0	126	66	60	0	FU Loss	Chart review	0		0	0	0	0	1	1	0	1	0	0	0	0	0	0	0
JSH	77	1	Rosuvastatin (Crestor)	20	3	1	1-->0		113	ND	1		Rosuvastatin (Crestor)	10		Rosuvastatin (Crestor)	10		Rosuvastatin (Crestor)	10		168	57	0	None	0	133	78	69	0	Last FU	Chart review	0		0	0	0	0	1	1	0	0	0	0	0	0	0	0	0
PYL	48	1	Pravastatin (Mevalotin)	20		0	0	0	100	ND			Pravastatin (Mevalotin)	20		Pravastatin (Mevalotin)	20		Pravastatin (Mevalotin)	20		170	65	0	None	0	130	90	107	0	Last FU	Chart review	0		1	1	1	0	1	1	0	0	0	0	0	0	0	0	0
SYC	69	1	Pitavastatin (Livalo)	2	2	0	NA		93	ND			#N/A									174	70	0	None	0	120	77	73	1	Death	Telephone interview	CV death	CV death	1	0	0	0	0	0	0	0	0	0	0	0	0	0	0
OSY	51	1	Pitavastatin (Livalo)	2	2	0	0	0	70	ND			Pitavastatin (Livalo)	2		Pitavastatin (Livalo)	2		Pitavastatin (Livalo)	2		174	80	0	None	0	120	59	66	1	Last FU	Telephone interview	0		0	1	0	0	1	1	0	0	0	0	0	0	0	0	0
CMO	74	1	Pitavastatin (Livalo)	2	2	0	0	0	75	ND			Pitavastatin (Livalo)	1	0	Pitavastatin (Livalo)	1					172	72	0	None	0	100	65	75	0	Last FU	Chart review	0		1	1	0	0	0	0	0	0	0	0	0	0	0	0	0
IKC	62	0	Pravastatin (Mevalotin)	20		0	0	0	175	ND			Pravastatin (Mevalotin)	20		Simva+Etizimib (Vytorin)	20		Simva+Etizimib (Vytorin)	20		155	57	0	None	0	138	68	56	1	Last FU	Telephone interview	0		1	0	0	0	1	1	0	0	0	0	0	0	0	0	0
LKJ	53	0	Pitavastatin (Livalo)	2	2	0	0	0	152	ND			Pitavastatin (Livalo)	2		Pitavastatin (Livalo)	2		Pitavastatin (Livalo)	2		156	61	0	None	0	100	70	60	0	Last FU		0		1	0	0	0	0	0	0	0	0	0	0	0	0	0	0
YKY	45	1	Pitavastatin (Livalo)	2	2	0	0	0	81	ND			Pitavastatin (Livalo)	2		Pitavastatin (Livalo)	2		Pitavastatin (Livalo)	4		167	75	0	None	0	134	103	86	0	Last FU	Telephone interview	0		0	0	0	0	1	1	0	0	0	0	0	0	0	0	0
JYU	64	1	Pitavastatin (Livalo)	2	2	0	0	0	122	ND			Pitavastatin (Livalo)	2		Pitavastatin (Livalo)	2		Pitavastatin (Livalo)	4		174	70	0	None	0	109	75	64	0	Last FU	Chart review	0		0	0	0	0	1	1	0	0	0	0	0	0	0	0	0
PYH	37	1	Pravastatin (Mevalotin)	20		0	0	0	135	ND			Pravastatin (Mevalotin)	20		Pravastatin (Mevalotin)	20		Pravastatin (Mevalotin)	20		173	90	0	None	0	130	70	63	0		Chart review	0		0	0	0	0	1	1	0	0	0	0	0	0	0	0	0
LDS	73	1	Rosuvastatin (Crestor)	10	2	0	0	0	150	ND			Rosuvastatin (Crestor)	10		Rosuvastatin (Crestor)	10		Rosuvastatin (Crestor)	10		169	81	0	None	0	126	70	87	0	Death		CV death	CV death	1	1	0	0	1	1	0	0	0	0	1	0	0	0	0
KDH	89	1	Rosuvastatin (Crestor)	10	2	0	NA		158	ND			#N/A									165	65	0	None	0	129	66	110	0	Death	Telephone interview	CV death	CV death	0	0	0	0	0	0	0	0	0	0	0	0	0	0	0
SSB	82	0	Rosuvastatin (Crestor)	10	2	0	0	0	123	ND			Rosuvastatin (Crestor)	10		Rosuvastatin (Crestor)	10		Rosuvastatin (Crestor)	10		149	38	0	None	0	106	71	106	1	Last FU	Chart review	0		1	0	0	0	0	0	0	0	0	0	0	0	0	0	0
KJT	71	1	Pitavastatin (Livalo)	2	2	0	NA		156	ND			#N/A									168	70	0	None	0	105	65	93	0	Death	Chart review	CV death	CV death	0	1	0	0	0	0	0	0	0	0	1	0	0	0	0
KMS	81	1	Pitavastatin (Livalo)	2	2	0	NA		153	ND			#N/A									156	57	0	None	0	95	75	108	1	Death	Telephone interview	CV death	CV death	1	1	1	0	0	0	0	0	0	0	0	0	1	0	0
KYH	43	1	Pravastatin (Mevalotin)	40	2	0	0	0	181	ND			Pravastatin (Mevalotin)	40		Pravastatin (Mevalotin)	40		Pravastatin (Mevalotin)	40		172	88	0	None	0	121	62	73	1	Last FU	Chart review	0		0	0	0	0	0	0	0	0	0	0	0	0	0	0	0
PKS	56	0	Pitavastatin (Livalo)	2	2	0	0	0	99	ND			Pitavastatin (Livalo)	2		Pitavastatin (Livalo)	2		Pitavastatin (Livalo)	2		158	68	0	None	0	106	80	67	0	Last FU	Chart review	0		1	0	1	0	1	1	0	0	0	0	0	0	0	0	0
YJH	57	1	Pravastatin (Mevalotin)	20		0	0	0	130	ND			Pravastatin (Mevalotin)	20		Simva+Etizimib (Vytorin)	20		Simva+Etizimib (Vytorin)	20		169	80	0	None	0	100	60	82	0	Last FU	Chart review	0		0	0	0	1	1	1	0	0	0	0	0	0	0	0	0
UBC	41	1	Pravastatin (Mevalotin)	20		0	NA		ND	ND			#N/A									170	81	0	None	0	135	85	83	1	Last FU	Chart review	0		0	1	0	1	0	0	0	0	0	0	0	0	0	0	0
PBTLK	39	1	Rosuvastatin (Crestor)	10	2	0	NA		168	ND			#N/A									170	64	0	None	0	144	78	57	1	Last FU	Chart review	0		0	0	0	0	1	1	0	0	0	0	0	0	0	0	0
JJJ	67	0	Pravastatin (Mevalotin)	20		0	0	0	74	ND			Pravastatin (Mevalotin)	20		Pravastatin (Mevalotin)	20		Pravastatin (Mevalotin)	20		150	60	0	None	0	114	76	69	0	Last FU	Chart review	0		1	1	0	0	1	1	0	0	0	0	0	0	0	0	0
CDK	50	1	Pravastatin (Mevalotin)	20		0	0	0	138	ND			Pravastatin (Mevalotin)	10		Pravastatin (Mevalotin)	20		Pravastatin (Mevalotin)	20		163	65	0	None	0	145	95	98	0	Last FU	Chart review	0		1	0	0	0	1	1	0	0	0	0	0	0	0	0	0
KKS	66	0	Rosuvastatin (Crestor)	10	2	0	0	0	114	ND			Rosuvastatin (Crestor)	10		Rosuvastatin (Crestor)	10		Rosuvastatin (Crestor)	10		150	58	0	None	0	162	83	65	0	Last FU	Chart review	0		1	1	0	0	1	1	0	0	0	0	0	0	0	0	0
JMH	65	1	Rosuvastatin (Crestor)	10	2	0	0	0	123	ND			Rosuvastatin (Crestor)	10		Rosuvastatin (Crestor)	10		Rosuvastatin (Crestor)	10		164	65	0	None	0	120	71	77	0	Last FU	Chart review	0		0	1	0	0	1	1	0	0	0	0	0	0	0	0	0
KSD	59	0	Rosuvastatin (Crestor)	10	2	0	0	0	113	ND			Simvastatin (Zocor)	20	0	Simvastatin (Zocor)	20					155	48	0	None	0	182	94	80	1	Last FU	Chart review	0		1	0	0	0	0	0	0	0	0	0	0	0	0	0	0
JBK	63	1	Rosuvastatin (Crestor)	10	2	0	0	0	66	56			Rosuvastatin (Crestor)	10		Rosuvastatin (Crestor)	10		Rosuvastatin (Crestor)	10		170	67	0	None	0	153	61	96	0	Last FU	Chart review	0		0	1	0	0	1	1	0	0	0	0	0	0	0	0	0
PJS	56	0	Pitavastatin (Livalo)	2	2	0	0	0	95	ND			Pitavastatin (Livalo)	2		Pitavastatin (Livalo)	2		Pitavastatin (Livalo)	2		160	60	0	None	0	132	78	81	1	Last FU	Telephone interview	0		1	1	1	1	0	0	0	0	0	0	0	0	0	0	0
KJD	48	1	Rosuvastatin (Crestor)	10	2	0	0	0	89	ND			Rosuvastatin (Crestor)	10	0							164	66	0	None	0	93	59	53	0		Telephone interview	0		0	0	0	0	1	1	0	0	0	0	0	0	0	0	0
KDY	42	1	Pitavastatin (Livalo)	2	2	0	0	0	210	ND			Pitavastatin (Livalo)	2		Pitavastatin (Livalo)	2		Rosuvastatin (Crestor)	20		166	66	0	None	0	105	75	99	0	Last FU	Chart review	0		0	0	0	0	1	1	0	0	0	0	0	0	0	0	0
SDH	45	1	Rosuvastatin (Crestor)	10	2	0	0	0	154	ND			Rosuvastatin (Crestor)	10	0							170	74	0	None	0	147	80	81	0	Last FU	Telephone interview	0		0	0	0	0	1	1	0	0	0	0	0	0	0	0	0
CYJ	74	0	Pitavastatin (Livalo)	2	2	0	0	0	107	ND			Pitavastatin (Livalo)	2		Pitavastatin (Livalo)	2		Pitavastatin (Livalo)	2		155	55	0	None	0	134	70	91	0	Last FU	Chart review	0		1	1	0	0	0	0	0	0	0	0	0	0	0	0	0
LYK	98	1	Pitavastatin (Livalo)	2	2	0	0	0	54	ND			Pitavastatin (Livalo)	2		Pitavastatin (Livalo)	2		Pitavastatin (Livalo)	2		170	85	1	None	0	154	107	88	0	Death	Telephone interview	CV death	CV death	1	0	0	0	0	0	0	0	0	0	0	0	0	0	0
CYC	70	1	Pravastatin (Mevalotin)	20		0	0	0	115	ND			Pravastatin (Mevalotin)	20	0							165	70	0	None	0	110	70	72	1	Death		CV death	CV death	0	1	0	0	0	0	0	0	0	0	0	0	0	0	0
YYS	54	0	Pravastatin (Mevalotin)	20		0	0	0	217	ND			Pravastatin (Mevalotin)	20		Pravastatin (Mevalotin)	20		Atorvastatin (Lipitor)	10		158	68	0	None	0	158	68	67	0	Last FU	Chart review	0		0	1	0	0	0	0	0	0	0	0	0	0	0	0	0
KSY	62	1	Rosuvastatin (Crestor)	10	2	0	0	0	154	ND			Simvastatin (Zocor)	20		Simvastatin (Zocor)	20		Simvastatin (Zocor)	40		154	58	0	None	0	135	80	91	0	Last FU	Chart review	0		0	1	0	0	0	0	0	0	0	0	0	0	0	0	0
KHS	67	1	Pitavastatin (Livalo)	2	2	0	0	0	141	ND			Pitavastatin (Livalo)	2		Pitavastatin (Livalo)	2		Pitavastatin (Livalo)	4		170	85	0	None	0	150	75	65	1	Last FU	Chart review	0		0	1	0	0	0	0	0	0	0	0	0	0	0	0	0
HIB	77	1	Pravastatin (Mevalotin)	20		0	NA		130	ND			#N/A									163	57	0	None	0	95	50	90	0	Last FU	Telephone interview	0		1	0	0	0	0	0	0	0	0	0	0	0	0	0	0
HTS	68	1	Pitavastatin (Livalo)	2	2	0	0	0	121	ND			Pitavastatin (Livalo)	2		Pitavastatin (Livalo)	2		Pitavastatin (Livalo)	4		162	54	0	None	0	89	52	69	1	Last FU	Telephone interview	0		0	0	0	0	0	0	0	0	0	0	0	0	0	0	0
BHS	62	0	Pitavastatin (Livalo)	2	2	0	0	0	106	ND			Pitavastatin (Livalo)	2		Pitavastatin (Livalo)	2		Pitavastatin (Livalo)	4		148	62.1	0	None	0	150	80	96	1	Last FU	Chart review	0		0	0	0	0	0	0	0	0	0	0	0	0	0	0	1
KYK	58	0	Pravastatin (Mevalotin)	20		0	0	0	179	ND			Pravastatin (Mevalotin)	20		Pravastatin (Mevalotin)	20		Pravastatin (Mevalotin)	20		155	52	0	None	0	139	73	119	1	Last FU		0		0	0	0	0	1	1	0	0	0	0	0	0	0	0	0
KCD	53	1	Rosuvastatin (Crestor)	10	2	0	NA		85	ND			#N/A											0	None	0	148	92	62	0	Last FU	Telephone interview	0		0	0	0	0	1	1	0	0	0	0	0	0	0	0	0
IHM	64	1	Pitavastatin (Livalo)	2	2	0	0	0	115	ND			Pitavastatin (Livalo)	2	0	Pitavastatin (Livalo)	2					164	72	0	None	0	137	75	52	1	Last FU	Telephone interview	0		1	0	0	0	1	1	0	0	0	0	0	0	0	0	0
OBS	44	1	Pitavastatin (Livalo)	2	2	0	0	0	125	ND			Pitavastatin (Livalo)	2	0							169	67	0	None	0	130	80	76	1	Last FU	Chart review	0		0	0	0	0	0	0	0	0	0	0	0	0	0	0	0
CJH	46	1	Atorvastatin (Lipitor)	40	3	1	NA		185	ND			#N/A									165	67	0	None	0	115	60	109	0	Last FU	Telephone interview	0		0	1	0	0	1	1	0	0	0	0	0	0	0	0	0
EO	75	0	Pitavastatin (Livalo)	2	2	0	0	0	100	ND			Pitavastatin (Livalo)	2		Pitavastatin (Livalo)	2		Pitavastatin (Livalo)	2		154	44	0	None	0	113	69	89	0	Death	Telephone interview	CV death	CV death	1	0	0	0	1	1	0	0	0	0	0	0	0	0	0
JBC	58	1	Pitavastatin (Livalo)	2	2	0	0	0	152	ND			Pitavastatin (Livalo)	2		Pitavastatin (Livalo)	2		Pitavastatin (Livalo)	2		173	78	0	None	0	120	75	63	1	Last FU	Chart review	0		0	0	0	0	0	0	0	0	0	0	0	0	0	0	0
SYH	53	1	Pitavastatin (Livalo)	2	2	0	NA		110	ND			#N/A									176	75.6	0	None	0	150	105	104	1	Death	Chart review	Non-CV death	Non-cardiac	1	0	0	0	0	0	0	0	0	0	0	0	1	0	0
KMS	69	1	Pitavastatin (Livalo)	2	2	0	NA		148	ND			#N/A									167	75	0	None	0	220	120	90	0	Death		CV death	CV death	1	1	0	0	1	1	0	0	0	0	0	0	0	0	0
KOH	73	0	Pitavastatin (Livalo)	2	2	0	0	0	125	ND			Pitavastatin (Livalo)	2		Pitavastatin (Livalo)	2		Pitavastatin (Livalo)	4		150	65	0	None	0	85	50	64	1	Last FU	Chart review	0		1	0	0	0	0	0	0	0	0	0	0	0	0	0	0
JSO	56	1	Atorvastatin (Lipitor)	40	3	1	1-->0		169	ND	1		Simva+Etizimib (Vytorin)	20		Simvastatin (Zocor)	10		Simvastatin (Zocor)	10		172	70	0	None	0	108	66	74	1	Last FU	Chart review	0		0	0	0	0	1	1	0	0	0	0	0	0	0	0	0
CKS	47	1	Pitavastatin (Livalo)	2	2	0	0	0	148	ND			Pitavastatin (Livalo)	2		Pitavastatin (Livalo)	2		Pitavastatin (Livalo)	4		170	70	0	None	0	165	95	74	1	Last FU	Chart review	0		0	0	0	0	1	1	0	0	0	0	0	0	0	0	0
LHS	37	1	Atorvastatin (Lipitor)	40	3	1	1	1	159	ND			Atorvastatin (Lipitor)	40	1	Atorvastatin (Lipitor)	40		Atorvastatin (Lipitor)	20		170	90	1	In hospital cardiac arrest at other hospital	0	138	80	40	1	Last FU	Chart review	0		0	0	0	1	0	0	0	0	0	0	0	0	0	0	0
JHJ	51	1	Pravastatin (Mevalotin)	20		0	0	0	117	ND			Pravastatin (Mevalotin)	20		Pravastatin (Mevalotin)	20		Pravastatin (Mevalotin)	40		170	75	0	None	0	115	78	63	1	Last FU	Chart review	0		0	0	0	0	1	1	0	0	0	0	0	0	0	0	0
KSS	85	0	Pravastatin (Mevalotin)	20		0	0	0	62	ND			#N/A			Rosuvastatin (Crestor)	10					145	43	0	None	0	115	55	60	0	FU Loss	Chart review	0		1	0	0	0	0	0	0	0	0	0	0	0	0	0	0
PJS	67	0	Rosuvastatin (Crestor)	10	2	0	0	0	120	ND			Rosuvastatin (Crestor)	10	0	Rosuvastatin (Crestor)	10					154	54	0	None	0	115	60	87	0	Last FU	Chart review	0		0	0	0	0	0	0	0	0	0	0	0	0	0	0	0
KCS	60	1	Pitavastatin (Livalo)	2	2	0	0	0	104	ND			Pitavastatin (Livalo)	2	0	Pitavastatin (Livalo)	2					163	65	0	None	0	112	71	73	0	Death	Telephone interview	CV death	CV death	0	1	0	0	0	0	0	0	0	0	1	0	0	0	0
JJH	63	1	Pravastatin (Mevalotin)	20		0	0	0	107	ND			Pravastatin (Mevalotin)	20		Pravastatin (Mevalotin)	20		Pravastatin (Mevalotin)	20		168	70	0	None	0	121	67	61	0		Chart review	0		0	0	0	1	1	1	0	0	0	0	0	0	0	0	0
KJY	52	1	Pitavastatin (Livalo)	2	2	0	0	0	137	ND			Pitavastatin (Livalo)	2		Pitavastatin (Livalo)	2		Pitavastatin (Livalo)	2		178	80	0	None	0	102	74	83	0	Last FU	Chart review	0		0	1	0	0	1	1	0	0	0	0	0	0	0	0	0
JCJ	55	1	Pravastatin (Mevalotin)	20		0	0	0	103	ND			Pravastatin (Mevalotin)	20		Pravastatin (Mevalotin)	20		Pravastatin (Mevalotin)	20		160	65	0	None	0	120	80	84	0	Last FU	Telephone interview	0		1	1	0	0	0	0	0	0	0	0	0	0	0	0	0
KYB	56	1	Pravastatin (Mevalotin)	20		0	0	0	117	ND			Pravastatin (Mevalotin)	20		Pravastatin (Mevalotin)	20		Pravastatin (Mevalotin)	20		167	72	0	None	0	140	100	100	0	Last FU	Chart review	0		0	1	0	0	1	1	0	0	0	0	0	0	0	0	0
KHB	68	1	Pravastatin (Mevalotin)	20		0	0	0	184	134			#N/A			Pravastatin (Mevalotin)	20		Pravastatin (Mevalotin)	20		170	75	0	None	0	127	74	92	0	Last FU	Chart review	0		1	0	0	0	0	0	0	0	0	0	0	0	0	0	0
POB	93	1	Pravastatin (Mevalotin)	20		0	NA		137	ND			#N/A									150	48	0	None	0	134	77	99	0	Death		CV death	CV death	1	0	0	0	1	1	0	0	0	0	0	0	0	0	0
KCS	52	1	Atorvastatin (Lipitor)	10	2	0	0	0	150	ND			Atorvastatin (Lipitor)	10		Atorvastatin (Lipitor)	10		Atorvastatin (Lipitor)	10		175	80	0	None	0	165	115	109	0	Last FU	Chart review	0		1	0	0	0	1	1	0	0	0	0	0	0	0	0	0
KHK	43	1	Pravastatin (Mevalotin)	20		0	0	0	74	ND			Pravastatin (Mevalotin)	20	0	Pravastatin (Mevalotin)	20					169	67	0	Out of hospital cardiac arrest	0	120	80	104	1	Last FU	Chart review	0		0	0	0	0	0	0	0	0	0	0	0	0	0	0	0
SWS	64	1	Pitavastatin (Livalo)	2	2	0	0	0	132	ND			Pitavastatin (Livalo)	2		Pitavastatin (Livalo)	2		Pitavastatin (Livalo)	2		175	75	0	None	0	95	60	67	1	Last FU	Chart review	0		0	0	0	0	1	1	0	0	0	0	0	0	0	0	0
KCS	61	1	Pravastatin (Mevalotin)	40	2	0	0	0	98	ND			Pravastatin (Mevalotin)	40		Pravastatin (Mevalotin)	40		Pravastatin (Mevalotin)	40		170	63	0	None	0	129	72	82	0	Last FU	Chart review	0		0	1	0	0	0	0	0	0	0	0	0	0	0	0	0
LJJ	67	0	Pravastatin (Mevalotin)	20		0	0	0	187	ND			Pravastatin (Mevalotin)	20		Pravastatin (Mevalotin)	20		Pravastatin (Mevalotin)	20		165	73	0	None	0	133	71	83	1	Death	Chart review	CV death	CV death	0	1	0	0	0	0	0	0	0	0	0	0	0	0	0
HKO	79	0	Atorvastatin (Lipitor)	10	2	0	0	0	125	ND			Atorvastatin (Lipitor)	10		Atorvastatin (Lipitor)	10		Atorvastatin (Lipitor)	10		143	44.8	0	None	0	120	80	80	1	Last FU	Chart review	0		0	0	0	0	0	0	0	0	0	0	0	0	0	0	0
YUH	62	1	Pravastatin (Mevalotin)	20		0	0	0	45	ND			Pravastatin (Mevalotin)	20		Pravastatin (Mevalotin)	20		Pravastatin (Mevalotin)	20		168	73	1	None	0	106	64	77	0	Death	Chart review	CV death	CV death	1	0	0	0	0	0	0	0	0	0	0	0	0	0	0
KTI	71	0	Pravastatin (Mevalotin)	20		0	0	0	125	ND			Pravastatin (Mevalotin)	20	0							160	57	0	None	0	117	75	80	1	Death		CV death	CV death	1	0	0	0	0	0	0	0	0	0	0	0	0	0	0
CYJ	48	1	Pitavastatin (Livalo)	2	2	0	0	0	109	ND			Pitavastatin (Livalo)	2		Pitavastatin (Livalo)	2		Pitavastatin (Livalo)	2		174	80	0	None	0	160	100	56	1	Last FU	Chart review	0		0	0	0	1	1	1	0	0	0	0	0	0	0	0	0
LJC	71	1	Atorvastatin (Lipitor)	20	2	0	0	0	85	ND			Atorvastatin (Lipitor)	20		Atorvastatin (Lipitor)	20		Atorvastatin (Lipitor)	30		169	59	0	None	0	126	83	109	0	Last FU	Chart review	0		1	1	0	0	0	0	0	0	0	0	0	0	0	0	0
AJS	50	1	Pravastatin (Mevalotin)	20		0	0	0	107	ND			Pravastatin (Mevalotin)	20		Pravastatin (Mevalotin)	20		Pravastatin (Mevalotin)	20		170	73	0	None	0	105	65	68	1	Last FU	Chart review	0		0	1	0	0	1	1	0	0	0	0	0	0	0	0	0
PMJ	79	0	Pitavastatin (Livalo)	2	2	0	NA		ND	ND			#N/A									148	45	0	None	0	100	70	88	1	Death	Chart review	Non-CV death	Non-cardiac	1	1	0	0	0	0	0	0	0	0	0	0	0	0	0
KHB	44	1	Pravastatin (Mevalotin)	20		0	NA		86	ND			#N/A									170	72	0	None	0	113	63	55	0	Last FU	Chart review	0		1	1	0	0	1	1	0	0	0	0	1	0	0	0	0
JSO	74	0	Pitavastatin (Livalo)	2	2	0	0	0	144	ND			Pitavastatin (Livalo)	2		Pitavastatin (Livalo)	2		Pitavastatin (Livalo)	4		155	48	1	None	0	130	80	76	1	Last FU	Chart review	0		1	1	0	0	0	0	0	0	0	0	0	0	0	0	0
OTH	61	1	Pitavastatin (Livalo)	2	2	0	0	0	ND	ND			Pitavastatin (Livalo)	2		Pitavastatin (Livalo)	2		Pitavastatin (Livalo)	4		157	56	0	None	0	114	67	61	1	Death	Chart review	CV death	Definite Cardiac	0	0	0	0	1	1	0	0	0	0	0	0	0	0	0
YJM	82	1	Atorvastatin (Lipitor)	10	2	0	0	0	105	ND			Atorvastatin (Lipitor)	10	0							165	50	0	None	0	135	85	91	0	Death		CV death	CV death	0	0	0	0	0	0	0	0	0	0	0	0	0	0	0
KHC	58	1	Atorvastatin (Lipitor)	10	2	0	0	0	84	ND			Atorvastatin (Lipitor)	10	0							171	75	0	None	0	125	75	72	0	Last FU	Chart review	0		1	1	0	0	0	0	0	0	0	0	1	0	0	0	0
KWS	60	1	Pravastatin (Mevalotin)	20		0	0	0	94	93			Pravastatin (Mevalotin)	20		Pravastatin (Mevalotin)	20		Pitavastatin (Livalo)	4		162	59	0	None	0	154	77	137	1	Last FU	Chart review	0		1	0	0	0	0	0	0	0	0	0	0	0	0	0	0
KKT	50	1	Pitavastatin (Livalo)	2	2	0	0	0	89	109			Pitavastatin (Livalo)	2	0	Pitavastatin (Livalo)	2					169	60	0	None	0	107	64	63	1	Last FU	Chart review	0		0	0	0	0	1	1	0	0	0	0	0	0	0	0	0
KSH	66	1	Pitavastatin (Livalo)	2	2	0	0	0	93	ND			#N/A			Pitavastatin (Livalo)	2		Pitavastatin (Livalo)	2		165	63	0	None	0	150	78	61	0	Last FU	Chart review	0		1	0	0	0	1	1	0	0	0	0	0	0	0	0	0
AKH	59	1	Pravastatin (Mevalotin)	20		0	0	0	90	ND			Pravastatin (Mevalotin)	20		Pravastatin (Mevalotin)	20		Pravastatin (Mevalotin)	20		160	63	0	None	0	123	75	77	1	Last FU	Chart review	0		0	0	0	0	1	1	0	0	0	0	0	0	0	0	0
KYU	58	1	Pitavastatin (Livalo)	2	2	0	0	0	65	ND			Pitavastatin (Livalo)	2	0							165	68	0	None	0	117	87	88	0	Last FU	Chart review	0		0	0	0	0	0	0	1	1	0	0	0	0	0	0	0
LBS	57	1	Atorvastatin (Lipitor)	10	2	0	0	0	79	ND			Atorvastatin (Lipitor)	10		Atorvastatin (Lipitor)	10		Atorvastatin (Lipitor)	10		163.5	49.5	0	None	0	110	70	72	1	Last FU	Chart review	0		0	0	0	0	0	0	0	0	0	0	0	0	0	0	0
KTS	53	1	Pravastatin (Mevalotin)	20		0	0	0	68	88			Pravastatin (Mevalotin)	20		Pravastatin (Mevalotin)	20		Pravastatin (Mevalotin)	20		170	52	0	In hospital cardiac arrest at other hospital	0	119	98	116	0	Last FU	Chart review	0		0	0	0	0	1	1	0	0	0	0	0	0	0	0	0
LBH	51	1	Pravastatin (Mevalotin)	20		0	0	0	144	ND			Pravastatin (Mevalotin)	20	0	Pravastatin (Mevalotin)	20					170	72	0	None	0	146	78	102	1	Death	Chart review	CV death	CV death	0	0	0	0	1	1	0	0	0	0	0	0	0	0	0
SJH	36	1	Pitavastatin (Livalo)	2	2	0	0	0	105	49			Pitavastatin (Livalo)	2	0							178	90	0	None	0	156	94	78	1	Last FU		0		0	0	0	1	1	1	0	0	0	0	0	0	0	0	0
HHH	80	1	Pravastatin (Mevalotin)	20		0	0	0	89	ND			Pravastatin (Mevalotin)	20		Pravastatin (Mevalotin)	20		Pravastatin (Mevalotin)	20		163	57	1	None	0	135	87	80	1	Last FU	Chart review	0		1	0	0	0	0	0	0	0	0	0	0	0	0	0	0
YKJ	74	1	Pitavastatin (Livalo)	2	2	0	0	0	91	ND			Pitavastatin (Livalo)	2		Pitavastatin (Livalo)	2		Pitavastatin (Livalo)	2		168	52	0	None	0	48	29	36	0	Last FU	Chart review	0		0	0	0	0	0	0	0	0	0	0	0	0	0	0	0
KSY	88	1	Rosuvastatin (Crestor)	10	2	0	0	0	87	45			Rosuvastatin (Crestor)	10		Atorvastatin (Lipitor)	10		Rosuvastatin (Crestor)	10		162	57	0	None	0	120	70	56	0	Death	Chart review	CV death	CV death	1	0	0	0	0	0	0	0	0	0	0	0	0	0	0
SKS	69	1	Simvastatin (Zocor)	20	2	0	0	0	101	85			Simvastatin (Zocor)	20		Simvastatin (Zocor)	20		Simvastatin (Zocor)	20		165	53	0	None	0	130	70	77	1	Last FU	Chart review	0		0	0	0	0	0	0	0	0	0	0	1	0	0	0	0
HJS	57	1	Rosuvastatin (Crestor)	10	2	0	0	0	93	54			Rosuvastatin (Crestor)	10		Rosuvastatin (Crestor)	10		Rosuvastatin (Crestor)	10		165	65	0	None	0	150	90	76	0	Last FU	Chart review	0		0	0	0	0	0	0	0	0	0	0	0	0	0	0	0
KKJ	39	1	Rosuvastatin (Crestor)	20	3	1	1-->0		114	62	1		Rosuvastatin (Crestor)	10		Rosuvastatin (Crestor)	10		Rosuvastatin (Crestor)	10		175	95	0	None	0	130	80	77	1	Last FU	Chart review	0		1	1	1	0	0	0	0	0	0	0	0	0	0	0	0
KSM	68	1	Rosuvastatin (Crestor)	10	2	0	0	0	63	48			#N/A			Pravastatin (Mevalotin)	40		Pravastatin (Mevalotin)	40		164	65	0	None	0	100	60	61	0	Death	Chart review	Non-CV death	Non-cardiac	0	0	0	0	1	1	0	0	0	0	0	0	0	0	0
LIS	63	1	Rosuvastatin (Crestor)	10	2	0	0	0	82	44			Pravastatin (Mevalotin)	10		Pravastatin (Mevalotin)	10		Pravastatin (Mevalotin)	10		175	60	0	None	0	120	80	68	0	Last FU	Chart review	0		0	0	1	0	0	0	0	1	0	0	0	0	0	0	0
KHD	70	1	Rosuvastatin (Crestor)	10	2	0	NA		213	ND			#N/A									172	80	0	None	0	130	80	76	0	Last FU	Chart review	0		0	0	0	0	0	0	0	0	0	0	0	0	0	0	0
KJN	53	1	Rosuvastatin (Crestor)	10	2	0	0	0	151	ND			Rosuvastatin (Crestor)	10		Rosuvastatin (Crestor)	10		Rosuvastatin (Crestor)	10		178	84	0	None	0	110	80	80	1	Last FU	Chart review	0		0	0	0	0	1	1	0	0	0	0	0	0	0	0	0
KHH	57	1	Rosuvastatin (Crestor)	10	2	0	0	0	127	62			Rosuvastatin (Crestor)	10		Rosuvastatin (Crestor)	10		Rosuvastatin (Crestor)	10		175	60	0	None	0	180	90	118	0	Last FU	Chart review	0		1	0	0	0	1	1	0	0	0	0	0	0	0	0	0
PHE	78	0	Rosuvastatin (Crestor)	10	2	0	NA		131	ND			#N/A									151	46	0	None	0	110	70	54	1	FU Loss	Chart review	0		1	0	0	0	0	0	0	0	0	0	0	0	0	0	0
LYJ	66	0	Rosuvastatin (Crestor)	10	2	0	0	0	178	41			Rosuvastatin (Crestor)	10		Rosuvastatin (Crestor)	10		Rosuvastatin (Crestor)	10		160	58	0	None	0	170	100	100	1	Last FU	Chart review	0		0	1	0	0	0	0	0	0	0	0	0	0	0	0	0
KHS	52	0	Rosuvastatin (Crestor)	10	2	0	NA		118	93			#N/A									150	46	0	None	0	60	40	35	0	Last FU	Chart review	0		0	0	0	0	0	0	0	0	0	0	0	0	0	0	0
UJD	55	1	Atorvastatin (Lipitor)	10	2	0	NA		89	ND			#N/A									162	50	0	None	0	120	80	84	1	Death	Chart review	CV death	Definite Cardiac	1	1	1	0	0	0	0	0	0	0	0	0	1	0	0
KDS	60	1	Rosuvastatin (Crestor)	10	2	0	0	0	99	ND			#N/A			Rosuvastatin (Crestor)	10					175	68	0	None	0	160	80	50	1	FU Loss	Chart review	0		1	0	0	0	0	0	0	0	0	0	0	0	0	0	0
HJH	37	1	Rosuvastatin (Crestor)	10	2	0	0	0	134	ND			Rosuvastatin (Crestor)	10	0							180	95	0	None	0	120	70	56	1	Last FU	Chart review	0		0	0	0	0	1	1	0	0	0	0	0	0	0	0	0
NKS	51	1	Rosuvastatin (Crestor)	10	2	0	0	0	106	59			Rosuvastatin (Crestor)	10		Rosuvastatin (Crestor)	10		Rosuvastatin (Crestor)	10		172	62	0	None	0	110	70	94	0	Last FU	Chart review	0		0	0	0	0	1	1	0	0	0	0	0	0	0	0	0
SBW	51	1	Rosuvastatin (Crestor)	10	2	0	0	0	87	44			Rosuvastatin (Crestor)	10		Rosuvastatin (Crestor)	10		Rosuvastatin (Crestor)	10		175	67	0	None	0	120	80	72	1	Last FU	Chart review	0		0	0	1	0	1	1	0	0	0	0	0	0	0	0	1
JSG	50	1	Rosuvastatin (Crestor)	10	2	0	0	0	138	58			Rosuvastatin (Crestor)	10		Rosuvastatin (Crestor)	10		Rosuvastatin (Crestor)	10		178	80	0	None	0	120	80	84	0	Last FU	Chart review	0		0	0	0	0	1	1	0	0	0	0	0	0	0	0	0
PSG	68	1	Atorvastatin (Lipitor)	40	3	1	1	1	114	76			#N/A			Atorvastatin (Lipitor)	40		Atorvastatin (Lipitor)	40		175	75	0	None	0	220	120	103	1	Death	Chart review	CV death	Definite Cardiac	0	1	1	0	1	1	0	1	0	0	0	0	0	0	0
JDS	46	1	Rosuvastatin (Crestor)	10	2	0	0	0	142	ND			Rosuvastatin (Crestor)	10	0							172	68	0	None	0	160	100	100	1	Last FU		0		1	0	0	0	1	1	0	0	0	0	0	0	0	0	0
JTG	60	1	Rosuvastatin (Crestor)	10	2	0	0	0	84	ND			#N/A			Rosuvastatin (Crestor)	10					160	55	0	None	0	105	70	82	1	Last FU	Chart review	0		0	1	0	0	1	1	0	0	0	0	0	0	0	0	0
LKR	73	1	Rosuvastatin (Crestor)	10	2	0	NA		106	ND			#N/A									168	70	0	None	0	110	70	68	0	Death	Chart review	CV death	CV death	0	1	0	0	0	0	0	0	0	0	1	0	0	0	0
SOS	78	0	Rosuvastatin (Crestor)	10	2	0	0	0	110	ND			Rosuvastatin (Crestor)	10		Rosuvastatin (Crestor)	10		Rosuvastatin (Crestor)	10		157	53	0	None	0	130	80	66	0	Death	Chart review	CV death	Definite Cardiac	1	1	0	0	0	0	0	0	0	0	1	0	0	0	1
KKS	68	1	Rosuvastatin (Crestor)	10	2	0	0	0	144	58			Rosuvastatin (Crestor)	10		Rosuvastatin (Crestor)	10		Rosuvastatin (Crestor)	10		170	80	0	None	0	70	40	64	0	Last FU	Chart review	0		1	1	0	0	0	0	0	0	0	0	0	0	0	0	0
YHG	59	1	Rosuvastatin (Crestor)	10	2	0	0	0	60	93			Pitavastatin (Livalo)	2		Pitavastatin (Livalo)	2		Pitavastatin (Livalo)	2		170	65	0	None	0	100	60	48	0	Last FU	Chart review	0		1	0	0	0	1	1	0	0	0	0	1	0	0	0	0
ABS	37	1	Rosuvastatin (Crestor)	10	2	0	0	0	ND	97			Rosuvastatin (Crestor)	10		Rosuvastatin (Crestor)	10		Rosuvastatin (Crestor)	10		177	80	0	None	0	130	70	87	1	Last FU	Chart review	0		1	0	0	0	1	1	0	0	0	0	0	0	0	0	0
JERBR	44	1	Rosuvastatin (Crestor)	10	2	0	0	0	ND	86			Rosuvastatin (Crestor)	10		Rosuvastatin (Crestor)	10		Rosuvastatin (Crestor)	10		175	75	0	None	0	180	100	102	0	Last FU	Chart review	0		1	0	1	0	1	1	0	0	0	0	0	0	0	0	0
KJH	58	1	Rosuvastatin (Crestor)	10	2	0	NA		ND	ND			#N/A									163	65	0	None	0	120	80	79	1	Death	Chart review	CV death	CV death	1	1	0	0	0	0	0	0	0	0	0	0	0	0	0
KGS	76	0	Rosuvastatin (Crestor)	10	2	0	NA		109	ND			#N/A									157	72	0	None	0	120	70	76	1	Last FU	Chart review	0		0	0	0	0	0	0	0	0	0	0	0	0	0	0	0
BSE	72	1	Rosuvastatin (Crestor)	10	2	0	0	0	ND	77			Rosuvastatin (Crestor)	10		Rosuvastatin (Crestor)	10		Rosuvastatin (Crestor)	10		170	60	0	None	0	120	60	66	0	Last FU	Chart review	0		1	0	0	0	0	0	0	0	0	0	1	0	0	0	0
YJW	43	1	Rosuvastatin (Crestor)	10	2	0	0	0	146	87			Rosuvastatin (Crestor)	10		Rosuvastatin (Crestor)	10		Rosuvastatin (Crestor)	10		174	75	0	None	0	170	110	84	0	Last FU	Chart review	0		0	1	0	1	1	1	0	0	0	0	0	0	0	0	0
JCK	67	1	Rosuvastatin (Crestor)	10	2	0	0	0	ND	ND			Rosuvastatin (Crestor)	10		Rosuvastatin (Crestor)	10		Rosuvastatin (Crestor)	10		170	57	0	None	0	100	60	52	1	Last FU	Chart review	0		0	0	0	0	1	1	1	1	0	0	0	0	0	0	0
JJB	54	1	Rosuvastatin (Crestor)	10	2	0	0	0	43	ND			Rosuvastatin (Crestor)	5		Rosuvastatin (Crestor)	5		Rosuvastatin (Crestor)	5		170	80	0	None	0	100	60	60	0	Last FU	Chart review	0		1	1	1	0	1	1	1	0	0	0	0	0	0	0	0
HEY	77	1	Rosuvastatin (Crestor)	10	2	0	0	0	137	62			Rosuvastatin (Crestor)	10	0	Rosuvastatin (Crestor)	10					170	68	0	None	0	130	60	61	1	Death	Chart review	Non-CV death	Non-cardiac	1	0	0	0	0	0	0	0	0	0	0	0	0	0	0
NCS	54	1	Rosuvastatin (Crestor)	10	2	0	0	0	86	ND			Rosuvastatin (Crestor)	10		Rosuvastatin (Crestor)	10		Rosuvastatin (Crestor)	10		165	60	0	None	0	150	90	69	0	Last FU	Chart review	0		0	0	0	0	1	1	0	0	0	0	0	0	0	0	0
LJE	65	0	Rosuvastatin (Crestor)	10	2	0	0	0	85	ND			Rosuvastatin (Crestor)	10	0	Rosuvastatin (Crestor)	10					160	50	0	None	0	80	60	64	1	Death		Non-CV death	Non-Cardiac	1	1	0	0	0	0	0	0	0	0	0	0	0	0	1
PCW	56	1	Rosuvastatin (Crestor)	10	2	0	0	0	123	32			Rosuvastatin (Crestor)	10		Rosuvastatin (Crestor)	10		Rosuvastatin (Crestor)	10		172	75	0	None	0	110	70	90	0	Last FU	Chart review	0		0	0	0	0	1	1	0	0	0	0	0	0	0	0	0
JHO	54	1	Rosuvastatin (Crestor)	10	2	0	0	0	110	ND			Rosuvastatin (Crestor)	10		Rosuvastatin (Crestor)	10		Rosuvastatin (Crestor)	10		172	76	0	None	0	180	90	90	1	Last FU	Chart review	0		0	1	0	0	1	1	0	0	0	0	0	0	0	0	0
SIS	65	0	Rosuvastatin (Crestor)	10	2	0	0	0	106	54			Rosuvastatin (Crestor)	10		Rosuvastatin (Crestor)	10		Rosuvastatin (Crestor)	10		155	55	0	None	0	120	60	88	1	FU Loss	Chart review	0		1	1	0	0	0	0	0	0	0	0	0	0	0	0	0
MKS	47	1	Rosuvastatin (Crestor)	10	2	0	0	0	148	79			Rosuvastatin (Crestor)	10		Rosuvastatin (Crestor)	10		Rosuvastatin (Crestor)	10		168	68	0	None	0	140	80	64	1	Last FU	Chart review	0		0	0	0	0	1	1	0	0	0	0	0	0	0	0	0
JMG	64	1	Rosuvastatin (Crestor)	20	3	1	1-->0		75	ND	1		Atorvastatin (Lipitor)	20		Atorvastatin (Lipitor)	20		Atorvastatin (Lipitor)	20		162	65	0	None	0	120	80	76	0	Death	Chart review	CV death	CV death	0	0	1	0	0	0	0	0	0	0	0	0	0	0	0
KYS	67	1	Rosuvastatin (Crestor)	10	2	0	0	0	133	ND			#N/A			Simvastatin (Zocor)	20					170	60	0	None	0	160	90	112	1	Death	Chart review	Non-CV death	Non-cardiac	1	1	1	0	1	1	0	0	0	0	1	0	0	0	0
[truncated: 7,163 more rows]
[truncated: 196 more columns]
